# Supplementary material for: Identification of targeted therapy options for gastric adenocarcinoma by comprehensive analysis of genomic data
Source: Gastric Cancer. 2020 Feb 27;23(4):627–38. doi: 10.1007/s10120-020-01045-9 (PMC7305081; doi:10.1007/s10120-020-01045-9)
Supplement: Supplementary file 1 — Supplementary material 1 (XLSX 9142 kb) [file 10120_2020_1045_MOESM1_ESM.xlsx]

## Sheet: Tab1
Drugs	Alias	Pathomechanism	FDA indication	Target genes
Abemaciclib	Verzenio	Regulation of cell cycle is crucial in maintaining proper cell growth; dysregulated cell cycle signalling pathway is a key component in inducing hyperproliferation of cells and tumor formation in various cancers. G1 to S phase cell cycle progression, or transition through the G1 restriction point (R), is promoted by the retinoblastoma tumor suppressor protein (Rb)-mediated pathway. Activation of …	Abemaciclib is approved to treat: Breast cancer that is hormone receptor positive (HR+) and HER2 negative (HER2-) and is advanced or has metastasized (spread to other parts of the body). It is used with fulvestrant in women whose disease got worse after treatment with hormone therapy. It is used alone in women and men whose disease got worse after treatment with hormone therapy and previous chemo…	Wildtype(ERBB2)_and_RPPA_p2(ESR1)#CDK4,CDK6,
Abiraterone	Zytiga,Abiraterone acetate	Abiraterone is an orally active inhibitor of the steroidal enzyme CYP17A1 (17 alpha-hydroxylase/C17,20 lyase). It inhibits CYP17A1 in a selective and irreversible manner via covalent binding mechanism. CYP17A1 is an enzyme that catalyzes the biosynthesis of androgen and is highly expressed in testicular, adrenal, and prostatic tumor tissue. More specifically, abiraterone inhibits the conversion o…	Abiraterone acetate is approved to be used with prednisone to treat: Prostate cancer that has metastasized (spread to other parts of the body). It is used: A) In patients whose disease is castration resistant (has not responded to treatments that lower testosterone levels). B) In patients whose disease is high-risk and castration sensitive (has responded to treatments that lower testosterone leve…	#CYP17A1,
Acalabrutinib	Calquence,ACP-196	action Mantle Cell Lymphoma (MCL) is a rare yet aggressive type of B-cell non-Hodgkin lymphoma (NHL) with poor prognosis [2, 3]. Subsequently, relapse is common in MCL patients and ultimately represents disease progression [3]. Lymphoma occurs when immune system lymphocytes grow and multiply uncontrollably. Such cancerous lymphocytes may travel to many parts of the body, including the lymph nodes…	Acalabrutinib is approved to treat: Mantle cell lymphoma in adults who have received at least one other type of treatment.	#BTK,
Afatinib	Gilotrif,Afatinib Dimaleate,BIBW-2992,Tomtovok	Afatinib is a potent and selective, irreversible ErbB family blocker [3]. Afatinib covalently binds to and irreversibly blocks signaling from all homo and heterodimers formed by the ErbB family members EGFR (ErbB1), HER2 (ErbB2), ErbB3 and ErbB4 [3]. In particular, afatinib covalently binds to the kinase domains of EGFR (ErbB1), HER2 (ErbB2), and HER4 (ErbB4) and irreversibly inhibits tyrosine ki…	Afatinib dimaleate is approved to treat: Non-small cell lung cancer (NSCLC) that has metastasized (spread to other parts of the body). It is used: As first-line treatment in patients with tumors that have certain epidermal growth factor receptor (EGFR) gene mutations. In patients with squamous NSCLC that got worse after treatment with platinum chemotherapy.	FDA_Mut_Var(EGFR,L858R),FDA_Mut_Del(EGFR)_and_Mut_Exon(EGFR,19)#ERBB2,EGFR,
Aldesleukin	TSF,Proleukin	Aldesleukin binds to the IL-2 receptor which leads to heterodimerization of the cytoplasmic domains of the IL-2R beta and gamma(c) chains, activation of the tyrosine kinase Jak3, and phosphorylation of tyrosine residues on the IL-2R beta chain. These events led to the creation of an activated receptor complex, to which various cytoplasmic signaling molecules are recruited and become substrates fo…	For treatment of adults with metastatic renal cell carcinoma and melanoma	#IL2RB,IL2RA,IL2RG,
Alectinib	Alecensa,CH5424802,RO5424802,AF802	Alectinib is a second generation oral drug that selectively inhibits the activity of anaplastic lymphoma kinase (ALK) tyrosine kinase. It is specifically used in the treatment of non-small cell lung cancer (NSCLC) expressing the ALK-EML4 (echinoderm microtubule-associated protein-like 4) fusion protein that causes proliferation of NSCLC cells. Inhibition of ALK prevents phosphorylation and subseq…	Alectinib is a second generation oral drug that selectively inhibits the activity of anaplastic lymphoma kinase (ALK) tyrosine kinase. It is specifically used in the treatment of non-small cell lung cancer (NSCLC) expressing the ALK-EML4 (echinoderm microtubule-associated protein-like 4) fusion protein that causes proliferation of NSCLC cells. Inhibition of ALK prevents phosphorylation and subseq…	FDA_Fusion(ALK-EML4)#ALK,
Alemtuzumab	Campath	Campath binds to the CD52 antigen present on most B and T lymphocytes. This binding leads to antibody-dependent lysis of leukemic cells.	Alemtuzumab is approved to treat: B-cell chronic lymphocytic leukemia (CLL).	#CD52,
Alitretinoin	Panretin,Retinoic acid derivatives	Alitretinoin binds to and activates all known intracellular retinoid receptor subtypes (RARa, RARb, RARg, RXRa, RXRb and RXRg). Once activated these receptors function as transcription factors that regulate the expression of genes that control the process of cellular differentiation and proliferation in both normal and neoplastic cells.	An important regulator of gene expression during growth and development, and in neoplasms. Tretinoin, also known as retinoic acid and derived from maternal vitamin A, is essential for normal growth; and embryonic development. An excess of tretinoin can be teratogenic. It is used in the treatment of psoriasis; acne vulgaris; and several other skin diseases. It has also been approved for use in pro…	#RARA,RXRA,RARB,RXRB,RARG,RXRG,
Anastrozole	Arimidex	Anastrozole selectively inhibits aromatase. The principal source of circulating estrogen (primarily estradiol) is conversion of adrenally-generated androstenedione to estrone by aromatase in peripheral tissues. Therefore, aromatase inhibition leads to a decrease in serum and tumor concentration of estrogen, leading to a decreased tumor mass or delayed progression of tumor growth in some women. An…	Breast cancer in postmenopausal women who have any of the following types of breast cancer-- Early-stage, hormone receptor–positive (HR+) breast cancer. It is used in women who have already received other treatment. Locally advanced or metastatic breast cancer that is HR+ or hormone receptor unknown (it is not known whether it is HR+ or hormone receptor–negative). It is used as first-line therapy…	#CYP19A1,
Apalutamide	Erleada	Persistent androgen receptor (AR) signaling is a common feature of castration-resistant prostate cancer (CRPC), attributed to AR gene-amplification, AR gene mutation, increased AR expression or increased androgen biosynthesis in prostate tumors [2]. Apalutamide is an antagonist of AR that to the binding-site in the ligand-binding domain of the receptor with the IC50 of 16 nM. Upon binding, apalut…	Apalutamide is approved to treat: Prostate cancer that has not metastasized (spread to other parts of the body) and is castration resistant (has not responded to treatments that lower testosterone levels).	#AR,
Apatinib	YN968D1		Approved in gastric cancer (China, Dec 2014)	#KDR,PDGFRB,SRC,RET,
Atezolizumab	Tecentriq,MPDL3280A,RG7446	Atezolizumab is a monoclonal antibody that binds to PD-L1 and blocks its interactions with both PD-1 and B7.1 receptors. This prevents PD-L1/PD-1 mediated inhibition of the immune response, including activation of the anti-tumor immune response without inducing antibody-dependent cellular cytotoxicity.	Atezolizumab is approved to treat: Non-small cell lung cancer that has metastasized (spread to other parts of the body). It is used in patients whose disease has gotten worse during or after treatment with platinum chemotherapy. For patients whose cancer has a mutation in the epidermal growth factor receptor (EGFR) gene or anaplastic lymphoma kinase (ALK) gene, atezolizumab is used if their disea…	Mut_Gain(EGFR),Mut_Gain(ALK)#CD274,
Avelumab	Bavencio,MSB0010718C,MSB0010682	PD-L1 may be expressed on tumor cells and tumor-infiltrating immune cells and can contribute to the inhibition of the anti-tumor immune response in the tumor microenvironment. Binding of PD-L1 to the PD-1 and B7.1 receptors found on T cells and antigen presenting cells suppresses cytotoxic T-cell activity, T-cell proliferation and cytokine production. Avelumab binds PD-L1 through the FG loops [7]…	Merkel cell carcinoma that has metastasized (spread to other parts of the body). It is used in adults and in children aged 12 years or older. Urothelial carcinoma (a type of bladder cancer) that is locally advanced or has metastasized. It is used in patients whose disease got worse during or after treatment with platinum chemotherapy.	#CD274,
Axicabtagene ciloleucel	Yescarta	The CD 19 antigen is a 95 kDa integral membrane glycoprotein expressed on lymphocytes of the B-cell lineage but noton pluripotent stem cell. While this antigen is ubiquitously expressed on B lymphocyte lineage, the expression of this Ig protein is downregulated during terminal differentiation of premature and mature B cells into plasma cells [1]. In blood disorders, however, the expression CD19 i…	Axicabtagene ciloleucel is approved to treat: B-cell non-Hodgkin lymphoma (NHL), including the following types: Diffuse large B-cell lymphoma (DLBCL). DLBCL in patients who had follicular lymphoma. Primary mediastinal large B-cell lymphoma. High-grade B-cell lymphoma.	#CD19,
Axitinib	Inlyta,AG-013736	Axitinib selectively blocks the tyrosine kinase receptors VEGFR-1 (vascular endothelial growth factor receptor), VEGFR-2, and VEGFR-3.	Renal cell carcinoma (a type of kidney cancer) that is advanced. It is used in patients whose disease has not gotten better with other chemotherapy.	#FLT1,FLT4,KDR,KIT,PDGFRA,PDGFRB,
Belinostat	Beleodaq	Belinostat inhibits the activity of histone deacetylase (HDAC) thus prevents the removal of acetyl groups from the lysine residues of histones and some non-histone proteins. In vitro, belinostat caused the accumulation of acetylated histones and other proteins, increased the expression of tumor-suppressor genes. It ultimately induces cell cycle arrest, inhibition of angiogenesis and/or apoptosis …	Belinostat is approved to treat: Peripheral T-cell lymphoma that has recurred (come back) or is refractory (does not respond to treatment).	#HDAC1,HDAC2,HDAC3,HDAC4,HDAC5,HDAC6,HDAC7,HDAC8,HDAC9,
Bevacizumab	Avastin,Mvasi	Bevacizumab contains human framework regions with antigen binding regions of a humanised murine antibody that binds to VEGF. Bevacizumab is produced by recombinant DNA technology in a Chinese hamster ovary mammalian cell expression system in a nutrient medium containing the antibiotic gentamicin and is purified by a process that includes specific viral inactivation and removal steps. Bevacizumab …	Cervical cancer that has not gotten better with other treatment, has metastasized (spread to other parts of the body), or has recurred (come back). Colorectal cancer that has metastasized. Glioblastoma (a type of brain cancer). It is used in patients whose: Cancer has recurred. This use is approved for the Avastin brand of bevacizumab. Cancer got worse after other treatment. This use is approved …	#VEGFA,
Bexarotene	Targretin	Bexarotene selectively binds with and activates retinoid X receptor subtypes. There are three subtypes in total: RXRα, RXRβ, RXRγ. The exact mechanism of action of bexarotene in the treatment of CTCL is unknown but the drug has activity in all clinical stages of CTCL.	Bexarotene is approved to treat: Skin problems caused by cutaneous T-cell lymphoma that have not gotten better with other treatment.	#RXRA,RXRB,RXRG,
Blinatumomab	Blincyto,MT103,MT-103,MEDI-538	Blinatumomab is a bispecific CD19-directed CD3 T-cell engager that binds to CD19 expressed on the surface of cells of B-lineage origin and CD3 expressed on the surface of T cells. It activates endogenous T cells by connecting CD3 in the T-cell receptor (TCR) complex with CD19 on benign and malignant B cells. Blinatumomab mediates the formation of a synapse between the T cell and the tumor cell, u…	Blinatumomab is approved to treat: B-cell acute lymphoblastic leukemia. It is used in adults and children whose disease has recurred (come back) or is refractory (does not respond to treatment) and in some patients whose disease is in complete remission.	#CD19,
Bortezomib	Velcade,LDP 341,MLN341,PS-341	Bortezomib is a reversible inhibitor of the chymotrypsin-like activity of the 26S proteasome in mammalian cells. The 26S proteasome is a large protein complex that degrades ubiquitinated proteins. The active site of the proteasome has chymotrypsin-like, trypsin-like, and postglutamyl peptide hydrolysis activity. The 26S proteasome degrades various proteins critical to cancer cell survival, such a…	Bortezomib is approved to treat: Mantle cell lymphoma in patients who have already received at least one other type of treatment. Multiple myeloma.	#PSMB5,PSMB1,
Bosutinib	Bosulif,SKI-606	Bosutinib is a tyrosine kinase inhibitor. Although it is able to inhibit several tyrosine kinases such as Src, Lyn, and Hck, which are members of the Src-family of kinases, its primary target is the Bcr-Abl kinase. The Bcr-Abl gene is a chimeric oncogene created from the fusion of the breakpoint-cluster (Bcr) gene and Abelson (Abl) tyrosine gene. This chromosomal abnormality results in the format…	Bosutinib is approved to treat: Chronic myelogenous leukemia (CML) that is Philadelphia chromosome positive. It is used: In patients with newly diagnosed chronic phase CML. In patients with chronic phase, accelerated phase, or blastic phase CML that cannot be treated with or that did not respond to other treatment.	FDA_Fusion(ABL1-BCR)#ABL1,SRC,
Brentuximab	Brentuximab Vedotin,Adcetris	Brentuximab vedotin is composed of 3 parts: a chimeric human-murine IgG1 that selectively targets CD30, monomethyl auristatin E (MMAE), which is a microtubule-disrupting agent, and a protease-susceptible linker that links the antibody and MMAE. The IgG1 antibody enables Brentuximab vedotin to target tumor cells expressing CD30 on their surface. Following this Brentuximab vedotin enters the cell. …	Anaplastic large cell lymphoma that is systemic (affects the whole body). It is used in patients whose disease has not gotten better after treatment with combination chemotherapy. Cutaneous anaplastic large cell lymphoma that is primary. It is used in patients who have received other systemic therapy. Hodgkin lymphoma. It is used after an autologous stem cell transplant (ASCT) in patients who hav…	#TNFRSF8,
Brigatinib	Alunbrig,AP26113	Brigitanib acts as a tyrosine kinase inhibitor with activity against multiple kinases including ALK, ROS1, insulin-like growth factor 1 receptor and against EGFR deletions and point mutations. It acts by inhibiting ALK phosphorylation and the activation of downstream signaling proteins.	The anaplastic lymphoma kinase positive, metastatic non-small cell lung cancer (ALK+ NSCLC), represents only 3-5% of the NSCLC cancer cases, but the ALK mutation, overexpression and presence in several oncogenic fusion proteins in solid and hematologic tumors have pointed out the importance as well as its potential as a cancer therapy target.[1] The ALK-related cases of NSCLC are associated with …	FDA_allGain(ALK),FDA_RPPA_p2(ALK),FDA_Fusion(ALK)#EGFR,ALK,
Cabozantinib	Cabometyx,Cometriq,XL184,Cabometyx (tablet),Cometriq (capsule)	Cabozantinib was approved in 2012 and is a non-specific tyrosine kinase inhibitor. It is marketed as Cometriq, which is indicated for the treatment of metastatic medullary thyroid cancer. It's label includes a black box warning of gastrointestinal perforations, fistulas, and hemorrhage. The FDA approved cabozantinib as Cabometyx for patients with advanced renal cell carcinoma in April 2016.	Cabozantinib-s-malate is approved to treat: Medullary thyroid cancer that is progressive and has metastasized (spread to other parts of the body). This use is approved for the Cometriq brand of cabozantinib-s-malate. Renal cell carcinoma (a type of kidney cancer) that is advanced. This use is approved for the Cabometyx brand of cabozantinib-s-malate.	#FLT1,FLT3,FLT4,KDR,KIT,MET,MST1R,NTRK2,PDGFRB,RET,TEK,
Carfilzomib	Kyprolis,PR-171	Carfilzomib is made up of four modified peptides and acts as a proteasome inhibitor. Carfilzomib irreversibly and selectively binds to N-terminal threonine-containing active sites of the 20S proteasome, the proteolytic core particle within the 26S proteasome. This 20S core has 3 catalytic active sites: the chymotrypsin, trypsin, and caspase-like sites. Inhibition of the chymotrypsin-like site by …	Carfilzomib is approved to be used alone or with other drugs to treat: Multiple myeloma. It is used with lenalidomide and dexamethasone in patients whose disease has recurred (come back) and who have already received one to three other types of treatment. It is used alone in patients whose disease has gotten worse during or after treatment with bortezomib and immunomodulator therapy.	#PSMB10,PSMB2,PSMB9,PSMB1,PSMB8,PSMB5,
Ceritinib	Zykadia,LDK378	Ceritinib inhibits Anaplastic lymphoma kinase (ALK) also known as ALK tyrosine kinase receptor or CD246 (cluster of differentiation 246), which is an enzyme that in humans is encoded by the ALK gene. About 4-5% of NSCLCs have a chromosomal rearrangement that generates a fusion gene between EML4 (echinoderm microtubule-associated protein-like 4) and ALK (anaplastic lymphoma kinase), which results …	Ceritinib is a kinase inhibitor indicated for the treatment of patients with anaplastic lymphoma kinase (ALK)-positive metastatic non-small cell lung cancer (NSCLC) who have progressed on or are intolerant to crizotinib. This indication is approved under accelerated approval based on tumor response rate and duration of response. An improvement in survival or disease-related symptoms has not been …	FDA_allGain(ALK),FDA_RPPA_p2(ALK),FDA_Fusion(ALK)#ROS1,ALK,
Cetuximab	Erbitux,IMC-C225	Cetuximab is an epidermal growth factor receptor binding FAB. Cetuximab is composed of the Fv (variable; antigen-binding) regions of the 225 murine EGFr monoclonal antibody specific for the N-terminal portion of human EGFr with human IgG1 heavy and kappa light chain constant (framework) regions. Cetuximab is marketed under the brand Erbitux® by Eli Lilly and Company. In the United States, a regim…	Cetuximab is approved to be used alone or with other drugs to treat: Colorectal cancer that has metastasized (spread to other parts of the body). Squamous cell carcinoma of the head and neck that is: Local or advanced. It is used with radiation therapy. Recurrent or metastatic.	FDA_Wildtype(KRAS)_and_allGain(EGFR),FDA_Wildtype(KRAS)_and_CNV_Amp(EGFR)#EGFR,
Cobimetinib	Cotellic,GDC-0973	MEK inhibitor Cobimetinib specifically binds to and inhibits the catalytic activity of MEK1, resulting in inhibition of extracellular signal-related kinase 2 (ERK2) phosphorylation and activation and decreased tumor cell proliferation. Cobimetinib and vemurafenib target two different kinases in the RAS/RAF/MEK/ERK pathway.	Cobimetinib is approved to be used with vemurafenib to treat: Melanoma that cannot be removed by surgery or has metastasized (spread to other parts of the body). It is used in patients whose cancer has a certain mutation in the BRAF gene.	FDA_Mut_Var(BRAF,V600K),FDA_Mut_Var(BRAF,V600E)#MAP2K1,BRAF,
Copanlisib	Copanlisib Hydrochloride,Aliqopa,BAY 80-6946	Follicular lymphoma is a B-cell lymphoma that is one of the most common type of non-Hodgkin lymphoma (NHL). It involves unregulated growth and proliferation of lymphocytes that eventually may travel to other organs including the lymph nodes, spleen, and the bone marrow, to form tumors. The phosphatidylinositol 3-kinase (PI3K)-mediated pathway is involved in promoting cell survival proliferation a…	Copanlisib hydrochloride is approved to treat: Follicular lymphoma that has relapsed. It is used in adults who have received at least two other systemic treatments.	#PIK3CA,PIK3CD,
Crizotinib	Xalkori,PF-02341066	Crizotinib is a tyrosine kinase receptor inhibitor. More specifically, it inhibits anaplastic lymphoma kinase (ALK), hepatocyte growth factor receptor (HGFR, c-MET), and Recepteur d'Origine Nantais (RON). Abnormalities in the ALK gene caused by mutations or translocations may lead to expression of oncogenic fusion proteins. In patients with NSCLC, they have the EML4-ALK gene. Crizotinib inhibits …	Non-small cell lung cancer that has metastasized (spread to other parts of the body). It is used in patients whose cancer has a certain type of chromosome mutation that affects the anaplastic lymphoma kinase (ALK) gene or the ROS1 gene.	FDA_allGain(ALK),FDA_allGain(ROS1),FDA_Fusion(ALK)#MET,NTRK1,ROS1,ALK,
Dabrafenib	Tafinlar,GSK2118436	Dabrafenib is an orally bioavailable inhibitor of B-raf (BRAF) protein with antineoplastic activity. Dabrafenib selectively binds to and inhibits the activity of B-raf, which may inhibit the proliferation of tumor cells which contain a mutated BRAF gene. B-raf belongs to the raf/mil family of serine/threonine protein kinases and plays a role in regulating the MAP kinase/Extracellular Signal-regul…	Dabrafenib is approved to be used alone or with trametinib to treat: Anaplastic thyroid cancer in patients whose disease is locally advanced or has metastasized (spread to other parts of the body) and who cannot receive local treatment. It is used with trametinib. Melanoma. It is used: With trametinib in patients who have had surgery to remove cancer that has spread to the lymph nodes. Alone or w…	FDA_Mut_Var(BRAF,V600)#RAF1,BRAF,
Daratumumab	Darzalex,Darzalex,HuMax-CD38	Daratumumab is an immunoglobulin G1 kappa monoclonal antibody against CD38 antigen. CD38 is a transmembrane glycoprotein of many functions, including receptor mediated adhesion, signaling, and modulation of cyclase and hydrolase activity. CD38 is expressed on many cell types and tissues, and highly expressed in haematological malignancies including multiple myeloma tumor cells. By binding CD38, d…	Daratumumab is approved to be used alone or with other drugs to treat: Multiple myeloma. It is used with dexamethasone and either bortezomib or lenalidomide in patients who have already received at least one other type of treatment. It is used alone in patients who have already received at least three other types of treatment, including a proteasome inhibitor and an immunomodulating agent.	#CD38,
Dasatinib	Sprycel,BMS-354825	Dasatinib, at nanomolar concentrations, inhibits the following kinases: BCR-ABL, SRC family (SRC, LCK, YES, FYN), c-KIT, EPHA2, and PDGFRβ. Based on modeling studies, dasatinib is predicted to bind to multiple conformations of the ABL kinase. In vitro, dasatinib was active in leukemic cell lines representing variants of imatinib mesylate sensitive and resistant disease. Dasatinib inhibited the gr…	Dasatinib is approved to treat: Acute lymphoblastic leukemia that is Philadelphia chromosome positive. It is used in adults whose disease did not respond to other drugs or who are not able to use other drugs. Chronic myelogenous leukemia (CML) that is Philadelphia chromosome positive. It is used: In children with chronic phase CML. In adults with chronic phase CML that is newly diagnosed. In adul…	FDA_Fusion(ABL1-BCR)#ABL1,ABL2,DDR1,DDR2,EPHA2,FYN,KIT,LCK,PDGFRA,PDGFRB,SRC,YES1,
Denileukin	Ontak,Denileukin Diftitox	Denileukin diftitox binds to the high-affinity IL-2 receptor complex. The IL-2 receptor (Tac) subunit is expressed on activated but not resting lymphocytes. The diphtheria toxin associated with Ontak then selectively kills the IL-2 bearing cells.	Denileukin diftitox is approved to treat: Cutaneous T-cell lymphoma (a certain type). It is used in patients whose disease has not gotten better with other treatment or has recurred (come back).	#IL2RA,IL2RB,
Denosumab	Prolia,Xgeva	Denosumab is designed to target RANKL (RANK ligand), a protein that acts as the primary signal to promote bone removal/resorption. In many bone loss conditions, RANKL overwhelms the body's natural defense against bone destruction. Denosumab prevents RANKL from activating its receptor, RANK, on the surface of osteoclasts and their precursors. Prevention of the RANKL/RANK interaction inhibits osteo…	Denosumab is approved to treat: Giant cell tumor of the bone. It is used in adults and in adolescents whose bones have finished growing. Hypercalcemia of malignancy. These uses are approved for the Xgeva brand of denosumab.	#TNFSF11,
Dinutuximab	Unituxin,Ch14.18,ch14.18-UTC	Dinutuximab is an IgG1 monoclonal human/mouse chimeric antibody against GD2, a disialoganglioside expressed on tumors of neuroectodermal origin, including human neuroblastoma and melanoma, with highly restricted expression on normal tissues. It is composed of the variable heavy- and light-chain regions of the murine anti-GD2 mAb 14.18 and the constant regions of human IgG1 heavy-chain and kappa l…	Dinutuximab is approved to be used with granulocyte-macrophage colony-stimulating factor (GM-CSF), aldesleukin (IL-2), and 13-cis retinoic acid to treat: Neuroblastoma that is high risk. It is used in children who had at least a partial response to other drugs and other types of treatment.	#B4GALNT1,
Durvalumab	Imfinzi,MEDI-4736	Durvalumab is a human immunoglobulin G1 kappa (IgGIk) monoclonal antibody that blocks PD-L1 binding to PD-1 and CD80. PD1 signalling pathway serves to physiologically limit the activity of T cells and autoimmune or inflammatory responses in the body however can be a mechanism of immunity resistance by tumor cells. Blockage of ligand-mediated PD1 pathway enhances further T cell activation, effecto…	Durvalumab is approved to treat: Non-small cell lung cancer (NSCLC). It is used in patients with stage III NSCLC that cannot be removed by surgery and did not get worse after platinum chemotherapy and radiation therapy. Urothelial carcinoma (a type of bladder cancer) that is locally advanced or has metastasized (spread to other parts of the body). It is used in patients whose disease got worse du…	#CD274,CD80,
Elotuzumab	Empliciti,HuLuc63	Elotuzumab is a humanized IgG1 monoclonal antibody that specifically targets the SLAMF7 (Signaling Lymphocytic Activation Molecule Family member 7) protein. SLAMF7 is expressed on myeloma cells independent of cytogenetic abnormalities. SLAMF7 is also expressed on Natural Killer cells, plasma cells, and at lower levels on specific immune cell subsets of differentiated cells within the hematopoieti…	Elotuzumab is approved to be used with lenalidomide and dexamethasone to treat: Multiple myeloma in patients who have already received one to three other types of treatment.	#SLAMF7,
Enasidenib	Enasidenib mesylate,Idhifa	Enasidenib is a selective inhibitor of IDH2, a mitochondria-localized enzyme involved in diverse cellular processes, including adaptation to hypoxia, histone demethylation and DNA modification [1]. Wild-type IDH proteins play a cruicial role in the Krebs/citric acid cycle where it catalyzes the oxidative decarboxylation of isocitrate to α-ketoglutarate. In comparison, mutant forms of IDH2 enzyme …	Indicated for the treatment of adult patients with relapsed or refractory acute myeloid leukemia (AML) with an isocitrate dehydrogenase-2 (IDH2) mutation.	#IDH2,
Enzalutamide	Xtandi,MDV3100	Enzalutamide is a competitive androgen receptor inhibitor that effects multiple stages of the signalling pathway. It is able to inhibit androgen binding to its receptor, androgen receptor nuclear translocation, and subsequent interaction with DNA. As a result, proliferation of prostate cancer cells decreases which ultimately leads to apoptosis and decreased tumour volume.	Prostate cancer that has metastasized (spread to other parts of the body). It is used in patients whose disease is castration resistant (has not responded to treatments that lower testosterone levels).	#AR,
Erlotinib	Tarceva,OSI-774,CP-258,774	The mechanism of clinical antitumor action of erlotinib is not fully characterized. Erlotinib inhibits the intracellular phosphorylation of tyrosine kinase associated with the epidermal growth factor receptor (EGFR). Specificity of inhibition with regard to other tyrosine kinase receptors has not been fully characterized. EGFR is expressed on the cell surface of normal cells and cancer cells.	Erlotinib hydrochloride is approved to be used alone or with other drugs to treat: Non-small cell lung cancer (NSCLC) that is metastatic and has certain epidermal growth factor receptor (EGFR) gene mutations. It may be used: As first-line therapy. In patients on maintenance therapy or whose disease has gotten worse after treatment with chemotherapy. The use of erlotinib hydrochloride to treat NSC…	FDA_Mut_Var(EGFR,L858R),FDA_Mut_Del(EGFR)_and_Mut_Exon(EGFR,19)#EGFR,
Everolimus	Afinitor,Afinitor Disperz,Zortress,RAD001	Everolimus is a mTOR inhibitor that binds with high affinity to the FK506 binding protein-12 (FKBP-12), thereby forming a drug complex that inhibits the activation of mTOR. This inhibition reduces the activity of effectors downstream, which leads to a blockage in the progression of cells from G1 into S phase, and subsequently inducing cell growth arrest and apoptosis. Everolimus also inhibits the…	Everolimus is approved to treat: Breast cancer. It is used in combination with exemestane in postmenopausal women with advanced hormone receptor–positive (HR+) breast cancer that is also HER2 negative (HER2-) and has not gotten better after treatment with letrozole or anastrozole. Pancreatic cancer, gastrointestinal cancer, and lung cancer (certain types). It is used in adults with progressive ne…	#MTOR,
Exemestane	Aromasin,FCE-24304	Breast cancer cell growth may be estrogen-dependent. Aromatase (exemestane) is the principal enzyme that converts androgens to estrogens both in pre- and postmenopausal women. While the main source of estrogen (primarily estradiol) is the ovary in premenopausal women, the principal source of circulating estrogens in postmenopausal women is from conversion of adrenal and ovarian androgens (androst…	Exemestane is approved to treat: Breast cancer that is advanced. Breast cancer that is early stage and estrogen receptor positive.	RPPA_p2(ESR1)#CYP19A1,
Fulvestrant	Faslodex	Fulvestrant competitively and reversibly binds to estrogen receptors present in cancer cells and achieves its anti-estrogen effects through two separate mechanisms. First, fulvestrant binds to the receptors and downregulates them so that estrogen is no longer able to bind to these receptors. Second, fulvestrant degrades the estrogen receptors to which it is bound. Both of these mechanisms inhibit…	Fulvestrant is approved to treat: Breast cancer. It is used: In postmenopausal women with hormone receptor–positive (HR+) and HER2-negative advanced cancer that has not been treated with hormone therapy. In postmenopausal women with HR+ advanced cancer that got worse after treatment with hormone therapy. With palbociclib or abemaciclib in women with HR+ and HER2-negative advanced or metastatic ca…	RPPA_p2(ESR1)#ESR1,
Gefitinib	Iressa,ZD1839	Gefitinib inhibits the epidermal growth factor receptor (EGFR) tyrosine kinase by binding to the adenosine triphosphate (ATP)-binding site of the enzyme. Thus the function of the EGFR tyrosine kinase in activating the Ras signal transduction cascade is inhibited; and malignant cells are inhibited. Gefitinib is the first selective inhibitor of the EGFR tyrosine kinase which is also referred to as …	Gefitinib is approved to treat: Non-small cell lung cancer (NSCLC) that has metastasized (spread to other parts of the body). It is used as first-line treatment in patients whose tumors have certain epidermal growth factor receptor (EGFR) gene mutations.	FDA_Mut_Var(EGFR,L858R),FDA_Mut_Del(EGFR)_and_Mut_Exon(EGFR,19)#EGFR,
Gemtuzumab ozogamicin	Mylotarg	Mylotarg is directed against the CD33 antigen expressed by hematopoietic cells. Binding of the anti-CD33 antibody portion of Mylotarg with the CD33 antigen results in the formation of a complex that is internalized. Upon internalization, the calicheamicin derivative is released inside the lysosomes of the myeloid cell. The released calicheamicin derivative binds to DNA in the minor groove resulti…	Gemtuzumab ozogamicin is approved to treat: Acute myeloid leukemia that is CD33 positive. It is used in adults and children aged 2 or older whose disease has relapsed or is refractory (does not respond to treatment). It is used in adults with newly diagnosed disease.	#CD33,
Ibritumomab	Ibritumomab Tiuxetan,Zevalin	The Fab segment of the antibody targets the CD20 epitope on B-cells, allowing the radioactive yttrium to destroy the cell via production of beta particles.	Ibritumomab tiuxetan is approved to treat: B-cell non-Hodgkin lymphoma. It is used in patients who have been treated with chemotherapy or with rituximab and have not gotten better or have had a relapse. Ibritumomab tiuxetan is combined with a radioactive substance and given with rituximab, as a type of radioimmunotherapy.	#MS4A1,
Ibrutinib	Imbruvica,PCI-32765	Ibrutinib is an inhibitor of Bruton’s tyrosine kinase (BTK). It forms a covalent bond with a cysteine residue in the active site of BTK (Cys481), leading to its inhibition. The inhibition of BTK plays a role in the B-cell receptor signaling and thus, the presence of ibrutinib prevents the phosphorylation of downstream substrates such as PLC-γ	Ibrutinib is approved to treat: Chronic lymphocytic leukemia and small lymphocytic lymphoma. Mantle cell lymphoma in patients who have received at least one other treatment. Marginal zone lymphoma. It is used in patients who have received at least one other CD20-targeted therapy. Waldenström macroglobulinemia (a type of non-Hodgkin lymphoma).	#BTK,
Idelalisib	Zydelig,CAL-101,GS-1101	Idelalisib specifically inhibits P110δ, the delta isoform of the enzyme phosphatidylinositol-4,5-bisphosphate 3-kinase, also known as PI-3K. The PI-3Ks are a family of enzymes involved in cellular functions such as cell growth, proliferation, differentiation, motility, survival and intracellular trafficking, which in turn are involved in cancer. In contrast to the other class IA PI3Ks p110α and p…	Idelalisib is approved to be used alone or with other drugs to treat: Chronic lymphocytic leukemia (CLL) that has recurred (come back). It is used with rituximab in patients who are able to be treated with rituximab alone. Non-Hodgkin lymphoma (NHL) that has recurred (come back). It is used in patients who have already received at least two systemic treatments. It is used in the following types o…	#PIK3CD,
Imatinib	Imatinib Mesylate,Gleevec,STI-571,CGP57148,CGP57148B	Imatinib mesylate is a protein-tyrosine kinase inhibitor that inhibits the Bcr-Abl tyrosine kinase, the constitutive abnormal tyrosine kinase created by the Philadelphia chromosome abnormality in chronic myeloid leukemia (CML). It inhibits proliferation and induces apoptosis in Bcr-Abl positive cell lines as well as fresh leukemic cells from Philadelphia chromosome positive chronic myeloid leukem…	Imatinib mesylate is approved to treat: Acute lymphoblastic leukemia in adults and children that is Philadelphia chromosome positive. In adults, it is used for disease that has recurred (come back) or is refractory (does not respond to treatment). In children, it is used as the first treatment after the disease is diagnosed. Chronic eosinophilic leukemia or hypereosinophilic syndrome. Chronic mye…	Fusion(ABL1-BCR)#ABL1,KIT,PDGFRA,PDGFRB,
Inotuzumab Ozogamicin	Besponsa	Inotuzumab ozogamicin is comprised of cytotoxic antibiotic N-acetyl-gamma-calicheamicin dimethylhydrazide attached to a humanized monoclonal IgG4 antibody via 4-(4 acetylphenoxy) butanoic acid (acetyl butyrate) linker. The drug exerts a potent cytotoxic effect against CD22+ B-cell lymphoma when the antibody binds to the CD22 receptor on the surface of B cells . The drug-CD22 complex is rapidly in…	Inotuzumab ozogamicin is approved to treat: B-cell acute lymphoblastic leukemia (ALL) that has relapsed or is refractory (does not respond to treatment).	#CD22,
Ipilimumab	Yervoy,MDX-010,MDX-101,BMS-734016	The cytotoxic T-lymphocyte antigen-4 (CTLA-4) is a cell surface molecule that plays an essential role in regulating the adaptative immune response. The activation of T-cells is tightly controlled by two main signals 1) initial binding of tumor-associated antigens on antigen presenting cells to T-cell receptors and 2) subsequent binding of B7 molecules on the antigen presenting cells to CD28 recep…	Ipilimumab is approved to treat: Colorectal cancer in adults and children 12 years and older. It is used with nivolumab to treat metastatic microsatellite instability-high (MSI-H) or mismatch repair deficient (dMMR) cancer that got worse after treatment with a fluoropyrimidine, oxaliplatin, and irinotecan. Melanoma. It is used as adjuvant therapy in patients with melanoma in the skin and lymph no…	#CTLA4,
Lanreotide	Somatuline Depot,Lanreotide Acetate,Somatuline Depot Injection	Lanreotide is a somatostatin analogue (SSA) and has mainly inhibitory effects which are mediated via somatostatin receptors (SSTRs) 2 and 5 and include inhibition of growth hormone release in the brain. Tumor SSTR activation induces downstream cell cycle arrest and/or apoptosis, and also results in blunted production of substances that support tumor growth as well as tumor angiogenesis. This lead…	Gastroenteropancreatic neuroendocrine tumors. It is used for some tumors that cannot be removed by surgery, are locally advanced, or have metastasized (spread to other parts of the body).	#SSTR2,SSTR5,
Lapatinib	Lapatinib Ditosylate,Tykerb,GSK572016,GW2016,GW-572016	Lapatinib is a 4-anilinoquinazoline kinase inhibitor of the intracellular tyrosine kinase domains of both epidermal growth factor receptor (HER1/EGFR/ERBB1) and human epidermal growth factor receptor type 2 (HER2/ERBB2)with a dissociation half-life of ≥300 minutes. Lapatinib inhibits ERBB-driven tumor cell growth in vitro and in various animal models. An additive effect was demonstrated in an in …	Lapatinib ditosylate is approved to be used with other drugs to treat: Breast cancer that is advanced or has metastasized (spread to other parts of the body). It is used with: Capecitabine in women with HER2 positive (HER2+) breast cancer whose disease has not gotten better with other chemotherapy. Letrozole in postmenopausal women with HER2+ and hormone receptor–positive (HR+) breast cancer who …	FDA_RPPA_p2(ERBB2),FDA_allGain(ERBB2)#EGFR,ERBB2,
Lenvatinib	Lenvima,E7080,lenvatinib mesylate	Lenvatinib is a receptor tyrosine kinase (RTK) inhibitor that inhibits the kinase activities of vascular endothelial growth factor (VEGF) receptors VEGFR1 (FLT1), VEGFR2 (KDR), and VEGFR3 (FLT4). Lenvatinib also inhibits other RTKs that have been implicated in pathogenic angiogenesis, tumor growth, and cancer progression in addition to their normal cellular functions, including fibroblast growth …	Lenvatinib mesylate is approved to be used alone or with other drugs to treat: Hepatocellular carcinoma (a type of liver cancer). It is used as first-line treatment in patients whose disease cannot be removed by surgery. Renal cell carcinoma (a type of kidney cancer) that is advanced. It is used with everolimus in patients who have already received angiogenesis inhibitor therapy. Thyroid cancer i…	#FGFR1,FGFR2,FGFR3,FGFR4,FLT1,FLT4,KDR,KIT,PDGFRA,PDGFRB,RET,
Letrozole	Femara,CGS 20267	Letrozole is a nonsteroidal competitive inhibitor of the aromatase enzyme system; it inhibits the conversion of androgens to estrogens. In adult nontumor- and tumorbearing female animals, letrozole is as effective as ovariectomy in reducing uterine weight, elevating serum Leuteinizing hormone (LH), and causing the regression of estrogen-dependent tumors. In contrast to ovariectomy, treatment with…	Letrozole is approved to be used alone or with other drugs to treat: Breast cancer in postmenopausal women who have any of the following types of breast cancer-- Early-stage, hormone receptor–positive (HR+) breast cancer in women who have already received other treatment. Early-stage breast cancer that has been treated with tamoxifen citrate for at least five years. Breast cancer that is locally …	#CYP19A1,
lutetium Lu 177-dotatate	Lutathera,177Lu-DOTA-octreotate,177Lu-DOTA-Tyr3-octreotate,177Lu-dotatate,Dotatate lutenium Lu-177,Lu-DOTA-TATE,Lutetium dotatate Lu-177,lutetium Lu 177 dotatate,Lutetium oxodotreotide Lu-177	Somatostatin receptors (SSRT) are inhibitory G-protein coupled receptors that are ubiquitously expressed in normal and cancer cells. The natural ligand of SSRTs, somatostatin, is a potent inhibitory regulator of pituitary and gastrointestinal hormone release and proliferation [4]. Advanced and well-differentiated neuroendocrine tumors express high levels of somatostatin receptors, especially soma…	Indicated for the treatment of somatostatin receptor-positive gastroenteropancreatic neuroendocrine tumors (GEP-NETs), including foregut, midgut, and hindgut neuroendocrine tumors in adults [Label].	RPPA_p2(SSTR1),RPPA_p2(SSTR2),RPPA_p2(SSTR3),RPPA_p2(SSTR4),RPPA_p2(SSTR5)#SSTR1,SSTR2,SSTR3,SSTR4,SSTR5,
Midostaurin	Rydapt,PKC412	It potently inhibits multiple receptor tyrosine kinases. Midostaurin and its major active metabolites CGP62221 and CGP52421 inhibit the activity of protein kinase C alpha (PKCalpha), VEGFR2, KIT, PDGFR and WT and/or mutant FLT3 tyrosine kinases. Inhibition of FLT3 receptor signalling cascades induces apoptosis of target leukemia cells expressing target receptors and mast cells, in addition to its…	Acute myeloid leukemia (AML). It is used with cytarabine and daunorubicin in newly diagnosed patients whose cancer has a mutation in the FLT3 gene. Aggressive systemic mastocytosis, systemic mastocytosis with associated hematologic neoplasm (SM-AHN), or mast cell leukemia.	FDA_allGain(FLT3)#KDR,PRKCA,FLT3,
Necitumumab	Portrazza,IMC-11F8	Necitumumab is an EGFR antagonist that functions by binding to epidermal growth factor receptor (EGFR) and preventing binding of its ligands, a process that is involved in cell proliferation, metastasis, angiogenesis, and malignant progression. Binding of necitumumab to EGFR induces receptor internalization and degradation.	Necitumumab is approved to be used with gemcitabine and cisplatin to treat: Squamous non-small cell lung cancer that has metastasized (spread to other parts of the body). It is used as first-line treatment.	#EGFR,
Neratinib	Nerlynx,Neratinib Maleate,HKI-272	Neratinib binds to and irreversibly inhibits EGFR, HER2, and HER4 [Label]. This prevents auotphoshorylation of tyrosine residues on the receptor and reduces oncogenic signalling through the mitogen-activated protein kinase and Akt pathways.	Neratinib maleate is approved to treat: Breast cancer that is early stage and HER2 positive. It is used as extended adjuvant therapy in patients who have already been treated with trastuzumab after surgery.	FDA_CNV_Amp(ERBB2),FDA_allGain(ERBB2)#ERBB2,
Nilotinib	Tasigna,AMN107	Chronic myelogenous leukaemia (CML) is caused by the BCR-ABL oncogene. Nilotinib inhibits the tyrosine kinase activity of the BCR-ABL protein. Nilotinib fits into the ATP-binding site of the BCR-ABL protein with higher affinity than imatinib, over-riding resistance caused by mutations. The ability of AMN107 to inhibit TEL-platelet-derived growth factor receptor-beta (TEL-PDGFRbeta), which causes …	Nilotinib is approved to treat: Chronic myelogenous leukemia (CML) that is Philadelphia chromosome positive. It is used: In adults and children aged 1 year or older with newly diagnosed chronic phase CML. In adults with chronic phase or accelerated phase CML that cannot be treated with or that did not respond to treatment that included imatinib mesylate. In children aged 1 year or older with chro…	FDA_Fusion(ABL1-BCR)#ABL1,KIT,
Niraparib	Niraparib Tosylate Monohydrate,Zejula,MK4827	Niraparib is an inhibitor of poly (ADP-ribose) polymerase (PARP) enzymes, PARP-1 and PARP-2, which play a role in DNA repair. In vitro studies have shown that niraparib-induced cytotoxicity may involve inhibition of PARP enzymatic activity and increased formation of PARP-DNA complexes resulting in DNA damage, apoptosis and cell death. Increased niraparib-induced cytotoxicity was observed in tumor…	Ovarian epithelial, fallopian tube, or primary peritoneal cancer. It is used as maintenance therapy in patients with recurrent disease who are having a complete or partial response to platinum chemotherapy.	#PARP1,PARP2,
Nivolumab	Opdivo,Opdivo Injection	PD-1 is a member of the CD28 T-cell receptor family which makes it be expressed mainly in T-cells, B cells and myeloid cells. PD-1 is upregulated after chronic antigen stimulation and produces a state of T-cell exhaustion. The ligands for PD-1, PD-L1 and PD-L2, are induced by the presence of inflammatory cytokines such as interferon gamma. Tumor studies have shown to express both of the PD-1 liga…	Classical Hodgkin lymphoma in adults whose disease has relapsed (come back) or gotten worse after either: An autologous stem cell transplant and treatment with brentuximab vedotin; or At least three other types of treatment including an autologous stem cell transplant. Colorectal cancer in adults and children 12 years and older. It is used to treat metastatic microsatellite instability-high (MSI-…	#PDCD1,
Obinutuzumab	Gazyva,GA101,Gazyvaro	In contrast to rituximab, which is a classic type I CD20 antibody, obinutuzumab binds to type II CD20 antibodies. This allows obinutuzumab to have a much higher induction of antibody-dependant cytotoxicity and a higher direct cytotoxic effect than the classic CD20 antibodies.	Obinutuzumab is approved to be used with other drugs to treat: Chronic lymphocytic leukemia (CLL). It is used with chlorambucil in patients who have not yet been treated for CLL. Follicular lymphoma. It is used: With bendamustine and then by itself to treat follicular lymphoma that relapsed after treatment with rituximab or did not respond to the treatment. With chemotherapy as first-line treatme…	#MS4A1,
Ofatumumab	Arzerra,HuMax-CD20	Ofatumumab binds specifically to both the small and large extracellular loops of the CD20 molecule. The CD20 molecule is expressed on normal B lymphocytes (pre-B- to mature B-lymphocyte) and on B-cell CLL. The CD20 molecule is not shed from the cell surface and is not internalized following antibody binding. The Fab domain of ofatumumab binds to the CD20 molecule and the Fc domain mediates immune…	Ofatumumab is approved to be used alone or with other drugs to treat: Chronic lymphocytic leukemia (CLL). It is used alone as extended treatment in patients with recurrent or progressive disease who are in complete or partial response after at least two other types of treatment. It is used alone in patients who have not gotten better with other drugs. It is used with chlorambucil in patients who …	#MS4A1,
Olaparib	Lynparza,AZD2281	Olaparib is an inhibitor of poly (ADP-ribose) polymerase (PARP) enzymes, including PARP1, PARP2, and PARP3. PARP enzymes are involved in normal cellular homeostasis, such as DNA transcription, cell cycle regulation, and DNA repair. Olaparib has been shown to inhibit growth of select tumor cell lines in vitro and decrease tumor growth in mouse xenograft models of human cancer both as monotherapy o…	Olaparib is approved to treat: Breast cancer that has metastasized (spread to other parts of the body). It is used in patients with certain mutations in the BRCA1 or BRCA2 genes who have HER2-negative cancer that has been treated with chemotherapy given before or after surgery or for metastatic disease. Ovarian cancer that is advanced. It is used in patients with certain mutations in the BRCA1 or…	FDA_Mut_Trunc(BRCA1),FDA_Mut_Trunc(BRCA2)#PARP1,PARP2,BRCA2,BRCA1,
Olaratumab	Lartruvo,IMC-3G3	Olaratumab blocks ligand-induced tumor cell proliferation, and inhibits receptor autophosphorylation and ligand-induced phosphorylation of the downstream signaling molecules protein kinase B (Akt) and mitogen-activated protein kinase [5]. PDGFR signalling is a type of tyrosine kinase-mediated pathway that normally regulates cell growth, chemotaxis, and mesenchymal stem cell differentiation. It al…	Olaratumab is approved to be used with doxorubicin to treat: Soft tissue sarcoma that cannot be cured with surgery or radiation therapy. It is used in adults with soft tissue sarcoma that has not already been treated with an anthracycline drug, such as doxorubicin.	#PDGFRA,
Osimertinib	Tagrisso,AZD9291	Osimertinib is an epidermal growth factor receptor (EGFR) tyrosine kinase inhibitor (TKI) that binds to certain mutant forms of EGFR (T790M, L858R, and exon 19 deletion) that predominate in non-small cell lung cancer (NSCLC) tumours following treatment with first-line EGFR-TKIs. As a third-generation tyrosine kinase inhibitor, osimertinib is specific for the gate-keeper T790M mutation which incre…	Osimertinib is approved to treat: Non-small cell lung cancer that has metastasized (spread to other parts of the body). It is used in patients with tumors that have certain epidermal growth factor receptor (EGFR) gene mutations either as first-line treatment or for disease that got worse during or after treatment with another EGFR-blocking drug.	FDA_Mut_Var(EGFR,T790M)#EGFR,
Palbociclib	Ibrance,PD 0332991	Palbociclib is an oral, reversible, selective, small-molecule inhibitor of CDK4 and CDK6. CDK4 and CDK6 along with their regulatory partner cyclin D1 play a key role in regulating the G1- to S-phase cell-cycle transition via regulation of phosphorylation of the retinoblastoma (Rb) protein.	Palbociclib is approved to be used with other drugs to treat: Breast cancer that is hormone receptor positive (HR+) and HER2 negative (HER2-) and is advanced or has metastasized (spread to other parts of the body). It is used with fulvestrant in women whose disease has gotten worse after treatment with hormone therapy. It is used with an aromatase inhibitor in postmenopausal women who have not be…	Wildtype(ERBB2)_and_RPPA_p2(ESR1)#CDK4,CDK6,
Panitumumab	Vectibix,ABX-EGF	Panitumumab binds specifically to EGFR on both normal and tumor cells, and competitively inhibits the binding of ligands for EGFR. Nonclinical studies show that binding of panitumumab to the EGFR prevents ligand-induced receptor autophosphorylation and activation of receptor-associated kinases, resulting in inhibition of cell growth, induction of apoptosis, decreased pro-inflammatory cytokine and…	Panitumumab is approved to treat: Colorectal cancer that has metastasized (spread to other parts of the body). It is used: With FOLFOX combination chemotherapy as first-line therapy. Alone in patients whose disease got worse after treatment with chemotherapy that contained oxaliplatin, irinotecan, and a fluoropyrimidine. Panitumumab is approved for use in patients whose cancer does not have a mut…	FDA_Wildtype(KRAS)_and_CNV_Amp(EGFR),FDA_Wildtype(KRAS)_and_Mut_allGain(EGFR)#EGFR,
Panobinostat		Panobinostat is a deacetylase (DAC) inhibitor. DACs, also known as histone DACs (HDAC), are responsible for regulating the acetylation of about 1750 proteins in the body; their functions are involved in many biological processes including DNA replication and repair, chromatin remodelling, transcription of genes, progression of the cell-cycle, protein degradation and cytoskeletal reorganization. I…	Panobinostat is indicated in the treatment of multiple myeloma in combination with dexamethasone and bortezomib in patients who have received 2 previous treatment regimens including bortezomib and an immunomodulatory agent. This indication is approved by accelerated approval based on progression free survival as of February 23, 2015.	#HDAC1,HDAC2,HDAC3,HDAC4,HDAC5,HDAC6,HDAC7,HDAC8,HDAC9,
Pazopanib	Votrient,GW786034	Pazopanib is a second-generation multitargeted tyrosine kinase inhibitor against vascular endothelial growth factor receptor-1, -2, and -3, platelet-derived growth factor receptor-alpha, platelet-derived growth factor receptor-beta, and c-kit. These receptor targets are part of the angiogenesis pathway that facilitates the formation of tumour blood vessel for tumour survival and growth.	Pazopanib hydrochloride is approved to treat: Renal cell carcinoma (a type of kidney cancer) that is advanced. Soft tissue sarcoma that is advanced. It is used in patients who have already been treated with chemotherapy.	Mut_Var(FGFR2,N549H)#FGFR1,FGFR2,FGFR3,FLT1,FLT3,FLT4,KDR,KIT,PDGFRA,PDGFRB,RET,TEK,
Pembrolizumab	Keytruda,MK-3475,lambrolizumab	Pembrolizumab, as an IgG4 subclass antibody, is preferred over other subclasses as it only induces weakly the complement and cell activation due to low affinity to C1q and Fc receptors. It binds with high affinity to the cell surface receptor programmed cell death protein 1 (PD-1) and it antagonizes its interaction with its known ligands PD-L1 and PD-L2. In normal circumstances, the binding of th…	Pembrolizumab is approved to treat: Cervical cancer that is recurrent or metastatic. It is used in patients whose cancer has the PD-L1 protein and whose disease got worse during or after chemotherapy. Gastric (stomach) cancer or gastroesophageal junction cancer that is recurrent and locally advanced or metastatic. It is used in patients whose cancer has the PD-L1 protein and whose disease got wor…	#PDCD1,
Pertuzumab	Perjeta,MOAB 2C4,Omnitarg	Pertuzumab is a humanized monoclonal antibody designed to bind to the HER2 receptor and inhibit the ability of HER2 to interact with other HER family members (HER1, HER2, HER3, and HER4) on the surface of cancer cells. The HER signaling pathway plays a role in the formation and growth of numerous cancers, and previous clinical trials of pertuzumab in a single agent setting had suggested clinical …	Breast cancer that is HER2 positive (HER2+). It is used: In patients with metastatic disease that has not been treated with hormone therapy or chemotherapy. As neoadjuvant therapy (to shrink the tumor before surgery) in patients with locally advanced, inflammatory, or early stage breast cancer. As adjuvant therapy in patients with early stage breast cancer who have a high risk that the cancer wil…	FDA_RPPA_p2(ERBB2),FDA_CNV_Amp(ERBB2)#ERBB2,
Ponatinib	Ponatinib Hydrochloride,Iclusig,AP24534​	Ponatinib is a multi-target kinase inhibitor. Its primary cellular target is the Bcr-Abl tyrosine kinase protein which is constitutively active and promotes the progression of CML. This protein arises from the fused Bcr and Abl gene- what is commonly known as the Philadelphia chromosome. Ponatinib is unique in that it is especially useful in the treatment of resistant CML because it inhibits the …	Ponatinib hydrochloride is approved to treat: Acute lymphoblastic leukemia that is Philadelphia chromosome positive and has the T315I mutation. Chronic myelogenous leukemia that has the T315I mutation. For these types of leukemia without the T315I mutation, ponatinib hydrochloride is used when other tyrosine kinase inhibitors cannot be used.	FDA_Mut_Var(ABL1,T315I)#FGFR1,KDR,PDGFRA,SRC,ABL1,
Ramucirumab	Cyramza,IMC-1121B	Ramucirumab is a human monoclonal antibody (IgG1) against vascular endothelial growth factor receptor 2 (VEGFR2), a type II trans-membrane tyrosine kinase receptor expressed on endothelial cells. By binding to VEGFR2, ramucirumab prevents binding of its ligands (VEGF-A, VEGF-C, and VEGF-D), thereby preventing VEGF-stimulated receptor phosphorylation and downstream ligand-induced proliferation, pe…	Ramucirumab is approved to be used alone or with other drugs to treat: Adenocarcinoma of the stomach or gastroesophageal junction that is advanced or has metastasized (spread to other parts of the body). It is used in patients whose disease has gotten worse after treatment with certain chemotherapy. It is used alone or with paclitaxel. Colorectal cancer that has metastasized. It is used with FOLF…	#KDR,
Regorafenib	Stivarga,BAY 73-4506	Regorafenib is a small molecule inhibitor of multiple membrane-bound and intracellular kinases involved in normal cellular functions and in pathologic processes such as oncogenesis, tumor angiogenesis, and maintenance of the tumor microenvironment. In in vitro biochemical or cellular assays, regorafenib or its major human active metabolites M-2 and M-5 inhibited the activity of RET, VEGFR1, VEGFR…	Regorafenib is approved to treat: Colorectal cancer that has metastasized (spread to other parts of the body). It is used in patients who have not gotten better with other treatments. Gastrointestinal stromal tumor that is locally advanced, cannot be removed by surgery, or has metastasized (spread to other parts of the body). It is used in patients whose disease has not gotten better with imatini…	#ABL1,BRAF,EPHA2,FGFR1,FGFR2,FLT1,FLT3,KDR,KIT,NTRK1,PDGFRA,PDGFRB,FRK,RAF1,RET,MAPK11,TEK,
Ribociclib	Kisqali,LEE011	Inhibition of cyclin-dependent kinase 4 and 6 (CDK4/6) may provide protection against oncogenic processes in specific tissue types. For example, CDK4 is not required for normal mammary tissue development based on knockout mouse studies, but it is needed for growth of Ras-induced mammary tumors, suggesting a potential therapeutic window for treatment with lower toxicity. Ribociclib was reported to…	Ribociclib is approved to be used with other drugs to treat: Breast cancer that is hormone receptor positive (HR+) and HER2 negative (HER2-) and is advanced or has metastasized (spread to other parts of the body). It is used: With an aromatase inhibitor in women who have not been treated with hormone therapy. With fulvestrant in postmenopausal women who have not been treated with hormone therapy …	FDA_Wildtype(ERBB2)_and_RPPA_p2(ESR1)#CDK4,CDK6,
Rituximab	Rituximab and Hyaluronidase Human,Rituxan Hycela,IDEC-102,IDEC-C2B8,Rituxan,Mabthera	The Fab regions of rituximab binds to the CD20 antigen on B lymphocytes, while the Fc domain recruits antibodies and complements to mediate cell lysis.	Rituximab is approved to be used alone or with other drugs to treat: B-cell non-Hodgkin lymphoma (NHL) that is CD20 positive. It is used to treat: Follicular lymphoma that has relapsed or is refractory (doesn’t respond to treatment). Non-progressing NHL. NHL in patients who have not been treated. Chronic lymphocytic leukemia (CLL).	#MS4A1,
Romidepsin	Istodax,FK228	Romidepsin is a prodrug, where it becomes active once taken up into the cell. The active metabolite has a free thiol group, which interacts with zinc ions in the active site of class 1 and 2 HDAC enzymes, resulting in inhibition of its enzymatic activity. Certain tumors have over expressed HDACs and downregulated/mutated histone acetyltransferases. This imbalance of HDAC relative to histone acety…	Romidepsin is approved to treat: Cutaneous T-cell lymphoma in patients who have already been treated with at least one other type of systemic therapy. Peripheral T-cell lymphoma in patients who have already been treated with at least one other type of therapy.	#HDAC1,HDAC2,HDAC4,HDAC6,
Rucaparib	Rucaparib Camsylate,Rubraca,AG-014699,PF-01367338	Poly (ADP-ribose) polymerase (PARP) enzymes play a role in DNA repair. PPAR-1 is responsible in repairing single stranded breaks (SSBs) in base excision repair (BER). PARP1 also functions in nonhomologous end-joining (NHEJ) regulation, chromatin remodeling and homologous recombination (HR) DNA repair pathways [2]. When PARP is inhibited, single-strand breaks become double-strand breaks, which are…	Rucaparib camsylate is approved to treat: Ovarian epithelial, fallopian tube, or primary peritoneal cancer. It is used: As maintenance therapy in adults with recurrent disease who are having a complete or partial response to platinum chemotherapy. In adults whose cancer has certain mutations in the BRCA1 or BRCA2 genes and who have already been treated with at least two other types of chemotherap…	FDA_Mut_Trunc(BRCA1),FDA_Mut_Trunc(BRCA2)#PARP1,PARP2,PARP3,
Ruxolitinib	Ruxolitinib Phosphate,Jakafi,INCB018424	Ruxolitinib is a kinase inhibitor that is selective for the Janus Associated Kinases (JAK) 1 and 2. These kinases are responsible for the mediation of cytokine and growth factor signalling which in turn effect immune function and hematopoiesis. The signalling process involves signal transducers and transcription activators (STAT) which modulate gene expression. Patients with myelofibrosis have ab…	Ruxolitinib phosphate is approved to treat: Myelofibrosis (a bone marrow disease) that is intermediate or high-risk, including the following types: Primary myelofibrosis. Post-polycythemia vera myelofibrosis. Post-essential thrombocythemia myelofibrosis. Polycythemia vera in patients who cannot be treated with or have not gotten better with hydroxyurea.	#JAK1,JAK2,
Siltuximab	Sylvant	Siltuximab complexes with human IL-6 and prevents binding to soluble and membrane-bound IL-6 receptors, thereby inhibiting the proliferation of lymphocytes.	Siltuximab is approved to treat: Multicentric Castleman disease in patients who do not have human immunodeficiency virus (HIV) or human herpesvirus 8 (HHV8).	#IL6,
Sipuleucel-T	APC8015,Provenge	Sipuleucel-T is designed to induce an immune response targeted against PAP, an antigen expressed in most prostate cancers. During ex vivo culture with PAP-GM-CSF, APCs take up and process the recombinant target antigen into small peptides that are then displayed on the APC surface. This process is done indirectly by the activation of T-cells against PAP which is upregulated by the metastatic canc…	Sipuleucel-T is an autologous cellular immunotherapy indicated for the treatment of asymptomatic or minimally symptomatic metastatic castrate resistant (hormone refractory) prostate cancer.	#ACPP,
Sonidegib	Odomzo,LDE225,erismodegib	The hedgehog pathway is involved in many human cancers. Sonidegib effectively inhibits the regulator called smoothened (Smo), preventing the hedgehog pathway from functioning. As a result, tumours that depend on the hedgehog pathway are unable to grow. (1)	Sonidegib is approved to treat: Basal cell carcinoma that is locally advanced. It is used in patients whose disease has recurred (come back) after surgery or radiation therapy or who cannot be treated with surgery or radiation therapy.	#SMO,
Sorafenib	Nexavar,BAY 43-9006	Sorafenib interacts with multiple intracellular (CRAF, BRAF and mutant BRAF) and cell surface kinases (KIT, FLT-3, VEGFR-2, VEGFR-3, and PDGFR-ß). Several of these kinases are thought to be involved in angiogenesis, thus sorafenib reduces blood flow to the tumor. Sorafenib is unique in targeting the Raf/Mek/Erk pathway. By inhibiting these kinases, genetic transcription involving cell proliferati…	Sorafenib tosylate is approved to treat: Hepatocellular carcinoma (a type of liver cancer) that cannot be removed by surgery. Renal cell carcinoma (a type of kidney cancer) that is advanced. Thyroid cancer in certain patients with progressive, recurrent, or metastatic disease that does not respond to treatment with radioactive iodine.	#ABL1,ARAF,BRAF,FGFR1,FGFR2,FLT1,FLT3,FLT4,KDR,KIT,PDGFRA,PDGFRB,RAF1,RET,
Sunitinib	Sutent,SU-11248	Sunitinib is a small molecule that inhibits multiple RTKs, some of which are implicated in tumor growth, pathologic angiogenesis, and metastatic progression of cancer. Sunitinib was evaluated for its inhibitory activity against a variety of kinases (>80 kinases) and was identified as an inhibitor of platelet-derived growth factor receptors (PDGFRa and PDGFRb), vascular endothelial growth factor r…	Sunitinib malate is approved to treat: Gastrointestinal stromal tumor (a type of stomach cancer). It is used in patients whose condition has become worse while taking imatinib mesylate or who are not able to take it. Pancreatic cancer. It is used in patients with progressive neuroendocrine tumors that cannot be removed by surgery, are locally advanced, or have metastasized (spread to other parts …	Fusion(ZNF198-FGFR1)#CSF1R,FGFR1,FGFR2,FLT1,FLT3,FLT4,KDR,KIT,PDGFRA,PDGFRB,RET,
Tamoxifen	Tamoxifen Citrate,Nolvadex,Soltamox	Tamoxifen is a nonsteroidal agent that binds to estrogen receptors (ER), inducing a conformational change in the receptor. This results in a blockage or change in the expression of estrogen dependent genes. The prolonged binding of tamoxifen to the nuclear chromatin of these results in reduced DNA polymerase activity, impaired thymidine utilization, blockade of estradiol uptake, and decreased est…	Tamoxifen citrate is approved to treat: Breast cancer in women and men. It is used: In patients whose cancer has metastasized (spread to other parts of the body). In women whose cancer was treated with surgery and radiation therapy. Ductal carcinoma in situ (DCIS). It is used to decrease the chance of invasive breast cancer in patients who have had surgery and radiation therapy for DCIS.	#ESR1,ESR2,
Temsirolimus	Torisel,CCI-779	Temsirolimus is an inhibitor of mTOR (mammalian target of rapamycin). Temsirolimus binds to an intracellular protein (FKBP-12), and the protein-drug complex inhibits the activity of mTOR that controls cell division. Inhibition of mTOR activity resulted in a G1 growth arrest in treated tumor cells. When mTOR was inhibited, its ability to phosphorylate p70S6k and S6 ribosomal protein, which are dow…	Temsirolimus is approved to treat: Renal cell carcinoma (a type of kidney cancer) that is advanced.	#MTOR,
Tisagenlecleucel	Kymriah	Tisagenlecleucel is a CD19-directed genetically modified autologous T cell immunotherapy that involves genetically modified autologous T cells isolated from each individual patient. The reprogramming of the patient's T cells uses a lentiviral vector to encode an anti-CD19 chimeric antigen receptor (CAR). The CAR is comprised of a murine single-chain antibody fragment (scFv) specific for CD19, fol…	Tisagenlecleucel is approved to treat: B-cell acute lymphoblastic leukemia. It is used in children and adults up to 25 years old whose disease is refractory (does not respond to treatment) or has relapsed two or more times. B-cell non-Hodgkin lymphoma (NHL), including the following types: Diffuse large B-cell lymphoma (DLBCL). DLBCL in patients who had follicular lymphoma. High-grade B-cell lymph…	#CD19
Toremifene	Fareston	Toremifene is a nonsteroidal triphenylethylene derivative. Toremifene binds to estrogen receptors and may exert estrogenic, antiestrogenic, or both activities, depending upon the duration of treatment, animal species, gender, target organ, or endpoint selected. The antitumor effect of toremifene in breast cancer is believed to be mainly due to its antiestrogenic effects, in other words, its abili…	Toremifene is approved to treat: Breast cancer that has metastasized (spread to other parts of the body). It is used in postmenopausal women whose cancer is estrogen receptor positive (ER+) or when it is not known if the cancer is ER+ or estrogen receptor negative (ER-).	#ESR1,
Tositumomab		Binds to the CD20 antigen which is found on mature B lymphocytes. The antibody binding appears to induce apoptosis, complement-dependent cytotoxicity and cell death through ionizing radiation.	For treatment of non-Hodgkin's lymphoma (CD20 positive, follicular)	#MS4A1,
Trametinib	Mekinist,GSK1120212	Trametinib is a reversible, allosteric inhibitor of mitogen-activated extracellular signal regulated kinase 1 (MEK1) and MEK2 activation and of_ MEK1_ and MEK2 kinase activity. MEK proteins are upstream regulators of the extracellular signal-related kinase (ERK) pathway, which promotes cellular proliferation. Trametinib helps with melanoma with the BRAF V600E or V600K as the mutation results in t…	Trametinib is approved to be used alone or with dabrafenib to treat: Anaplastic thyroid cancer in patients whose disease is locally advanced or has metastasized (spread to other parts of the body) and who cannot receive local treatment. It is used with dabrafenib. Melanoma. It is used: With dabrafenib in patients who have had surgery to remove cancer that has spread to the lymph nodes. Alone or w…	FDA_Mut_Var(BRAF,V600)#MAP2K1,MAP2K2,BRAF,
Trastuzumab	Herceptin,Ogivri	Trastuzumab binds to the HER2 (or c-erbB2) proto-oncogene, an EGF receptor-like protein found on 20-30% of breast cancer cells. The binding leads to antibody mediated (complement mediated) killing of the HER2 positive cells.	Trastuzumab is approved to be used alone or with other drugs to treat: Adenocarcinoma of the stomach or gastroesophageal junction. It is used for HER2 positive (HER2+) disease that has metastasized (spread to other parts of the body) in patients who have not already been treated for metastatic cancer. Breast cancer that is HER2+.	FDA_RPPA_p2(ERBB2),FDA_CNV_Amp(ERBB2),FDA_allGain(ERBB2)#ERBB2,
Trastuzumab emtansine	Ado-Trastuzumab Emtansine,Kadcyla	Trastuzumab emtansine is a HER2 antibody drug conjugate. The antibody portion is trastuzumab, which is humanized anti-HER2 IgG1, and produced in the mammalian Chinese Hamster Ovary cells. The drug portion is DM1, which is a maytansine derivative that inhibits microtubules. These two portions are covalently connected by 4-[N-maleimidomethyl] cyclohexane-1-carboxylate (MCC), which is a stable thioe…	Breast cancer that is HER2 positive and has metastasized (spread to other parts of the body). It is used in patients who have already been treated with trastuzumab and a taxane. It is also used in these patients if the cancer recurs (comes back) after adjuvant therapy.	FDA_RPPA_p2(ERBB2),FDA_CNV_Amp(ERBB2),FDA_allGain(ERBB2)#ERBB2,
Tretinoin	ATRA	Tretinoin binds to alpha, beta, and gamma retinoic acid receptors (RARs). RAR-alpha and RAR-beta have been associated with the development of acute promyelocytic leukemia and squamous cell cancers, respectively. RAR-gamma is associated with retinoid effects on mucocutaneous tissues and bone. Although the exact mechanism of action of tretinoin is unknown, current evidence suggests that the effecti…	For the the induction of remission in patients with acute promyelocytic leukemia (APL), French-American-British (FAB) classification M3 (including the M3 variant); For the topical treatment of acne vulgaris, flat warts and other skin conditions (psoriasis, ichthyosis congenita, icthyosis vulgaris, lamellar icthyosis, keratosis palmaris et plantaris, epidermolytic hyperkeratosis, senile comedones,…	#RXRB,RXRG,RARG,
Vandetanib	Caprelsa,AZD6474,ZD6474,Zactima,Caprelsa	ZD-6474 is a potent and selective inhibitor of VEGFR (vascular endothelial growth factor receptor), EGFR (epidermal growth factor receptor) and RET (REarranged during Transfection) tyrosine kinases. VEGFR- and EGFR-dependent signalling are both clinically validated pathways in cancer, including non-small-cell lung cancer (NSCLC). RET activity is important in some types of thyroid cancer, and earl…	Vandetanib is approved to treat: Medullary thyroid cancer that cannot be removed by surgery and is locally advanced or has metastasized (spread to other parts of the body).	Fusion(ZNF198-FGFR1)#ABL1,EGFR,FLT1,FLT3,FLT4,KDR,RET,FGFR1,
Vemurafenib	Zelboraf,PLX-4032,RG7204,R05185426	Vemurafenib is an orally available inhibitor of mutated BRAF-serine-threonine kinase. Vemurafenif is a small molecule that interacts as a competitive inhibitor of the mutated species of BRAF. It is especially potent against the BRAF V600E mutation. Vemurafenib blocks downstream processes to inhibit tumour growth and eventually trigger apoptosis. Vemurafenib does not have antitumour effects agains…	Vemurafenib is approved to treat patients whose disease has a certain mutation in the BRAF gene, including: Erdheim-Chester disease. Melanoma that cannot be removed by surgery or has metastasized (spread to other parts of the body).	FDA_Mut_Var(BRAF,V600)#BRAF,
Venetoclax	Venclexta,GDC-0199,ABT-0199,ABT-199,RG7601	Venetoclax is a selective and orally bioavailable small-molecule inhibitor of BCL-2, an anti-apoptotic protein. Overexpression of BCL-2 has been demonstrated in CLL cells where it mediates tumor cell survival and has been associated with resistance to chemotherapeutics. Venetoclax helps restore the process of apoptosis by binding directly to the BCL-2 protein, displacing pro-apoptotic proteins li…	Venetoclax is approved to treat: Chronic lymphocytic leukemia (CLL) or small lymphocytic lymphoma (SLL). It is used in patients who have already received at least one type of treatment.	#BCL2,
Vismodegib	Erivedge,GDC-0449	Mutations of the Hedgehog pathway may results in uncontrolled proliferation of skin basal cells. Vismodegib binds to and inhibits the transmembrane protein Smoothened homologue (SMO) to inhibit the Hedgehog signalling pathway.	Vismodegib is approved to treat: Basal cell carcinoma (a type of skin cancer). It is used in adults whose disease has metastasized (spread to other parts of the body). It is also used in adults with locally advanced disease that has recurred (come back) after surgery or who cannot be treated with surgery or radiation.	#SMO,
Vorinostat	Zolinza	Vorinostat inhibits the enzymatic activity of histone deacetylases HDAC1, HDAC2 and HDAC3 (Class I) and HDAC6 (Class II) at nanomolar concentrations (IC50< 86 nM). These enzymes catalyze the removal of acetyl groups from the lysine residues of histones proteins. In some cancer cells, there is an overexpression of HDACs, or an aberrant recruitment of HDACs to oncogenic transcription factors causin…	Vorinostat is approved to treat: Cutaneous T-cell lymphoma that has not gotten better with other chemotherapy or that has recurred (come back).	#HDAC1,HDAC2,HDAC3,HDAC6,HDAC8,
Ziv-Aflibercept	Zaltrap	Ablibercept is a recombinant fusion protein that acts as a decoy receptor for the ligands, vascular endothelial growth factor-A (VEGF-A) and placental growth factor (PIGF). It prevents these ligands to binding to endothelial receptors, VEGFR-1 and VEGFR-2, to suppress neovascularization and decrease vascular permeability. This ultimately will slow vision loss or the progression of metastatic colo…	Ziv-aflibercept is approved to be used with FOLFIRI to treat: Colorectal cancer that has metastasized (spread to other parts of the body). It is used in patients whose disease has not gotten better with other chemotherapy.	#PGF,VEGFA,VEGFB,

## Sheet: Tab2
Mutation-MAF	Tumor_S	Variant_Classification	Variant_Type	SwissProt_entry_Id	Protein_Change	Transcript_Exon	Reference_Allele	Tumor_Seq_Allele1	Tumor_Seq_Allele2	Match_Norm_Seq_Allele1	Match_Norm_Seq_Allele2	tool	cohort
AARS	BR-6452	5'Flank	SNP	EXOS6_HUMAN		0	G	G	A	G	G	MutSig2CV	STAD
AARS	BR-6452	Splice_Site	SNP			3	A	A	G	A	A	MutSig2CV	STAD
AARS	BR-8487	Missense_Mutation	SNP		R77Q	3	C	C	T	C	C	MutSig2CV	STAD
AARS	F1-A72C	Silent	SNP		A347A	8	A	A	T	A	A	MutSig2CV	STAD
AARS	VQ-A8P2	Missense_Mutation	SNP		V135A	4	A	A	G	A	A	MutSig2CV	STAD
AARS	BR-6452	Missense_Mutation	SNP		R329H	8	C	C	T	C	C	MutSig2CV	STAD
AARS	BR-6452	Silent	SNP		S237S	6	G	G	A	G	G	MutSig2CV	STAD
AARS	BR-8368	Nonsense_Mutation	SNP		R569*	13	G	G	A	G	G	MutSig2CV	STAD
AARS	BR-8372	Missense_Mutation	SNP		D709G	15	T	T	C	T	T	MutSig2CV	STAD
AARS	CD-A4MG	Missense_Mutation	SNP		G581S	13	C	C	T	C	C	MutSig2CV	STAD
AARS	CD-A4MI	Silent	SNP		D207D	5	G	G	A	G	G	MutSig2CV	STAD
ABAT	B7-5816	Silent	SNP	GABT_HUMAN	R220R	10	G	G	A	G	G	MutSig2CV	STAD
ABAT	BR-4256	Missense_Mutation	SNP	GABT_HUMAN	A304T	12	G	G	A	G	G	MutSig2CV	STAD
ABAT	CD-5798	Missense_Mutation	SNP	GABT_HUMAN	T286M	12	C	C	T	C	C	MutSig2CV	STAD
ABAT	B7-5816	Missense_Mutation	SNP	GABT_HUMAN	A304T	12	G	G	A	G	G	MutSig2CV	STAD
ABAT	BR-8373	Splice_Site	SNP	GABT_HUMAN	R180Q	8	G	G	A	G	G	MutSig2CV	STAD
ABAT	D7-A4YT	Silent	SNP	GABT_HUMAN	L419L	14	G	G	A	G	G	MutSig2CV	STAD
ABCA1	B7-5816	Missense_Mutation	SNP	ABCA1_HUMAN	L2012P	45	A	A	G	A	A	MutSig2CV	STAD
ABCA1	B7-A5TI	Frame_Shift_Del	DEL	ABCA1_HUMAN	G1483fs	31	C	C	-	C	C	MutSig2CV	STAD
ABCA1	BR-4370	Silent	SNP	ABCA1_HUMAN	C1933C	43	G	G	A	G	G	MutSig2CV	STAD
ABCA1	BR-8078	Silent	SNP	ABCA1_HUMAN	K2231K	50	T	T	C	T	T	MutSig2CV	STAD
ABCA1	BR-8363	Missense_Mutation	SNP	ABCA1_HUMAN	R2113G	48	T	T	C	T	T	MutSig2CV	STAD
ABCA1	BR-8680	Missense_Mutation	SNP	ABCA1_HUMAN	S1024N	21	C	C	T	C	C	MutSig2CV	STAD
ABCA1	EQ-A4SO	Frame_Shift_Del	DEL	ABCA1_HUMAN	KSS1952fs	44	GATGATTT	GATGATTT	-	GATGATTT	GATGATTT	MutSig2CV	STAD
ABCA1	HF-7132	Missense_Mutation	SNP	ABCA1_HUMAN	A957T	20	C	C	T	C	C	MutSig2CV	STAD
ABCA1	HU-A4GU	Missense_Mutation	SNP	ABCA1_HUMAN	A1407T	30	C	C	T	C	C	MutSig2CV	STAD
ABCA1	HU-A4H4	Silent	SNP	ABCA1_HUMAN	L646L	15	G	G	A	G	G	MutSig2CV	STAD
ABCA1	VQ-A8P2	Missense_Mutation	SNP	ABCA1_HUMAN	D1910V	42	T	T	A	T	T	MutSig2CV	STAD
ABCA1	VQ-A8P2	Silent	SNP	ABCA1_HUMAN	S824S	17	C	C	T	C	C	MutSig2CV	STAD
ABCA1	VQ-A92D	Missense_Mutation	SNP	ABCA1_HUMAN	G1935V	43	C	C	A	C	C	MutSig2CV	STAD
ABCA1	BR-4201	Missense_Mutation	SNP	ABCA1_HUMAN	T131S	5	T	T	A	T	T	MutSig2CV	STAD
ABCA1	BR-4368	Missense_Mutation	SNP	ABCA1_HUMAN	R104H	5	C	C	T	C	C	MutSig2CV	STAD
ABCA1	BR-7703	Missense_Mutation	SNP	ABCA1_HUMAN	A779T	16	C	C	T	C	C	MutSig2CV	STAD
ABCA1	BR-8487	Frame_Shift_Del	DEL	ABCA1_HUMAN	F797fs	17	A	A	-	A	A	MutSig2CV	STAD
ABCA1	BR-8487	Missense_Mutation	SNP	ABCA1_HUMAN	A343T	9	C	C	T	C	C	MutSig2CV	STAD
ABCA1	BR-8591	Missense_Mutation	SNP	ABCA1_HUMAN	A1407T	30	C	C	T	C	C	MutSig2CV	STAD
ABCA1	BR-A4QL	Frame_Shift_Ins	INS	ABCA1_HUMAN	N2133fs	48	-	-	T	-	-	MutSig2CV	STAD
ABCA1	BR-A4QL	Missense_Mutation	SNP	ABCA1_HUMAN	Y857H	18	A	A	G	A	A	MutSig2CV	STAD
ABCA1	CD-8532	Silent	SNP	ABCA1_HUMAN	I1424I	30	G	G	A	G	G	MutSig2CV	STAD
ABCA1	CD-8535	Missense_Mutation	SNP	ABCA1_HUMAN	R104C	5	G	G	A	G	G	MutSig2CV	STAD
ABCA1	CG-4437	Splice_Site	DEL	ABCA1_HUMAN	DTPATRQVMAE388fs	10	CTCAGCCATGACCTGCCTTGTGGCTGGAGTGT	CTCAGCCATGACCTGCCTTGTGGCTGGAGTGT	-	CTCAGCCATGACCTGCCTTGTGGCTGGAGTGT	CTCAGCCATGACCTGCCTTGTGGCTGGAGTGT	MutSig2CV	STAD
ABCA1	CG-5721	Missense_Mutation	SNP	ABCA1_HUMAN	R496Q	12	C	C	T	C	C	MutSig2CV	STAD
ABCA1	D7-5579	Splice_Site	SNP	ABCA1_HUMAN	Q1488Q	31	T	T	C	T	T	MutSig2CV	STAD
ABCA1	HF-7132	Missense_Mutation	SNP	ABCA1_HUMAN	R1839H	41	C	C	T	C	C	MutSig2CV	STAD
ABCA1	R5-A7ZI	Frame_Shift_Del	DEL	ABCA1_HUMAN	L164fs	6	A	A	-	A	A	MutSig2CV	STAD
ABCA1	VQ-A8P2	Nonsense_Mutation	SNP	ABCA1_HUMAN	Q1543*	34	G	G	A	G	G	MutSig2CV	STAD
ABCA1	VQ-AA6K	Missense_Mutation	SNP	ABCA1_HUMAN	I777V	16	T	T	C	T	T	MutSig2CV	STAD
ABCA2	BR-4362	Missense_Mutation	SNP	ABCA2_HUMAN	I819T	17	A	A	G	A	A	MutSig2CV	STAD
ABCA2	BR-8080	Missense_Mutation	SNP	ABCA2_HUMAN	V904M	18	C	C	T	C	C	MutSig2CV	STAD
ABCA2	BR-8081	Missense_Mutation	SNP	ABCA2_HUMAN	A1644V	30	G	G	A	G	G	MutSig2CV	STAD
ABCA2	BR-8361	Missense_Mutation	SNP	ABCA2_HUMAN	G2215S	43	C	C	T	C	C	MutSig2CV	STAD
ABCA2	BR-8361	Missense_Mutation	SNP	ABCA2_HUMAN	R626H	13	C	C	T	C	C	MutSig2CV	STAD
ABCA2	BR-8368	Intron	DEL	CI139_HUMAN		1	T	T	-	T	T	MutSig2CV	STAD
ABCA2	BR-8382	Silent	SNP	ABCA2_HUMAN	D2294D	45	G	G	A	G	G	MutSig2CV	STAD
ABCA2	BR-8591	Missense_Mutation	SNP	ABCA2_HUMAN	A1028T	20	C	C	T	C	C	MutSig2CV	STAD
ABCA2	CD-A4MG	Missense_Mutation	SNP	ABCA2_HUMAN	T2283M	45	G	G	A	G	G	MutSig2CV	STAD
ABCA2	CG-5721	Missense_Mutation	SNP	ABCA2_HUMAN	I726T	15	A	A	G	A	A	MutSig2CV	STAD
ABCA2	D7-A4YV	Missense_Mutation	SNP	ABCA2_HUMAN	T2106M	40	G	G	A	G	G	MutSig2CV	STAD
ABCA2	D7-A6EY	Missense_Mutation	SNP	ABCA2_HUMAN	I1908M	36	A	A	C	A	A	MutSig2CV	STAD
ABCA2	HF-7132	Missense_Mutation	SNP	ABCA2_HUMAN	H2243Y	43	G	G	A	G	G	MutSig2CV	STAD
ABCA2	HF-A5NB	Missense_Mutation	SNP	ABCA2_HUMAN	R1397C	26	G	G	A	G	G	MutSig2CV	STAD
ABCA2	HU-A4G8	Splice_Site	SNP	ABCA2_HUMAN	R2164R	41	C	C	A	C	C	MutSig2CV	STAD
ABCA2	HU-A4G8	Splice_Site	SNP	ABCA2_HUMAN		7	A	A	G	A	A	MutSig2CV	STAD
ABCA2	MX-A5UJ	Missense_Mutation	SNP	ABCA2_HUMAN	G1441R	27	C	C	T	C	C	MutSig2CV	STAD
ABCA2	VQ-A8P2	Missense_Mutation	SNP	ABCA2_HUMAN	A1471V	27	G	G	A	G	G	MutSig2CV	STAD
ABCA2	BR-4368	Splice_Site	SNP	ABCA2_HUMAN		38	C	C	A	C	C	MutSig2CV	STAD
ABCA2	BR-A4QL	Frame_Shift_Del	DEL	ABCA2_HUMAN	L33fs	2	G	G	-	G	G	MutSig2CV	STAD
ABCA2	CD-A4MG	Missense_Mutation	SNP	ABCA2_HUMAN	S761F	16	G	G	A	G	G	MutSig2CV	STAD
ABCA2	CD-A4MI	Missense_Mutation	SNP	ABCA2_HUMAN	G1915S	36	C	C	T	C	C	MutSig2CV	STAD
ABCA2	D7-6526	Silent	SNP	ABCA2_HUMAN	R2262R	44	G	G	T	G	G	MutSig2CV	STAD
ABCA2	F1-A448	Missense_Mutation	SNP	ABCA2_HUMAN	V1153M	22	C	C	T	C	C	MutSig2CV	STAD
ABCA2	HU-A4G9	Missense_Mutation	SNP	ABCA2_HUMAN	R1361Q	26	C	C	T	C	C	MutSig2CV	STAD
ABCA2	HU-A4GN	Missense_Mutation	SNP	ABCA2_HUMAN	S2158F	41	G	G	A	G	G	MutSig2CV	STAD
ABCA2	HU-A4GQ	Missense_Mutation	SNP	ABCA2_HUMAN	P1244L	24	G	G	A	G	G	MutSig2CV	STAD
ABCA2	HU-A4H5	Missense_Mutation	SNP	ABCA2_HUMAN	K735N	15	C	C	A	C	C	MutSig2CV	STAD
ABCA2	MX-A5UJ	Missense_Mutation	SNP	ABCA2_HUMAN	S814L	17	G	G	A	G	G	MutSig2CV	STAD
ABCA2	R5-A804	Missense_Mutation	SNP	ABCA2_HUMAN	Q569H	11	C	C	G	C	C	MutSig2CV	STAD
ABCA2	VQ-A8P2	Missense_Mutation	SNP	ABCA2_HUMAN	A1346V	26	G	G	A	G	G	MutSig2CV	STAD
ABCA3	B7-A5TJ	Silent	SNP	ABCA3_HUMAN	D445D	12	G	G	A	G	G	MutSig2CV	STAD
ABCA3	BR-8487	Missense_Mutation	SNP	ABCA3_HUMAN	T25M	5	G	G	A	G	G	MutSig2CV	STAD
ABCA3	BR-A4QL	Silent	SNP	ABCA3_HUMAN	N568N	14	G	G	A	G	G	MutSig2CV	STAD
ABCA3	CD-A4MI	Nonsense_Mutation	SNP	ABCA3_HUMAN	Q1463*	29	G	G	A	G	G	MutSig2CV	STAD
ABCA3	CG-5727	Missense_Mutation	SNP	ABCA3_HUMAN	R1489H	29	C	C	T	C	C	MutSig2CV	STAD
ABCA3	D7-A6EY	Missense_Mutation	SNP	ABCA3_HUMAN	L299I	9	G	G	T	G	G	MutSig2CV	STAD
ABCA3	HU-A4GQ	Missense_Mutation	SNP	ABCA3_HUMAN	G745W	17	C	C	A	C	C	MutSig2CV	STAD
ABCA3	HU-A4GX	Missense_Mutation	SNP	ABCA3_HUMAN	V129M	6	C	C	T	C	C	MutSig2CV	STAD
ABCA3	HU-A4H6	Silent	SNP	ABCA3_HUMAN	Y1390Y	28	G	G	A	G	G	MutSig2CV	STAD
ABCA3	IN-AB1V	Missense_Mutation	SNP	ABCA3_HUMAN	R546K	14	C	C	T	C	C	MutSig2CV	STAD
ABCA3	MX-A5UJ	Missense_Mutation	SNP	ABCA3_HUMAN	A1405V	28	G	G	A	G	G	MutSig2CV	STAD
ABCA3	MX-A5UJ	Missense_Mutation	SNP	ABCA3_HUMAN	L1161V	23	G	G	C	G	G	MutSig2CV	STAD
ABCA3	VQ-A8P2	Silent	SNP	ABCA3_HUMAN	D1676D	33	G	G	A	G	G	MutSig2CV	STAD
ABCA3	VQ-A8P2	Missense_Mutation	SNP	ABCA3_HUMAN	A1669V	33	G	G	A	G	G	MutSig2CV	STAD
ABCA3	VQ-A8P2	Silent	SNP	ABCA3_HUMAN	T25T	5	C	C	T	C	C	MutSig2CV	STAD
ABCA3	VQ-AA6F	Missense_Mutation	SNP	ABCA3_HUMAN	V473D	12	A	A	T	A	A	MutSig2CV	STAD
ABCA3	BR-4201	Missense_Mutation	SNP	ABCA3_HUMAN	A1338T	26	C	C	T	C	C	MutSig2CV	STAD
ABCA3	BR-4357	Missense_Mutation	SNP	ABCA3_HUMAN	R714H	17	C	C	T	C	C	MutSig2CV	STAD
ABCA3	BR-6452	Nonsense_Mutation	SNP	ABCA3_HUMAN	Y1291*	26	G	G	C	G	G	MutSig2CV	STAD
ABCA3	BR-7196	Silent	SNP	ABCA3_HUMAN	I1368I	27	G	G	A	G	G	MutSig2CV	STAD
ABCA3	BR-8363	Silent	SNP	ABCA3_HUMAN	L1245L	25	C	C	A	C	C	MutSig2CV	STAD
ABCA3	BR-8368	Missense_Mutation	SNP	ABCA3_HUMAN	P1301L	26	G	G	A	G	G	MutSig2CV	STAD
ABCA3	BR-8680	Silent	SNP	ABCA3_HUMAN	N553N	14	G	G	A	G	G	MutSig2CV	STAD
ABCA3	BR-8680	Silent	SNP	ABCA3_HUMAN	I318I	9	G	G	A	G	G	MutSig2CV	STAD
ABCA3	BR-8680	Missense_Mutation	SNP	ABCA3_HUMAN	L276F	8	G	G	A	G	G	MutSig2CV	STAD
ABCA3	BR-A4QL	Missense_Mutation	SNP	ABCA3_HUMAN	R1550W	30	G	G	A	G	G	MutSig2CV	STAD
ABCA3	CD-A4MG	Missense_Mutation	SNP	ABCA3_HUMAN	E558K	14	C	C	T	C	C	MutSig2CV	STAD
ABCA3	CG-5721	Missense_Mutation	SNP	ABCA3_HUMAN	Y261H	8	A	A	G	A	A	MutSig2CV	STAD
ABCA3	D7-5577	Missense_Mutation	SNP	ABCA3_HUMAN	E522K	13	C	C	T	C	C	MutSig2CV	STAD
ABCA3	HU-A4GN	Missense_Mutation	SNP	ABCA3_HUMAN	R1305W	26	G	G	A	G	G	MutSig2CV	STAD
ABCA4	B7-5816	Silent	SNP	ABCA4_HUMAN	E921E	19	C	C	T	C	C	MutSig2CV	STAD
ABCA4	BR-6452	Missense_Mutation	SNP	ABCA4_HUMAN	Q447R	10	T	T	C	T	T	MutSig2CV	STAD
ABCA4	BR-8680	Silent	SNP	ABCA4_HUMAN	I2231I	48	G	G	A	G	G	MutSig2CV	STAD
ABCA4	BR-8680	Missense_Mutation	SNP	ABCA4_HUMAN	D555G	12	T	T	C	T	T	MutSig2CV	STAD
ABCA4	BR-8686	Nonsense_Mutation	SNP	ABCA4_HUMAN	R152*	5	G	G	A	G	G	MutSig2CV	STAD
ABCA4	CD-A4MI	Missense_Mutation	SNP	ABCA4_HUMAN	V2112I	46	C	C	T	C	C	MutSig2CV	STAD
ABCA4	CG-5721	Missense_Mutation	SNP	ABCA4_HUMAN	L373S	9	A	A	G	A	A	MutSig2CV	STAD
ABCA4	CG-5723	Silent	SNP	ABCA4_HUMAN	V1466V	30	C	C	T	C	C	MutSig2CV	STAD
ABCA4	D7-A4YV	Missense_Mutation	SNP	ABCA4_HUMAN	G831W	16	C	C	A	C	C	MutSig2CV	STAD
ABCA4	FP-7735	Missense_Mutation	SNP	ABCA4_HUMAN	P327L	8	G	G	A	G	G	MutSig2CV	STAD
ABCA4	HF-7134	Missense_Mutation	SNP	ABCA4_HUMAN	G1172S	23	C	C	T	C	C	MutSig2CV	STAD
ABCA4	HF-A5NB	Missense_Mutation	SNP	ABCA4_HUMAN	L200R	6	A	A	C	A	A	MutSig2CV	STAD
ABCA4	HU-A4GH	Missense_Mutation	SNP	ABCA4_HUMAN	L1576R	33	A	A	C	A	A	MutSig2CV	STAD
ABCA4	HU-A4GN	Silent	SNP	ABCA4_HUMAN	D576D	12	G	G	A	G	G	MutSig2CV	STAD
ABCA4	MX-A5UJ	Splice_Site	SNP	ABCA4_HUMAN		36	C	C	T	C	C	MutSig2CV	STAD
ABCA4	MX-A5UJ	Missense_Mutation	SNP	ABCA4_HUMAN	D493N	11	C	C	T	C	C	MutSig2CV	STAD
ABCA4	VQ-A8P2	Missense_Mutation	SNP	ABCA4_HUMAN	A1922D	41	G	G	T	G	G	MutSig2CV	STAD
ABCA4	VQ-A8P2	Missense_Mutation	SNP	ABCA4_HUMAN	T1480A	30	T	T	C	T	T	MutSig2CV	STAD
ABCA4	B7-5816	Missense_Mutation	SNP	ABCA4_HUMAN	A2064T	45	C	C	T	C	C	MutSig2CV	STAD
ABCA4	BR-4256	Missense_Mutation	SNP	ABCA4_HUMAN	R24H	2	C	C	T	C	C	MutSig2CV	STAD
ABCA4	BR-4363	Silent	SNP	ABCA4_HUMAN	D1266D	25	G	G	A	G	G	MutSig2CV	STAD
ABCA4	BR-6452	Silent	SNP	ABCA4_HUMAN	E1864E	40	C	C	T	C	C	MutSig2CV	STAD
ABCA4	BR-6566	Missense_Mutation	SNP	ABCA4_HUMAN	W1872C	40	C	C	A	C	C	MutSig2CV	STAD
ABCA4	BR-6802	Missense_Mutation	SNP	ABCA4_HUMAN	A1773V	38	G	G	A	G	G	MutSig2CV	STAD
ABCA4	BR-6852	Missense_Mutation	SNP	ABCA4_HUMAN	R212C	6	G	G	A	G	G	MutSig2CV	STAD
ABCA4	BR-8081	Frame_Shift_Del	DEL	ABCA4_HUMAN	P1335fs	27	G	G	-	G	G	MutSig2CV	STAD
ABCA4	BR-8382	Missense_Mutation	SNP	ABCA4_HUMAN	M1777V	38	T	T	C	T	T	MutSig2CV	STAD
ABCA4	BR-8680	Missense_Mutation	SNP	ABCA4_HUMAN	I696V	14	T	T	C	T	T	MutSig2CV	STAD
ABCA4	VQ-A8P2	Silent	SNP	ABCA4_HUMAN	A549A	12	G	G	A	G	G	MutSig2CV	STAD
ABCA6	BR-4184	Missense_Mutation	SNP	ABCA6_HUMAN	A841V	19	G	G	A	G	G	MutSig2CV	STAD
ABCA6	BR-4201	Silent	SNP	ABCA6_HUMAN	T572T	13	G	G	A	G	G	MutSig2CV	STAD
ABCA6	BR-4257	Silent	SNP	ABCA6_HUMAN	L303L	7	G	G	A	G	G	MutSig2CV	STAD
ABCA6	BR-4361	Frame_Shift_Del	DEL	ABCA6_HUMAN	L306fs	7	A	A	-	A	A	MutSig2CV	STAD
ABCA6	BR-4362	Frame_Shift_Del	DEL	ABCA6_HUMAN	L306fs	7	A	A	-	A	A	MutSig2CV	STAD
ABCA6	BR-6452	Frame_Shift_Del	DEL	ABCA6_HUMAN	L306fs	7	A	A	-	A	A	MutSig2CV	STAD
ABCA6	BR-6706	Missense_Mutation	SNP	ABCA6_HUMAN	S1153G	26	T	T	C	T	T	MutSig2CV	STAD
ABCA6	BR-7704	Missense_Mutation	SNP	ABCA6_HUMAN	E29V	2	T	T	A	T	T	MutSig2CV	STAD
ABCA6	BR-7851	Missense_Mutation	SNP	ABCA6_HUMAN	N1569D	38	T	T	C	T	T	MutSig2CV	STAD
ABCA6	BR-8382	Silent	SNP	ABCA6_HUMAN	T942T	21	A	A	C	A	A	MutSig2CV	STAD
ABCA6	BR-8487	Frame_Shift_Del	DEL	ABCA6_HUMAN	L306fs	7	A	A	-	A	A	MutSig2CV	STAD
ABCA6	BR-8680	Missense_Mutation	SNP	ABCA6_HUMAN	Q1237H	29	T	T	G	T	T	MutSig2CV	STAD
ABCA6	BR-8680	Missense_Mutation	SNP	ABCA6_HUMAN	R1227Q	28	C	C	T	C	C	MutSig2CV	STAD
ABCA6	BR-8680	Silent	SNP	ABCA6_HUMAN	N889N	20	G	G	A	G	G	MutSig2CV	STAD
ABCA6	BR-8680	Missense_Mutation	SNP	ABCA6_HUMAN	E795K	18	C	C	T	C	C	MutSig2CV	STAD
ABCA6	BR-8680	Silent	SNP	ABCA6_HUMAN	R445R	10	T	T	G	T	T	MutSig2CV	STAD
ABCA6	BR-8680	Splice_Site	SNP	ABCA6_HUMAN		5	A	A	G	A	A	MutSig2CV	STAD
ABCA6	CG-4465	Frame_Shift_Del	DEL	ABCA6_HUMAN	L306fs	7	A	A	-	A	A	MutSig2CV	STAD
ABCA6	D7-A4YV	Frame_Shift_Del	DEL	ABCA6_HUMAN	L306fs	7	A	A	-	A	A	MutSig2CV	STAD
ABCA6	FP-A4BE	Splice_Site	INS	ABCA6_HUMAN		32	-	-	A	-	-	MutSig2CV	STAD
ABCA6	HF-7132	Frame_Shift_Del	DEL	ABCA6_HUMAN	L306fs	7	A	A	-	A	A	MutSig2CV	STAD
ABCA6	RD-A7BW	Missense_Mutation	SNP	ABCA6_HUMAN	T913I	20	G	G	A	G	G	MutSig2CV	STAD
ABCA6	VQ-A8P2	Frame_Shift_Del	DEL	ABCA6_HUMAN	L306fs	7	A	A	-	A	A	MutSig2CV	STAD
ABCA6	VQ-A8P2	Frame_Shift_Ins	INS	ABCA6_HUMAN	K248fs	6	-	-	T	-	-	MutSig2CV	STAD
ABCB1	B7-5816	Missense_Mutation	SNP	MDR1_HUMAN	A718V	18	G	G	A	G	G	MutSig2CV	STAD
ABCB1	B7-A5TI	Missense_Mutation	SNP	MDR1_HUMAN	V597I	16	C	C	T	C	C	MutSig2CV	STAD
ABCB1	BR-4184	Nonsense_Mutation	SNP	MDR1_HUMAN	Q856*	22	G	G	A	G	G	MutSig2CV	STAD
ABCB1	BR-4201	Missense_Mutation	SNP	MDR1_HUMAN	R174Q	7	C	C	T	C	C	MutSig2CV	STAD
ABCB1	BR-4370	Frame_Shift_Del	DEL	MDR1_HUMAN	G528fs	15	CT	CT	-	CT	CT	MutSig2CV	STAD
ABCB1	BR-6452	Silent	SNP	MDR1_HUMAN	S379S	12	C	C	T	C	C	MutSig2CV	STAD
ABCB1	BR-7901	Nonsense_Mutation	SNP	MDR1_HUMAN	Q456*	14	G	G	A	G	G	MutSig2CV	STAD
ABCB1	BR-8297	Missense_Mutation	SNP	MDR1_HUMAN	F135L	7	A	A	C	A	A	MutSig2CV	STAD
ABCB1	BR-8361	Missense_Mutation	SNP	MDR1_HUMAN	Q882R	22	T	T	C	T	T	MutSig2CV	STAD
ABCB1	BR-8361	Frame_Shift_Del	DEL	MDR1_HUMAN	F201fs	8	A	A	-	A	A	MutSig2CV	STAD
ABCB1	BR-8370	Missense_Mutation	SNP	MDR1_HUMAN	Q475K	14	G	G	T	G	G	MutSig2CV	STAD
ABCB1	BR-8372	Missense_Mutation	SNP	MDR1_HUMAN	R958Q	24	C	C	T	C	C	MutSig2CV	STAD
ABCB1	BR-8372	Missense_Mutation	SNP	MDR1_HUMAN	G812E	21	C	C	T	C	C	MutSig2CV	STAD
ABCB1	BR-8382	Frame_Shift_Del	DEL	MDR1_HUMAN	T1015fs	25	T	T	-	T	T	MutSig2CV	STAD
ABCB1	BR-8680	Missense_Mutation	SNP	MDR1_HUMAN	R1085W	26	G	G	A	G	G	MutSig2CV	STAD
ABCB1	BR-8680	Missense_Mutation	SNP	MDR1_HUMAN	A897T	23	C	C	T	C	C	MutSig2CV	STAD
ABCB1	BR-8680	Missense_Mutation	SNP	MDR1_HUMAN	A572V	15	G	G	A	G	G	MutSig2CV	STAD
ABCB1	BR-8687	Nonsense_Mutation	SNP	MDR1_HUMAN	E889*	22	C	C	A	C	C	MutSig2CV	STAD
ABCB1	BR-8690	Splice_Site	SNP	MDR1_HUMAN		12	A	A	G	A	A	MutSig2CV	STAD
ABCB1	BR-A4QL	Silent	SNP	MDR1_HUMAN	T906T	23	G	G	A	G	G	MutSig2CV	STAD
ABCB1	CD-8535	Missense_Mutation	SNP	MDR1_HUMAN	G960E	24	C	C	T	C	C	MutSig2CV	STAD
ABCB1	CG-4442	Splice_Site	SNP	MDR1_HUMAN		10	T	T	C	T	T	MutSig2CV	STAD
ABCB1	CG-5725	Missense_Mutation	SNP	MDR1_HUMAN	C1074F	26	C	C	A	C	C	MutSig2CV	STAD
ABCB1	CG-5727	Missense_Mutation	SNP	MDR1_HUMAN	L682F	17	G	G	A	G	G	MutSig2CV	STAD
ABCB1	CG-5733	Frame_Shift_Del	DEL	MDR1_HUMAN	G528fs	15	CT	CT	-	CT	CT	MutSig2CV	STAD
ABCB1	CG-5733	Missense_Mutation	SNP	MDR1_HUMAN	T318A	10	T	T	C	T	T	MutSig2CV	STAD
ABCB1	D7-A6EV	Frame_Shift_Del	DEL	MDR1_HUMAN	PT32fs	4	AGTT	AGTT	-	AGTT	AGTT	MutSig2CV	STAD
ABCB1	F1-A448	Missense_Mutation	SNP	MDR1_HUMAN	L859R	22	A	A	C	A	A	MutSig2CV	STAD
ABCB1	HJ-7597	Silent	SNP	MDR1_HUMAN	Y1087Y	26	G	G	A	G	G	MutSig2CV	STAD
ABCB1	HU-A4G9	Missense_Mutation	SNP	MDR1_HUMAN	A63D	5	G	G	T	G	G	MutSig2CV	STAD
ABCB1	HU-A4GT	Silent	SNP	MDR1_HUMAN	A503A	14	A	A	C	A	A	MutSig2CV	STAD
ABCB1	HU-A4GU	Frame_Shift_Del	DEL	MDR1_HUMAN	N809fs	21	T	T	-	T	T	MutSig2CV	STAD
ABCB1	IN-A7NT	Missense_Mutation	SNP	MDR1_HUMAN	T199K	8	G	G	T	G	G	MutSig2CV	STAD
ABCB1	KB-A6F7	Missense_Mutation	SNP	MDR1_HUMAN	P32Q	4	G	G	T	G	G	MutSig2CV	STAD
ABCB1	MX-A5UJ	Missense_Mutation	SNP	MDR1_HUMAN	N494D	14	T	T	C	T	T	MutSig2CV	STAD
ABCB1	VQ-A8E7	Missense_Mutation	SNP	MDR1_HUMAN	V907I	23	C	C	T	C	C	MutSig2CV	STAD
ABCB1	VQ-A8P2	Missense_Mutation	SNP	MDR1_HUMAN	A641T	17	C	C	T	C	C	MutSig2CV	STAD
ABCB1	VQ-AA68	Silent	SNP	MDR1_HUMAN	G600G	16	A	A	C	A	A	MutSig2CV	STAD
ABCB4	BR-4184	Frame_Shift_Ins	INS	MDR3_HUMAN	T768fs	18	-	-	A	-	-	MutSig2CV	STAD
ABCB4	BR-4357	Silent	SNP	MDR3_HUMAN	A1117A	26	A	A	G	A	A	MutSig2CV	STAD
ABCB4	BR-4363	Splice_Site	DEL	MDR3_HUMAN	K1218fs	27	T	T	-	T	T	MutSig2CV	STAD
ABCB4	BR-4368	Missense_Mutation	SNP	MDR3_HUMAN	L1025P	24	A	A	G	A	A	MutSig2CV	STAD
ABCB4	BR-6852	Missense_Mutation	SNP	MDR3_HUMAN	I377N	11	A	A	T	A	A	MutSig2CV	STAD
ABCB4	BR-7703	Frame_Shift_Del	DEL	MDR3_HUMAN	S339fs	10	A	A	-	A	A	MutSig2CV	STAD
ABCB4	BR-7703	Missense_Mutation	SNP	MDR3_HUMAN	L314M	9	G	G	T	G	G	MutSig2CV	STAD
ABCB4	BR-7851	Missense_Mutation	SNP	MDR3_HUMAN	L856S	21	A	A	G	A	A	MutSig2CV	STAD
ABCB4	BR-8291	Nonstop_Mutation	SNP	MDR3_HUMAN	*1287R	28	A	A	G	A	A	MutSig2CV	STAD
ABCB4	BR-8361	Nonsense_Mutation	SNP	MDR3_HUMAN	R1194*	27	G	G	A	G	G	MutSig2CV	STAD
ABCB4	BR-8589	Missense_Mutation	SNP	MDR3_HUMAN	S436G	12	T	T	C	T	T	MutSig2CV	STAD
ABCB4	BR-8680	Missense_Mutation	SNP	MDR3_HUMAN	F85L	4	A	A	C	A	A	MutSig2CV	STAD
ABCB4	BR-A4QL	Missense_Mutation	SNP	MDR3_HUMAN	T61I	4	G	G	A	G	G	MutSig2CV	STAD
ABCB4	CD-8527	Missense_Mutation	SNP	MDR3_HUMAN	A542T	14	C	C	T	C	C	MutSig2CV	STAD
ABCB4	CD-A48C	Missense_Mutation	SNP	MDR3_HUMAN	L644Q	16	A	A	T	A	A	MutSig2CV	STAD
ABCB4	CD-A48C	Missense_Mutation	SNP	MDR3_HUMAN	R13H	2	C	C	T	C	C	MutSig2CV	STAD
ABCB4	CD-A4MG	Frame_Shift_Del	DEL	MDR3_HUMAN	S339fs	10	A	A	-	A	A	MutSig2CV	STAD
ABCB4	CD-A4MI	Nonsense_Mutation	SNP	MDR3_HUMAN	W1114*	26	C	C	T	C	C	MutSig2CV	STAD
ABCB4	CG-4305	Nonsense_Mutation	SNP	MDR3_HUMAN	R47*	4	G	G	A	G	G	MutSig2CV	STAD
ABCB4	CG-4469	Missense_Mutation	SNP	MDR3_HUMAN	K552N	14	C	C	G	C	C	MutSig2CV	STAD
ABCB4	CG-5723	Silent	SNP	MDR3_HUMAN	I377I	11	A	A	G	A	A	MutSig2CV	STAD
ABCB4	CG-5727	Splice_Site	SNP	MDR3_HUMAN	V336F	10	C	C	A	C	C	MutSig2CV	STAD
ABCB4	CG-5728	Frame_Shift_Ins	INS	MDR3_HUMAN	S339fs	10	-	-	A	-	-	MutSig2CV	STAD
ABCB4	D7-A4YY	Missense_Mutation	SNP	MDR3_HUMAN	R13C	2	G	G	A	G	G	MutSig2CV	STAD
ABCB4	D7-A6EY	Missense_Mutation	SNP	MDR3_HUMAN	L1081R	25	A	A	C	A	A	MutSig2CV	STAD
ABCB4	F1-6874	Missense_Mutation	SNP	MDR3_HUMAN	M790T	19	A	A	G	A	A	MutSig2CV	STAD
ABCB4	FP-A4BE	Frame_Shift_Del	DEL	MDR3_HUMAN	G530fs	14	CT	CT	-	CT	CT	MutSig2CV	STAD
ABCB4	HF-7132	Missense_Mutation	SNP	MDR3_HUMAN	A601T	15	C	C	T	C	C	MutSig2CV	STAD
ABCB4	HU-A4GX	Missense_Mutation	SNP	MDR3_HUMAN	A1090V	25	G	G	A	G	G	MutSig2CV	STAD
ABCB4	HU-A4H4	Frame_Shift_Del	DEL	MDR3_HUMAN	S381fs	11	A	A	-	A	A	MutSig2CV	STAD
ABCB4	VQ-A8P3	Silent	SNP	MDR3_HUMAN	S1123S	26	A	A	G	A	A	MutSig2CV	STAD
ABCB4	VQ-A8PQ	Frame_Shift_Del	DEL	MDR3_HUMAN	S339fs	10	A	A	-	A	A	MutSig2CV	STAD
ABCC1	BR-4184	Missense_Mutation	SNP	MRP1_HUMAN	A1116T	23	G	G	A	G	G	MutSig2CV	STAD
ABCC1	BR-6802	Frame_Shift_Ins	INS	MRP1_HUMAN	A447fs	10	-	-	C	-	-	MutSig2CV	STAD
ABCC1	BR-7707	Missense_Mutation	SNP	MRP1_HUMAN	L153M	4	C	C	A	C	C	MutSig2CV	STAD
ABCC1	BR-7715	Missense_Mutation	SNP	MRP1_HUMAN	P1283L	27	C	C	T	C	C	MutSig2CV	STAD
ABCC1	BR-8284	Frame_Shift_Ins	INS	MRP1_HUMAN	CF43fs	2	-	-	T	-	-	MutSig2CV	STAD
ABCC1	BR-8372	Missense_Mutation	SNP	MRP1_HUMAN	A1528T	31	G	G	A	G	G	MutSig2CV	STAD
ABCC1	BR-A4QL	Missense_Mutation	SNP	MRP1_HUMAN	S919Y	21	C	C	A	C	C	MutSig2CV	STAD
ABCC1	CD-A4MG	Missense_Mutation	SNP	MRP1_HUMAN	A1116T	23	G	G	A	G	G	MutSig2CV	STAD
ABCC1	CD-A4MI	Frame_Shift_Del	DEL	MRP1_HUMAN	F50fs	2	C	C	-	C	C	MutSig2CV	STAD
ABCC1	CG-4442	Splice_Site	INS	MRP1_HUMAN	G638fs	14	-	-	GT	-	-	MutSig2CV	STAD
ABCC1	HU-A4GQ	Missense_Mutation	SNP	MRP1_HUMAN	R1435H	30	G	G	A	G	G	MutSig2CV	STAD
ABCC1	HU-A4GT	Frame_Shift_Ins	INS	MRP1_HUMAN	A447fs	10	-	-	C	-	-	MutSig2CV	STAD
ABCC1	HU-8602	Missense_Mutation	SNP	MRP1_HUMAN	F976L	22	C	C	A	C	C	MutSig2CV	STAD
ABCC1	HU-A4GU	Missense_Mutation	SNP	MRP1_HUMAN	A1510T	31	G	G	A	G	G	MutSig2CV	STAD
ABCC10	BR-4184	Missense_Mutation	SNP	MRP7_HUMAN	A703T	8	G	G	A	G	G	MutSig2CV	STAD
ABCC10	BR-4184	Missense_Mutation	SNP	MRP7_HUMAN	T1147A	16	A	A	G	A	A	MutSig2CV	STAD
ABCC10	HU-8604	Silent	SNP	MRP7_HUMAN	G1285G	18	C	C	G	C	C	MutSig2CV	STAD
ABCC10	HU-8610	Missense_Mutation	SNP	MRP7_HUMAN	V657M	8	G	G	A	G	G	MutSig2CV	STAD
ABCC10	MX-A5UJ	Missense_Mutation	SNP	MRP7_HUMAN	S1105N	15	G	G	A	G	G	MutSig2CV	STAD
ABCC10	BR-6452	Missense_Mutation	SNP	MRP7_HUMAN	Y695C	8	A	A	G	A	A	MutSig2CV	STAD
ABCC10	BR-7851	Missense_Mutation	SNP	MRP7_HUMAN	R1427C	21	C	C	T	C	C	MutSig2CV	STAD
ABCC10	BR-8059	Silent	SNP	MRP7_HUMAN	P1260P	18	G	G	A	G	G	MutSig2CV	STAD
ABCC10	BR-8078	Missense_Mutation	SNP	MRP7_HUMAN	R443H	3	G	G	A	G	G	MutSig2CV	STAD
ABCC10	BR-8360	Silent	SNP	MRP7_HUMAN	G866G	12	C	C	T	C	C	MutSig2CV	STAD
ABCC10	BR-8680	Silent	SNP	MRP7_HUMAN	C248C	3	C	C	T	C	C	MutSig2CV	STAD
ABCC10	CD-8536	Missense_Mutation	SNP	MRP7_HUMAN	V1252M	18	G	G	A	G	G	MutSig2CV	STAD
ABCC10	CD-A4MG	Missense_Mutation	SNP	MRP7_HUMAN	G323S	3	G	G	A	G	G	MutSig2CV	STAD
ABCC10	CD-A4MG	Missense_Mutation	SNP	MRP7_HUMAN	A1108V	15	C	C	T	C	C	MutSig2CV	STAD
ABCC10	CD-A4MJ	Silent	SNP	MRP7_HUMAN	A214A	3	T	T	C	T	T	MutSig2CV	STAD
ABCC10	CG-5721	Silent	SNP	MRP7_HUMAN	D792D	10	C	C	T	C	C	MutSig2CV	STAD
ABCC10	CG-5733	Silent	SNP	MRP7_HUMAN	R1281R	18	C	C	T	C	C	MutSig2CV	STAD
ABCC10	CG-5734	Silent	SNP	MRP7_HUMAN	C248C	3	C	C	T	C	C	MutSig2CV	STAD
ABCC10	D7-5578	Silent	SNP	MRP7_HUMAN	G94G	3	C	C	T	C	C	MutSig2CV	STAD
ABCC10	D7-A6EY	Missense_Mutation	SNP	MRP7_HUMAN	R899Q	13	G	G	A	G	G	MutSig2CV	STAD
ABCC10	D7-A6EY	Missense_Mutation	SNP	MRP7_HUMAN	V1246M	18	G	G	A	G	G	MutSig2CV	STAD
ABCC10	EQ-A4SO	Silent	SNP	MRP7_HUMAN	R131R	3	G	G	C	G	G	MutSig2CV	STAD
ABCC10	HU-A4GN	Frame_Shift_Del	DEL	MRP7_HUMAN	F1331fs	19	T	T	-	T	T	MutSig2CV	STAD
ABCC10	HU-A4GT	Splice_Site	SNP	MRP7_HUMAN	K625R	6	A	A	G	A	A	MutSig2CV	STAD
ABCC2	B7-5816	Missense_Mutation	SNP	MRP2_HUMAN	L1386M	30	C	C	A	C	C	MutSig2CV	STAD
ABCC2	BR-4184	Missense_Mutation	SNP	MRP2_HUMAN	A364V	9	C	C	T	C	C	MutSig2CV	STAD
ABCC2	BR-4257	Missense_Mutation	SNP	MRP2_HUMAN	C166Y	5	G	G	A	G	G	MutSig2CV	STAD
ABCC2	BR-4368	Missense_Mutation	SNP	MRP2_HUMAN	R910H	20	G	G	A	G	G	MutSig2CV	STAD
ABCC2	BR-4368	Silent	SNP	MRP2_HUMAN	R922R	21	G	G	A	G	G	MutSig2CV	STAD
ABCC2	BR-7707	Missense_Mutation	SNP	MRP2_HUMAN	A1041S	23	G	G	T	G	G	MutSig2CV	STAD
ABCC2	BR-7717	Missense_Mutation	SNP	MRP2_HUMAN	K716N	17	G	G	T	G	G	MutSig2CV	STAD
ABCC2	CD-5813	Splice_Site	SNP	MRP2_HUMAN		21	G	G	A	G	G	MutSig2CV	STAD
ABCC2	CG-4437	Silent	SNP	MRP2_HUMAN	K493K	11	G	G	A	G	G	MutSig2CV	STAD
ABCC2	CG-5721	Missense_Mutation	SNP	MRP2_HUMAN	I1040T	23	T	T	C	T	T	MutSig2CV	STAD
ABCC2	D7-6528	Missense_Mutation	SNP	MRP2_HUMAN	V1188M	25	G	G	A	G	G	MutSig2CV	STAD
ABCC2	D7-8570	Missense_Mutation	SNP	MRP2_HUMAN	E896K	20	G	G	A	G	G	MutSig2CV	STAD
ABCC2	FP-A4BE	Frame_Shift_Del	DEL	MRP2_HUMAN	K298fs	8	A	A	-	A	A	MutSig2CV	STAD
ABCC2	HU-8602	Frame_Shift_Del	DEL	MRP2_HUMAN	K298fs	8	A	A	-	A	A	MutSig2CV	STAD
ABCC2	HU-A4G6	Missense_Mutation	SNP	MRP2_HUMAN	F855I	19	T	T	A	T	T	MutSig2CV	STAD
ABCC2	R5-A7O7	Missense_Mutation	SNP	MRP2_HUMAN	R260W	7	C	C	T	C	C	MutSig2CV	STAD
ABCC2	VQ-A8P2	Nonsense_Mutation	SNP	MRP2_HUMAN	E969*	22	G	G	T	G	G	MutSig2CV	STAD
ABCC2	VQ-A8P2	Missense_Mutation	SNP	MRP2_HUMAN	T1004I	22	C	C	T	C	C	MutSig2CV	STAD
ABCC2	VQ-AA6G	Missense_Mutation	SNP	MRP2_HUMAN	L1395F	30	C	C	T	C	C	MutSig2CV	STAD
ABCC3	B7-5816	Missense_Mutation	SNP	MRP3_HUMAN	W260R	7	T	T	C	T	T	MutSig2CV	STAD
ABCC3	BR-4184	Missense_Mutation	SNP	MRP3_HUMAN	R1166H	24	G	G	A	G	G	MutSig2CV	STAD
ABCC3	BR-4362	Silent	SNP	MRP3_HUMAN	N496N	12	C	C	T	C	C	MutSig2CV	STAD
ABCC3	BR-4362	Frame_Shift_Del	DEL	MRP3_HUMAN	E743fs	17	AG	AG	-	AG	AG	MutSig2CV	STAD
ABCC3	BR-7717	Silent	SNP	MRP3_HUMAN	L1362L	28	G	G	T	G	G	MutSig2CV	STAD
ABCC3	BR-8368	Silent	SNP	MRP3_HUMAN	E1258E	26	G	G	A	G	G	MutSig2CV	STAD
ABCC3	BR-8381	Missense_Mutation	SNP	MRP3_HUMAN	S1009F	22	C	C	T	C	C	MutSig2CV	STAD
ABCC3	BR-8487	Nonsense_Mutation	SNP	MRP3_HUMAN	Q1005*	22	C	C	T	C	C	MutSig2CV	STAD
ABCC3	CG-5721	Missense_Mutation	SNP	MRP3_HUMAN	I629T	15	T	T	C	T	T	MutSig2CV	STAD
ABCC3	CG-5721	Missense_Mutation	SNP	MRP3_HUMAN	A1481T	30	G	G	A	G	G	MutSig2CV	STAD
ABCC3	CG-5733	Missense_Mutation	SNP	MRP3_HUMAN	S1055L	23	C	C	T	C	C	MutSig2CV	STAD
ABCC3	D7-A6EY	Silent	SNP	MRP3_HUMAN	N466N	11	C	C	T	C	C	MutSig2CV	STAD
ABCC3	HF-A5NB	Missense_Mutation	SNP	MRP3_HUMAN	G1358D	28	G	G	A	G	G	MutSig2CV	STAD
ABCC3	HU-A4G3	Splice_Site	SNP	MRP3_HUMAN	G163S	5	G	G	A	G	G	MutSig2CV	STAD
ABCC3	HU-A4GN	In_Frame_Del	DEL	MRP3_HUMAN	T173del	5	CAC	CAC	-	CAC	CAC	MutSig2CV	STAD
ABCC3	HU-A4GN	Missense_Mutation	SNP	MRP3_HUMAN	A475T	11	G	G	A	G	G	MutSig2CV	STAD
ABCC3	R5-A7ZI	In_Frame_Del	DEL	MRP3_HUMAN	E237del	7	GGA	GGA	-	GGA	GGA	MutSig2CV	STAD
ABCC3	VQ-A8P2	Missense_Mutation	SNP	MRP3_HUMAN	F1407S	29	T	T	C	T	T	MutSig2CV	STAD
ABCC6	B7-5816	Missense_Mutation	SNP	MRP6_HUMAN	G1405C	30	C	C	A	C	C	MutSig2CV	STAD
ABCC6	BR-4257	Silent	SNP	MRP6_HUMAN	H1336H	28	G	G	A	G	G	MutSig2CV	STAD
ABCC6	BR-4257	Silent	SNP	MRP6_HUMAN	L231L	7	G	G	A	G	G	MutSig2CV	STAD
ABCC6	BR-4370	Missense_Mutation	SNP	MRP6_HUMAN	R987H	22	C	C	T	C	C	MutSig2CV	STAD
ABCC6	BR-6452	Missense_Mutation	SNP	MRP6_HUMAN	R1114H	24	C	C	T	C	C	MutSig2CV	STAD
ABCC6	BR-6452	Missense_Mutation	SNP	MRP6_HUMAN	N259S	7	T	T	C	T	T	MutSig2CV	STAD
ABCC6	BR-8059	Missense_Mutation	SNP	MRP6_HUMAN	G276S	8	C	C	T	C	C	MutSig2CV	STAD
ABCC6	BR-8077	Missense_Mutation	DNP	MRP6_HUMAN	V1202L	25	CG	CG	GA	C|G	C|G	MutSig2CV	STAD
ABCC6	BR-8078	Missense_Mutation	SNP	MRP6_HUMAN	E1427K	30	C	C	T	C	C	MutSig2CV	STAD
ABCC6	BR-8361	Missense_Mutation	SNP	MRP6_HUMAN	V442I	10	C	C	T	C	C	MutSig2CV	STAD
ABCC6	BR-8368	Silent	SNP	MRP6_HUMAN	S1121S	24	C	C	T	C	C	MutSig2CV	STAD
ABCC6	BR-8380	Missense_Mutation	SNP	MRP6_HUMAN	V1154I	24	C	C	T	C	C	MutSig2CV	STAD
ABCC6	BR-8591	Silent	SNP	MRP6_HUMAN	T1054T	23	C	C	T	C	C	MutSig2CV	STAD
ABCC6	CD-8536	Missense_Mutation	SNP	MRP6_HUMAN	D1397G	29	T	T	C	T	T	MutSig2CV	STAD
ABCC6	CG-4306	Frame_Shift_Ins	INS	MRP6_HUMAN	W1259fs	27	-	-	G	-	-	MutSig2CV	STAD
ABCC6	CG-5723	Splice_Site	SNP	MRP6_HUMAN	R889R	21	C	C	T	C	C	MutSig2CV	STAD
ABCC6	CG-5726	Missense_Mutation	SNP	MRP6_HUMAN	V435I	10	C	C	T	C	C	MutSig2CV	STAD
ABCC6	HU-8249	Missense_Mutation	SNP	MRP6_HUMAN	L358F	9	G	G	A	G	G	MutSig2CV	STAD
ABCC6	HU-A4GT	Silent	SNP	MRP6_HUMAN	L986L	22	C	C	T	C	C	MutSig2CV	STAD
ABCC6	HU-A4GU	Missense_Mutation	SNP	MRP6_HUMAN	R297C	8	G	G	A	G	G	MutSig2CV	STAD
ABCC6	MX-A5UJ	Missense_Mutation	SNP	MRP6_HUMAN	R290W	8	G	G	A	G	G	MutSig2CV	STAD
ABCC6	VQ-A8P2	Silent	SNP	MRP6_HUMAN	S1480S	31	G	G	A	G	G	MutSig2CV	STAD
ABCC6	VQ-A8P2	Missense_Mutation	SNP	MRP6_HUMAN	G429V	10	C	C	A	C	C	MutSig2CV	STAD
ABCC6	VQ-AA6A	Silent	SNP	MRP6_HUMAN	V602V	14	G	G	A	G	G	MutSig2CV	STAD
ABCC8	B7-5816	Missense_Mutation	SNP	ABCC8_HUMAN	A1536T	38	C	C	T	C	C	MutSig2CV	STAD
ABCC8	B7-A5TI	Missense_Mutation	SNP	ABCC8_HUMAN	A1184V	28	G	G	A	G	G	MutSig2CV	STAD
ABCC8	BR-4201	Missense_Mutation	SNP	ABCC8_HUMAN	L218M	5	G	G	T	G	G	MutSig2CV	STAD
ABCC8	BR-4361	Silent	SNP	ABCC8_HUMAN	S1006S	25	G	G	A	G	G	MutSig2CV	STAD
ABCC8	BR-6452	Silent	SNP	ABCC8_HUMAN	T588T	12	T	T	C	T	T	MutSig2CV	STAD
ABCC8	BR-6566	Missense_Mutation	SNP	ABCC8_HUMAN	A976T	25	C	C	T	C	C	MutSig2CV	STAD
ABCC8	BR-8059	Nonsense_Mutation	SNP	ABCC8_HUMAN	R836*	21	G	G	A	G	G	MutSig2CV	STAD
ABCC8	BR-8361	Silent	SNP	ABCC8_HUMAN	A1007A	25	G	G	A	G	G	MutSig2CV	STAD
ABCC8	BR-8372	Missense_Mutation	SNP	ABCC8_HUMAN	Y1286C	31	T	T	C	T	T	MutSig2CV	STAD
ABCC8	CD-A4MG	Missense_Mutation	SNP	ABCC8_HUMAN	G92C	2	C	C	A	C	C	MutSig2CV	STAD
ABCC8	CG-4465	Missense_Mutation	SNP	ABCC8_HUMAN	R216C	5	G	G	A	G	G	MutSig2CV	STAD
ABCC8	CG-5723	Missense_Mutation	SNP	ABCC8_HUMAN	A1107V	26	G	G	A	G	G	MutSig2CV	STAD
ABCC8	CG-5723	Silent	SNP	ABCC8_HUMAN	S120S	3	G	G	A	G	G	MutSig2CV	STAD
ABCC8	CG-5726	Silent	SNP	ABCC8_HUMAN	G672G	14	G	G	A	G	G	MutSig2CV	STAD
ABCC8	CG-5727	Silent	SNP	ABCC8_HUMAN	L610L	13	G	G	A	G	G	MutSig2CV	STAD
ABCC8	CG-5727	Missense_Mutation	SNP	ABCC8_HUMAN	V333I	6	C	C	T	C	C	MutSig2CV	STAD
ABCC8	CG-5728	Missense_Mutation	SNP	ABCC8_HUMAN	R1578H	39	C	C	T	C	C	MutSig2CV	STAD
ABCC8	D7-A4YY	Missense_Mutation	SNP	ABCC8_HUMAN	A1410T	35	C	C	T	C	C	MutSig2CV	STAD
ABCC8	F1-6177	Missense_Mutation	SNP	ABCC8_HUMAN	F305L	6	A	A	G	A	A	MutSig2CV	STAD
ABCC8	FP-7998	Missense_Mutation	SNP	ABCC8_HUMAN	A1536T	38	C	C	T	C	C	MutSig2CV	STAD
ABCC8	HF-7132	Missense_Mutation	SNP	ABCC8_HUMAN	P317S	6	G	G	A	G	G	MutSig2CV	STAD
ABCC8	HF-A5NB	Frame_Shift_Ins	INS	ABCC8_HUMAN	H816fs	20	-	-	G	-	-	MutSig2CV	STAD
ABCC8	HU-A4G8	Missense_Mutation	SNP	ABCC8_HUMAN	H866R	22	T	T	C	T	T	MutSig2CV	STAD
ABCC8	HU-A4GT	Missense_Mutation	SNP	ABCC8_HUMAN	L496P	10	A	A	G	A	A	MutSig2CV	STAD
ABCC8	HU-A4GX	Silent	SNP	ABCC8_HUMAN	L318L	6	G	G	A	G	G	MutSig2CV	STAD
ABCC8	HU-A4H3	Missense_Mutation	SNP	ABCC8_HUMAN	R16W	1	G	G	A	G	G	MutSig2CV	STAD
ABCC8	VQ-A8P2	Missense_Mutation	SNP	ABCC8_HUMAN	R1578C	39	G	G	A	G	G	MutSig2CV	STAD
ABCC8	VQ-A8P2	Missense_Mutation	SNP	ABCC8_HUMAN	D673N	14	C	C	T	C	C	MutSig2CV	STAD
ABCC8	VQ-A8P2	Missense_Mutation	SNP	ABCC8_HUMAN	A272T	5	C	C	T	C	C	MutSig2CV	STAD
ABCC8	VQ-AA6A	Missense_Mutation	SNP	ABCC8_HUMAN	V28M	1	C	C	T	C	C	MutSig2CV	STAD
ABCC9	B7-5816	Missense_Mutation	SNP	ABCC9_HUMAN	L906I	22	G	G	T	G	G	MutSig2CV	STAD
ABCC9	BR-4201	Missense_Mutation	SNP	ABCC9_HUMAN	Q919R	22	T	T	C	T	T	MutSig2CV	STAD
ABCC9	BR-4201	Silent	SNP	ABCC9_HUMAN	P759P	18	A	A	G	A	A	MutSig2CV	STAD
ABCC9	BR-4256	Splice_Site	SNP	ABCC9_HUMAN	T1257T	30	C	C	T	C	C	MutSig2CV	STAD
ABCC9	BR-4280	Frame_Shift_Del	DEL	ABCC9_HUMAN	K241fs	5	T	T	-	T	T	MutSig2CV	STAD
ABCC9	BR-4292	Missense_Mutation	SNP	ABCC9_HUMAN	R916Q	22	C	C	T	C	C	MutSig2CV	STAD
ABCC9	BR-4357	Missense_Mutation	SNP	ABCC9_HUMAN	K1428M	35	T	T	A	T	T	MutSig2CV	STAD
ABCC9	BR-4357	Missense_Mutation	SNP	ABCC9_HUMAN	L1269M	31	A	A	T	A	A	MutSig2CV	STAD
ABCC9	BR-4361	Silent	SNP	ABCC9_HUMAN	V729V	16	A	A	G	A	A	MutSig2CV	STAD
ABCC9	BR-4368	Silent	SNP	ABCC9_HUMAN	L913L	22	A	A	G	A	A	MutSig2CV	STAD
ABCC9	BR-6452	Missense_Mutation	SNP	ABCC9_HUMAN	R1197C	29	G	G	A	G	G	MutSig2CV	STAD
ABCC9	BR-6452	Missense_Mutation	SNP	ABCC9_HUMAN	V183M	4	C	C	T	C	C	MutSig2CV	STAD
ABCC9	BR-6452	Missense_Mutation	SNP	ABCC9_HUMAN	V113I	3	C	C	T	C	C	MutSig2CV	STAD
ABCC9	BR-6802	Missense_Mutation	SNP	ABCC9_HUMAN	A665T	14	C	C	T	C	C	MutSig2CV	STAD
ABCC9	BR-7704	Missense_Mutation	SNP	ABCC9_HUMAN	S1097L	26	G	G	A	G	G	MutSig2CV	STAD
ABCC9	BR-8360	Missense_Mutation	SNP	ABCC9_HUMAN	Q638H	14	C	C	A	C	C	MutSig2CV	STAD
ABCC9	BR-8368	Silent	SNP	ABCC9_HUMAN	V1518V	38	G	G	A	G	G	MutSig2CV	STAD
ABCC9	BR-8372	Frame_Shift_Del	DEL	ABCC9_HUMAN	K241fs	5	T	T	-	T	T	MutSig2CV	STAD
ABCC9	BR-8381	Missense_Mutation	SNP	ABCC9_HUMAN	I162L	4	T	T	G	T	T	MutSig2CV	STAD
ABCC9	BR-8382	Missense_Mutation	SNP	ABCC9_HUMAN	V1371A	34	A	A	G	A	A	MutSig2CV	STAD
ABCC9	BR-8485	Missense_Mutation	SNP	ABCC9_HUMAN	T701P	16	T	T	G	T	T	MutSig2CV	STAD
ABCC9	BR-8590	Missense_Mutation	SNP	ABCC9_HUMAN	L715P	16	A	A	G	A	A	MutSig2CV	STAD
ABCC9	BR-8690	Missense_Mutation	SNP	ABCC9_HUMAN	L1049I	25	G	G	T	G	G	MutSig2CV	STAD
ABCC9	CD-8528	Missense_Mutation	SNP	ABCC9_HUMAN	E953K	23	C	C	T	C	C	MutSig2CV	STAD
ABCC9	CD-8535	Missense_Mutation	SNP	ABCC9_HUMAN	A559V	12	G	G	A	G	G	MutSig2CV	STAD
ABCC9	CD-8536	Missense_Mutation	SNP	ABCC9_HUMAN	L1093P	26	A	A	G	A	A	MutSig2CV	STAD
ABCC9	CD-8536	Silent	SNP	ABCC9_HUMAN	H651H	14	G	G	A	G	G	MutSig2CV	STAD
ABCC9	CD-8536	Missense_Mutation	SNP	ABCC9_HUMAN	A386V	7	G	G	A	G	G	MutSig2CV	STAD
ABCC9	CD-A4MI	Missense_Mutation	SNP	ABCC9_HUMAN	K1313E	32	T	T	C	T	T	MutSig2CV	STAD
ABCC9	CD-A4MI	Missense_Mutation	SNP	ABCC9_HUMAN	L223M	5	G	G	T	G	G	MutSig2CV	STAD
ABCC9	CG-4305	Missense_Mutation	SNP	ABCC9_HUMAN	R1521Q	38	C	C	T	C	C	MutSig2CV	STAD
ABCC9	CG-5721	Missense_Mutation	SNP	ABCC9_HUMAN	T1287A	31	T	T	C	T	T	MutSig2CV	STAD
ABCC9	CG-5721	Missense_Mutation	SNP	ABCC9_HUMAN	Y471H	9	A	A	G	A	A	MutSig2CV	STAD
ABCC9	D7-6528	Missense_Mutation	SNP	ABCC9_HUMAN	K1537T	38	T	T	G	T	T	MutSig2CV	STAD
ABCC9	D7-8576	Missense_Mutation	SNP	ABCC9_HUMAN	L1515V	38	G	G	C	G	G	MutSig2CV	STAD
ABCC9	D7-A6EY	Missense_Mutation	SNP	ABCC9_HUMAN	L424P	8	A	A	G	A	A	MutSig2CV	STAD
ABCC9	D7-A6F0	Missense_Mutation	SNP	ABCC9_HUMAN	E958K	24	C	C	T	C	C	MutSig2CV	STAD
ABCC9	EQ-5647	Missense_Mutation	SNP	ABCC9_HUMAN	A825V	20	G	G	A	G	G	MutSig2CV	STAD
ABCC9	F1-A448	Missense_Mutation	SNP	ABCC9_HUMAN	R324H	6	C	C	T	C	C	MutSig2CV	STAD
ABCC9	HF-7133	Missense_Mutation	SNP	ABCC9_HUMAN	L448F	9	G	G	A	G	G	MutSig2CV	STAD
ABCC9	HF-7134	Missense_Mutation	SNP	ABCC9_HUMAN	V109M	3	C	C	T	C	C	MutSig2CV	STAD
ABCC9	HU-A4GX	Missense_Mutation	SNP	ABCC9_HUMAN	A665T	14	C	C	T	C	C	MutSig2CV	STAD
ABCC9	IN-8462	Frame_Shift_Ins	INS	ABCC9_HUMAN	L504fs	10	-	-	T	-	-	MutSig2CV	STAD
ABCC9	MX-A5UJ	Frame_Shift_Del	DEL	ABCC9_HUMAN	F1084fs	26	A	A	-	A	A	MutSig2CV	STAD
ABCC9	R5-A7ZI	Missense_Mutation	SNP	ABCC9_HUMAN	H849N	21	G	G	T	G	G	MutSig2CV	STAD
ABCC9	VQ-A8DL	Silent	SNP	ABCC9_HUMAN	N1205N	29	G	G	A	G	G	MutSig2CV	STAD
ABCC9	VQ-A8P2	Missense_Mutation	SNP	ABCC9_HUMAN	K1379E	34	T	T	C	T	T	MutSig2CV	STAD
ABCC9	VQ-A8P2	Missense_Mutation	SNP	ABCC9_HUMAN	S988Y	24	G	G	T	G	G	MutSig2CV	STAD
ABCC9	VQ-A8P2	Silent	SNP	ABCC9_HUMAN	L866L	21	G	G	A	G	G	MutSig2CV	STAD
ABCC9	VQ-A8P2	Nonsense_Mutation	SNP	ABCC9_HUMAN	R824*	20	G	G	A	G	G	MutSig2CV	STAD
ABCC9	VQ-A8P3	Missense_Mutation	SNP	ABCC9_HUMAN	F36V	1	A	A	C	A	A	MutSig2CV	STAD
ABCC9	VQ-A8PK	Missense_Mutation	SNP	ABCC9_HUMAN	M181T	4	A	A	G	A	A	MutSig2CV	STAD
ABCC9	VQ-AA6J	Silent	SNP	ABCC9_HUMAN	S625S	13	C	C	T	C	C	MutSig2CV	STAD
ABCD2	BR-7703	In_Frame_Del	DEL	ABCD2_HUMAN	G490del	5	CTC	CTC	-	CTC	CTC	MutSig2CV	STAD
ABCD2	BR-8680	Silent	SNP	ABCD2_HUMAN	S449S	4	G	G	A	G	G	MutSig2CV	STAD
ABCD2	BR-A4CS	Missense_Mutation	SNP	ABCD2_HUMAN	P547S	6	G	G	A	G	G	MutSig2CV	STAD
ABCD2	CG-4442	Missense_Mutation	SNP	ABCD2_HUMAN	R16G	1	T	T	C	T	T	MutSig2CV	STAD
ABCD2	CG-5721	Missense_Mutation	SNP	ABCD2_HUMAN	A19D	1	G	G	T	G	G	MutSig2CV	STAD
ABCD2	FP-A4BF	Missense_Mutation	SNP	ABCD2_HUMAN	T71I	1	G	G	A	G	G	MutSig2CV	STAD
ABCG1	BR-6452	Missense_Mutation	SNP	ABCG1_HUMAN	I269V	7	A	A	G	A	A	MutSig2CV	STAD
ABCG1	BR-8366	Missense_Mutation	SNP	ABCG1_HUMAN	F583V	14	T	T	G	T	T	MutSig2CV	STAD
ABCG1	BR-8368	Missense_Mutation	SNP	ABCG1_HUMAN	C349Y	9	G	G	A	G	G	MutSig2CV	STAD
ABCG1	BR-8680	Missense_Mutation	SNP	ABCG1_HUMAN	F240S	6	T	T	C	T	T	MutSig2CV	STAD
ABCG1	BR-8680	Silent	SNP	ABCG1_HUMAN	F606F	15	C	C	T	C	C	MutSig2CV	STAD
ABCG1	BR-A4QL	Missense_Mutation	SNP	ABCG1_HUMAN	M238V	6	A	A	G	A	A	MutSig2CV	STAD
ABCG1	CG-4460	Missense_Mutation	SNP	ABCG1_HUMAN	V584I	14	G	G	A	G	G	MutSig2CV	STAD
ABCG1	D7-A4YY	Missense_Mutation	SNP	ABCG1_HUMAN	V532M	13	G	G	A	G	G	MutSig2CV	STAD
ABCG1	D7-A6EY	Missense_Mutation	SNP	ABCG1_HUMAN	S181P	5	T	T	C	T	T	MutSig2CV	STAD
ABCG1	D7-A6EY	Missense_Mutation	SNP	ABCG1_HUMAN	S429A	11	T	T	G	T	T	MutSig2CV	STAD
ABCG1	HU-8602	Missense_Mutation	SNP	ABCG1_HUMAN	R224H	6	G	G	A	G	G	MutSig2CV	STAD
ABCG1	HU-A4H3	Missense_Mutation	SNP	ABCG1_HUMAN	A115V	3	C	C	T	C	C	MutSig2CV	STAD
ABCG1	HU-A4H8	Missense_Mutation	SNP	ABCG1_HUMAN	R663C	15	C	C	T	C	C	MutSig2CV	STAD
ABCG1	SW-A7EB	Missense_Mutation	SNP	ABCG1_HUMAN	D530N	13	G	G	A	G	G	MutSig2CV	STAD
ABCG2	BR-7851	Silent	SNP	ABCG2_HUMAN	E285E	8	C	C	T	C	C	MutSig2CV	STAD
ABCG2	BR-8284	Missense_Mutation	SNP	ABCG2_HUMAN	K365E	9	T	T	C	T	T	MutSig2CV	STAD
ABCG2	BR-8363	Missense_Mutation	SNP	ABCG2_HUMAN	G472E	12	C	C	T	C	C	MutSig2CV	STAD
ABCG2	CG-4306	Frame_Shift_Del	DEL	ABCG2_HUMAN	N418fs	10	T	T	-	T	T	MutSig2CV	STAD
ABCG2	CG-4442	Missense_Mutation	SNP	ABCG2_HUMAN	V164A	5	A	A	G	A	A	MutSig2CV	STAD
ABCG2	HU-A4H3	Silent	SNP	ABCG2_HUMAN	S353S	9	G	G	A	G	G	MutSig2CV	STAD
ABCG2	VQ-A8P2	Missense_Mutation	SNP	ABCG2_HUMAN	A634T	16	C	C	T	C	C	MutSig2CV	STAD
ABL1	BR-4184	Silent	SNP	ABL1_HUMAN	G259G	4	C	C	T	C	C	MutSig2CV	STAD
ABL1	BR-4184	Nonsense_Mutation	SNP	ABL1_HUMAN	R577*	11	C	C	T	C	C	MutSig2CV	STAD
ABL1	BR-4257	Silent	SNP	ABL1_HUMAN	T117T	3	G	G	A	G	G	MutSig2CV	STAD
ABL1	BR-4362	Silent	SNP	ABL1_HUMAN	G634G	11	C	C	T	C	C	MutSig2CV	STAD
ABL1	BR-7707	Frame_Shift_Del	DEL	ABL1_HUMAN	A979fs	11	C	C	-	C	C	MutSig2CV	STAD
ABL1	BR-8078	Silent	SNP	ABL1_HUMAN	S915S	11	G	G	A	G	G	MutSig2CV	STAD
ABL1	BR-8680	Missense_Mutation	SNP	ABL1_HUMAN	E189G	4	A	A	G	A	A	MutSig2CV	STAD
ABL1	CG-4436	Missense_Mutation	SNP	ABL1_HUMAN	V568M	11	G	G	A	G	G	MutSig2CV	STAD
ABL1	CG-5723	Frame_Shift_Del	DEL	ABL1_HUMAN	P784fs	11	C	C	-	C	C	MutSig2CV	STAD
ABL1	D7-A6EY	Missense_Mutation	SNP	ABL1_HUMAN	S601G	11	A	A	G	A	A	MutSig2CV	STAD
ABL1	FP-A4BE	Silent	SNP	ABL1_HUMAN	A726A	11	C	C	T	C	C	MutSig2CV	STAD
ABL1	HU-8602	Missense_Mutation	SNP	ABL1_HUMAN	V515I	10	G	G	A	G	G	MutSig2CV	STAD
ABL1	HU-A4GT	Splice_Site	DEL	ABL1_HUMAN		6	G	G	-	G	G	MutSig2CV	STAD
ABL1	HU-A4GX	Silent	SNP	ABL1_HUMAN	Y232Y	4	C	C	T	C	C	MutSig2CV	STAD
ABL1	IN-8663	Missense_Mutation	SNP	ABL1_HUMAN	G250R	4	G	G	A	G	G	MutSig2CV	STAD
ABL1	MX-A5UJ	Frame_Shift_Del	DEL	ABL1_HUMAN	G864fs	11	G	G	-	G	G	MutSig2CV	STAD
ABL1	R5-A7ZI	Silent	SNP	ABL1_HUMAN	G259G	4	C	C	T	C	C	MutSig2CV	STAD
ABL1	RD-A8N9	Silent	SNP	ABL1_HUMAN	N331N	6	C	C	T	C	C	MutSig2CV	STAD
ABL2	BR-4184	Missense_Mutation	SNP	ABL2_HUMAN	R755H	12	C	C	T	C	C	MutSig2CV	STAD
ABL2	BR-4184	Intron	SNP	ABL2_HUMAN		2	G	G	T	G	G	MutSig2CV	STAD
ABL2	BR-4361	Frame_Shift_Del	DEL	ABL2_HUMAN	K836fs	12	T	T	-	T	T	MutSig2CV	STAD
ABL2	BR-4361	Silent	SNP	ABL2_HUMAN	L255L	5	G	G	A	G	G	MutSig2CV	STAD
ABL2	BR-6566	Frame_Shift_Ins	INS	ABL2_HUMAN	S837fs	12	-	-	T	-	-	MutSig2CV	STAD
ABL2	BR-6707	Nonsense_Mutation	SNP	ABL2_HUMAN	R898*	12	G	G	A	G	G	MutSig2CV	STAD
ABL2	BR-6802	Frame_Shift_Ins	INS	ABL2_HUMAN	S837fs	12	-	-	T	-	-	MutSig2CV	STAD
ABL2	BR-8487	Missense_Mutation	SNP	ABL2_HUMAN	G1064C	12	C	C	A	C	C	MutSig2CV	STAD
ABL2	BR-8487	Missense_Mutation	SNP	ABL2_HUMAN	V345A	6	A	A	G	A	A	MutSig2CV	STAD
ABL2	BR-8589	Missense_Mutation	SNP	ABL2_HUMAN	E332D	6	T	T	G	T	T	MutSig2CV	STAD
ABL2	BR-8589	Missense_Mutation	SNP	ABL2_HUMAN	E184G	4	T	T	C	T	T	MutSig2CV	STAD
ABL2	CD-8536	Silent	SNP	ABL2_HUMAN	G436G	8	T	T	C	T	T	MutSig2CV	STAD
ABL2	CG-5723	Missense_Mutation	SNP	ABL2_HUMAN	R755C	12	G	G	A	G	G	MutSig2CV	STAD
ABL2	HJ-7597	Missense_Mutation	SNP	ABL2_HUMAN	P768L	12	G	G	A	G	G	MutSig2CV	STAD
ABL2	HU-8602	Frame_Shift_Del	DEL	ABL2_HUMAN	K836fs	12	T	T	-	T	T	MutSig2CV	STAD
ABL2	RD-A7BT	Nonsense_Mutation	SNP	ABL2_HUMAN	S1016*	12	G	G	C	G	G	MutSig2CV	STAD
ABL2	RD-A8N6	Frame_Shift_Del	DEL	ABL2_HUMAN	R796fs	12	T	T	-	T	T	MutSig2CV	STAD
ABL2	SW-A7EA	Silent	SNP	ABL2_HUMAN	G1028G	12	G	G	A	G	G	MutSig2CV	STAD
ABL2	VQ-A8P2	Nonsense_Mutation	SNP	ABL2_HUMAN	R974*	12	G	G	A	G	G	MutSig2CV	STAD
ABL2	VQ-AA64	Missense_Mutation	SNP	ABL2_HUMAN	M389I	7	C	C	T	C	C	MutSig2CV	STAD
ABO	B7-5816	RNA	SNP	BGAT_HUMAN		0	G	G	T	G	G	MutSig2CV	STAD
ABO	BR-4362	RNA	SNP	BGAT_HUMAN		0	C	C	T	C	C	MutSig2CV	STAD
ABO	BR-6566	RNA	SNP	BGAT_HUMAN		0	G	G	A	G	G	MutSig2CV	STAD
ABO	BR-8592	RNA	SNP	BGAT_HUMAN		0	C	C	T	C	C	MutSig2CV	STAD
ABO	CG-4442	RNA	SNP	BGAT_HUMAN		0	C	C	T	C	C	MutSig2CV	STAD
ABO	F1-A448	RNA	SNP	BGAT_HUMAN		0	G	G	A	G	G	MutSig2CV	STAD
ABO	HU-A4GQ	RNA	SNP	BGAT_HUMAN		0	G	G	A	G	G	MutSig2CV	STAD
ABR	BR-4184	Silent	SNP	ABR_HUMAN	P58P	2	C	C	T	C	C	MutSig2CV	STAD
ABR	BR-4184	Missense_Mutation	SNP	ABR_HUMAN	T55I	2	G	G	A	G	G	MutSig2CV	STAD
ABR	BR-4256	Frame_Shift_Del	DEL	ABR_HUMAN	D69fs	2	C	C	-	C	C	MutSig2CV	STAD
ABR	BR-6852	Frame_Shift_Del	DEL	ABR_HUMAN	Q368fs	10	G	G	-	G	G	MutSig2CV	STAD
ABR	BR-8360	Missense_Mutation	SNP	ABR_HUMAN	V510I	14	C	C	T	C	C	MutSig2CV	STAD
ABR	BR-8360	Silent	SNP	ABR_HUMAN	G306G	9	G	G	A	G	G	MutSig2CV	STAD
ABR	CD-A487	Missense_Mutation	SNP	ABR_HUMAN	D826N	22	C	C	T	C	C	MutSig2CV	STAD
ABR	CG-5721	Missense_Mutation	SNP	ABR_HUMAN	A194T	5	C	C	T	C	C	MutSig2CV	STAD
ABR	CG-5726	Missense_Mutation	SNP	ABR_HUMAN	V369A	10	A	A	G	A	A	MutSig2CV	STAD
ABR	HU-A4GX	Frame_Shift_Del	DEL	ABR_HUMAN	D69fs	2	C	C	-	C	C	MutSig2CV	STAD
ABR	HU-A4GX	Missense_Mutation	SNP	ABR_HUMAN	S443L	12	G	G	A	G	G	MutSig2CV	STAD
ABR	HU-A4H8	Missense_Mutation	SNP	ABR_HUMAN	G171D	4	C	C	T	C	C	MutSig2CV	STAD
ACACA	BR-4184	Missense_Mutation	SNP	ACACA_HUMAN	R2035W	50	G	G	A	G	G	MutSig2CV	STAD
ACACA	BR-4184	Missense_Mutation	SNP	ACACA_HUMAN	R735H	19	C	C	T	C	C	MutSig2CV	STAD
ACACA	BR-4361	Missense_Mutation	SNP	ACACA_HUMAN	Q336E	10	G	G	C	G	G	MutSig2CV	STAD
ACACA	BR-4368	Nonsense_Mutation	SNP	ACACA_HUMAN	R2111*	51	G	G	A	G	G	MutSig2CV	STAD
ACACA	BR-6452	Silent	SNP	ACACA_HUMAN	G846G	21	G	G	A	G	G	MutSig2CV	STAD
ACACA	BR-6565	Missense_Mutation	SNP	ACACA_HUMAN	I2202V	53	T	T	C	T	T	MutSig2CV	STAD
ACACA	BR-7707	Missense_Mutation	SNP	ACACA_HUMAN	D1132V	28	T	T	A	T	T	MutSig2CV	STAD
ACACA	BR-7851	Missense_Mutation	SNP	ACACA_HUMAN	F1421C	37	A	A	C	A	A	MutSig2CV	STAD
ACACA	BR-8081	Missense_Mutation	SNP	ACACA_HUMAN	G2015S	50	C	C	T	C	C	MutSig2CV	STAD
ACACA	BR-8081	Missense_Mutation	SNP	ACACA_HUMAN	A544V	14	G	G	A	G	G	MutSig2CV	STAD
ACACA	BR-8483	Silent	SNP	ACACA_HUMAN	L1197L	30	G	G	A	G	G	MutSig2CV	STAD
ACACA	BR-8483	Missense_Mutation	SNP	ACACA_HUMAN	S5A	3	A	A	C	A	A	MutSig2CV	STAD
ACACA	BR-8589	Missense_Mutation	SNP	ACACA_HUMAN	Q1642H	41	T	T	A	T	T	MutSig2CV	STAD
ACACA	BR-8680	Missense_Mutation	SNP	ACACA_HUMAN	F1355L	36	A	A	C	A	A	MutSig2CV	STAD
ACACA	BR-8683	5'UTR	INS	ACACA_HUMAN		0	-	-	T	-	-	MutSig2CV	STAD
ACACA	BR-8686	Missense_Mutation	SNP	ACACA_HUMAN	R1507H	39	C	C	T	C	C	MutSig2CV	STAD
ACACA	BR-A4PE	Silent	SNP	ACACA_HUMAN	N1516N	39	G	G	A	G	G	MutSig2CV	STAD
ACACA	CD-A4MG	Missense_Mutation	SNP	ACACA_HUMAN	M349T	11	A	A	G	A	A	MutSig2CV	STAD
ACACA	CG-4442	Missense_Mutation	SNP	ACACA_HUMAN	R1713C	42	G	G	A	G	G	MutSig2CV	STAD
ACACA	CG-4460	Missense_Mutation	SNP	ACACA_HUMAN	T842M	21	G	G	A	G	G	MutSig2CV	STAD
ACACA	CG-4460	Silent	SNP	ACACA_HUMAN	F492F	13	A	A	G	A	A	MutSig2CV	STAD
ACACA	CG-5721	Missense_Mutation	SNP	ACACA_HUMAN	R1359Q	36	C	C	T	C	C	MutSig2CV	STAD
ACACA	CG-5723	Missense_Mutation	SNP	ACACA_HUMAN	G1859R	46	C	C	T	C	C	MutSig2CV	STAD
ACACA	CG-5726	Missense_Mutation	SNP	ACACA_HUMAN	H2285R	55	T	T	C	T	T	MutSig2CV	STAD
ACACA	CG-5726	Missense_Mutation	SNP	ACACA_HUMAN	R1082H	26	C	C	T	C	C	MutSig2CV	STAD
ACACA	CG-5728	Silent	SNP	ACACA_HUMAN	Y1932Y	47	G	G	A	G	G	MutSig2CV	STAD
ACACA	F1-6874	Nonsense_Mutation	SNP	ACACA_HUMAN	R18*	3	G	G	A	G	G	MutSig2CV	STAD
ACACA	F1-A448	Missense_Mutation	SNP	ACACA_HUMAN	Q1589R	40	T	T	C	T	T	MutSig2CV	STAD
ACACA	HF-7132	Missense_Mutation	SNP	ACACA_HUMAN	D494E	13	A	A	C	A	A	MutSig2CV	STAD
ACACA	HF-A5NB	Missense_Mutation	SNP	ACACA_HUMAN	A544V	14	G	G	A	G	G	MutSig2CV	STAD
ACACA	HU-8238	Missense_Mutation	SNP	ACACA_HUMAN	S2157T	53	C	C	G	C	C	MutSig2CV	STAD
ACACA	HU-A4G9	Missense_Mutation	SNP	ACACA_HUMAN	G114E	4	C	C	T	C	C	MutSig2CV	STAD
ACACA	MX-A5UJ	Frame_Shift_Del	DEL	ACACA_HUMAN	P1626fs	41	G	G	-	G	G	MutSig2CV	STAD
ACACA	R5-A805	Missense_Mutation	SNP	ACACA_HUMAN	T1064I	26	G	G	A	G	G	MutSig2CV	STAD
ACACB	B7-A5TJ	Silent	SNP	ACACB_HUMAN	N289N	4	C	C	T	C	C	MutSig2CV	STAD
ACACB	BR-4184	Missense_Mutation	SNP	ACACB_HUMAN	A85V	2	C	C	T	C	C	MutSig2CV	STAD
ACACB	BR-4184	Missense_Mutation	SNP	ACACB_HUMAN	R947C	19	C	C	T	C	C	MutSig2CV	STAD
ACACB	BR-4256	Splice_Site	SNP	ACACB_HUMAN		3	G	G	T	G	G	MutSig2CV	STAD
ACACB	BR-4361	Frame_Shift_Del	DEL	ACACB_HUMAN	G256fs	3	G	G	-	G	G	MutSig2CV	STAD
ACACB	BR-4361	Missense_Mutation	SNP	ACACB_HUMAN	R1490C	34	C	C	T	C	C	MutSig2CV	STAD
ACACB	BR-4361	Missense_Mutation	SNP	ACACB_HUMAN	L1875M	40	C	C	A	C	C	MutSig2CV	STAD
ACACB	BR-4362	Missense_Mutation	SNP	ACACB_HUMAN	R2332L	51	G	G	T	G	G	MutSig2CV	STAD
ACACB	BR-4363	Frame_Shift_Del	DEL	ACACB_HUMAN	T1396fs	30	C	C	-	C	C	MutSig2CV	STAD
ACACB	BR-6452	Frame_Shift_Del	DEL	ACACB_HUMAN	G256fs	3	G	G	-	G	G	MutSig2CV	STAD
ACACB	BR-6452	Splice_Site	SNP	ACACB_HUMAN		13	G	G	A	G	G	MutSig2CV	STAD
ACACB	BR-6566	Silent	SNP	ACACB_HUMAN	A972A	20	T	T	C	T	T	MutSig2CV	STAD
ACACB	BR-6566	Missense_Mutation	SNP	ACACB_HUMAN	N1590T	35	A	A	C	A	A	MutSig2CV	STAD
ACACB	BR-6852	Frame_Shift_Del	DEL	ACACB_HUMAN	L196fs	2	G	G	-	G	G	MutSig2CV	STAD
ACACB	BR-7703	Frame_Shift_Del	DEL	ACACB_HUMAN	T1396fs	30	C	C	-	C	C	MutSig2CV	STAD
ACACB	BR-8081	Missense_Mutation	SNP	ACACB_HUMAN	R2442Q	53	G	G	A	G	G	MutSig2CV	STAD
ACACB	BR-8363	Missense_Mutation	SNP	ACACB_HUMAN	A308T	4	G	G	A	G	G	MutSig2CV	STAD
ACACB	BR-8363	Missense_Mutation	SNP	ACACB_HUMAN	S1889F	40	C	C	T	C	C	MutSig2CV	STAD
ACACB	BR-8368	Splice_Site	SNP	ACACB_HUMAN		18	G	G	A	G	G	MutSig2CV	STAD
ACACB	BR-8369	Missense_Mutation	SNP	ACACB_HUMAN	G913E	18	G	G	A	G	G	MutSig2CV	STAD
ACACB	BR-8483	Missense_Mutation	SNP	ACACB_HUMAN	F1797L	39	T	T	G	T	T	MutSig2CV	STAD
ACACB	BR-8589	Missense_Mutation	SNP	ACACB_HUMAN	K98R	2	A	A	G	A	A	MutSig2CV	STAD
ACACB	BR-8589	Missense_Mutation	SNP	ACACB_HUMAN	S1008C	20	A	A	T	A	A	MutSig2CV	STAD
ACACB	BR-8680	Missense_Mutation	SNP	ACACB_HUMAN	D430G	8	A	A	G	A	A	MutSig2CV	STAD
ACACB	BR-8680	Missense_Mutation	SNP	ACACB_HUMAN	R446I	9	G	G	T	G	G	MutSig2CV	STAD
ACACB	BR-8680	Missense_Mutation	SNP	ACACB_HUMAN	D1851G	39	A	A	G	A	A	MutSig2CV	STAD
ACACB	BR-A4IY	In_Frame_Del	DEL	ACACB_HUMAN	GFFDH2064del	45	CGGATTCTTTGACCA	CGGATTCTTTGACCA	-	CGGATTCTTTGACCA	CGGATTCTTTGACCA	MutSig2CV	STAD
ACACB	CD-5798	Missense_Mutation	SNP	ACACB_HUMAN	M452L	9	A	A	T	A	A	MutSig2CV	STAD
ACACB	CD-A4MG	Missense_Mutation	SNP	ACACB_HUMAN	A1544T	34	G	G	A	G	G	MutSig2CV	STAD
ACACB	CG-4442	Silent	SNP	ACACB_HUMAN	L2279L	50	C	C	T	C	C	MutSig2CV	STAD
ACACB	CG-5721	Missense_Mutation	SNP	ACACB_HUMAN	L1862M	40	C	C	A	C	C	MutSig2CV	STAD
ACACB	CG-5725	Frame_Shift_Del	DEL	ACACB_HUMAN	TV895fs	18	CAGTC	CAGTC	-	CAGTC	CAGTC	MutSig2CV	STAD
ACACB	D7-6524	Missense_Mutation	SNP	ACACB_HUMAN	D520Y	10	G	G	T	G	G	MutSig2CV	STAD
ACACB	D7-6528	Splice_Site	SNP	ACACB_HUMAN	E926E	18	G	G	A	G	G	MutSig2CV	STAD
ACACB	D7-8573	Missense_Mutation	SNP	ACACB_HUMAN	L1701V	37	C	C	G	C	C	MutSig2CV	STAD
ACACB	D7-A4YV	Frame_Shift_Del	DEL	ACACB_HUMAN	G256fs	3	G	G	-	G	G	MutSig2CV	STAD
ACACB	HF-A5NB	Missense_Mutation	SNP	ACACB_HUMAN	R87W	2	C	C	T	C	C	MutSig2CV	STAD
ACACB	HU-8602	Missense_Mutation	SNP	ACACB_HUMAN	R88W	2	C	C	T	C	C	MutSig2CV	STAD
ACACB	HU-A4GN	Silent	SNP	ACACB_HUMAN	A2443A	53	G	G	A	G	G	MutSig2CV	STAD
ACACB	HU-A4GQ	Missense_Mutation	SNP	ACACB_HUMAN	F1593L	35	C	C	A	C	C	MutSig2CV	STAD
ACACB	HU-A4GQ	Missense_Mutation	SNP	ACACB_HUMAN	V1996M	43	G	G	A	G	G	MutSig2CV	STAD
ACACB	HU-A4GT	Silent	SNP	ACACB_HUMAN	G2277G	50	C	C	T	C	C	MutSig2CV	STAD
ACACB	HU-A4GU	Missense_Mutation	SNP	ACACB_HUMAN	G119R	2	G	G	A	G	G	MutSig2CV	STAD
ACACB	HU-A4H8	Missense_Mutation	SNP	ACACB_HUMAN	R2400H	52	G	G	A	G	G	MutSig2CV	STAD
ACACB	IN-A6RJ	Missense_Mutation	SNP	ACACB_HUMAN	R2052K	44	G	G	A	G	G	MutSig2CV	STAD
ACACB	MX-A5UJ	Silent	SNP	ACACB_HUMAN	T2404T	52	G	G	A	G	G	MutSig2CV	STAD
ACACB	VQ-A8P2	Missense_Mutation	SNP	ACACB_HUMAN	K34N	2	G	G	T	G	G	MutSig2CV	STAD
ACADSB	BR-4184	Missense_Mutation	SNP	ACDSB_HUMAN	A160V	4	C	C	T	C	C	MutSig2CV	STAD
ACADSB	BR-4361	Missense_Mutation	SNP	ACDSB_HUMAN	A221V	5	C	C	T	C	C	MutSig2CV	STAD
ACADSB	BR-4370	Missense_Mutation	SNP	ACDSB_HUMAN	F363L	9	T	T	C	T	T	MutSig2CV	STAD
ACADSB	BR-7959	Missense_Mutation	SNP	ACDSB_HUMAN	M62T	2	T	T	C	T	T	MutSig2CV	STAD
ACADSB	BR-8680	Missense_Mutation	SNP	ACDSB_HUMAN	E401D	10	G	G	T	G	G	MutSig2CV	STAD
ACADSB	CD-A4MG	Missense_Mutation	SNP	ACDSB_HUMAN	A286T	7	G	G	A	G	G	MutSig2CV	STAD
ACADSB	HU-A4GU	Missense_Mutation	SNP	ACDSB_HUMAN	E178D	5	G	G	T	G	G	MutSig2CV	STAD
ACADSB	RD-A8MW	Missense_Mutation	SNP	ACDSB_HUMAN	G203A	5	G	G	C	G	G	MutSig2CV	STAD
ACAT1	B7-5816	Frame_Shift_Del	DEL	THIL_HUMAN	S54fs	3	T	T	-	T	T	MutSig2CV	STAD
ACAT1	BR-4184	Missense_Mutation	SNP	THIL_HUMAN	A301V	9	C	C	T	C	C	MutSig2CV	STAD
ACAT1	BR-8369	Frame_Shift_Ins	INS	THIL_HUMAN	T279fs	9	-	-	A	-	-	MutSig2CV	STAD
ACAT1	BR-8382	Frame_Shift_Del	DEL	THIL_HUMAN	S54fs	3	T	T	-	T	T	MutSig2CV	STAD
ACAT1	CG-5721	Missense_Mutation	SNP	THIL_HUMAN	I364T	11	T	T	C	T	T	MutSig2CV	STAD
ACAT1	HU-A4GN	Missense_Mutation	SNP	THIL_HUMAN	A362T	11	G	G	A	G	G	MutSig2CV	STAD
ACE	B7-A5TI	Missense_Mutation	SNP	ACE_HUMAN	V423M	8	G	G	A	G	G	MutSig2CV	STAD
ACE	BR-4184	Silent	SNP	ACE_HUMAN	P414P	8	C	C	T	C	C	MutSig2CV	STAD
ACE	BR-4184	Silent	SNP	ACE_HUMAN	V1069V	21	C	C	T	C	C	MutSig2CV	STAD
ACE	BR-6452	Silent	SNP	ACE_HUMAN	P553P	11	A	A	G	A	A	MutSig2CV	STAD
ACE	BR-7851	Missense_Mutation	SNP	ACE_HUMAN	R442H	8	G	G	A	G	G	MutSig2CV	STAD
ACE	BR-8078	Splice_Site	SNP	ACE_HUMAN		20	G	G	A	G	G	MutSig2CV	STAD
ACE	BR-8382	Silent	SNP	ACE_HUMAN	T223T	5	G	G	A	G	G	MutSig2CV	STAD
ACE	BR-8487	Frame_Shift_Del	DEL	ACE_HUMAN	C1101fs	22	C	C	-	C	C	MutSig2CV	STAD
ACE	BR-8589	Missense_Mutation	SNP	ACE_HUMAN	N1050T	21	A	A	C	A	A	MutSig2CV	STAD
ACE	CG-5721	Splice_Site	SNP	ACE_HUMAN		23	G	G	A	G	G	MutSig2CV	STAD
ACE	CG-5722	Splice_Site	SNP	ACE_HUMAN	R971W	19	C	C	T	C	C	MutSig2CV	STAD
ACE	CG-5726	Missense_Mutation	SNP	ACE_HUMAN	P202L	4	C	C	T	C	C	MutSig2CV	STAD
ACE	D7-A4YV	Missense_Mutation	SNP	ACE_HUMAN	G1241S	25	G	G	A	G	G	MutSig2CV	STAD
ACE	D7-A6EY	Missense_Mutation	SNP	ACE_HUMAN	L599R	12	T	T	G	T	T	MutSig2CV	STAD
ACE	FP-A4BE	Silent	SNP	ACE_HUMAN	H958H	19	C	C	T	C	C	MutSig2CV	STAD
ACE	HU-A4G8	Frame_Shift_Del	DEL	ACE_HUMAN	E460fs	9	A	A	-	A	A	MutSig2CV	STAD
ACE	HU-A4GF	Silent	SNP	ACE_HUMAN	D238D	5	C	C	T	C	C	MutSig2CV	STAD
ACE	HU-A4GT	Silent	SNP	ACE_HUMAN	G345G	7	G	G	A	G	G	MutSig2CV	STAD
ACE2	BR-4201	Missense_Mutation	SNP	ACE2_HUMAN	R644Q	15	C	C	T	C	C	MutSig2CV	STAD
ACE2	BR-4292	Missense_Mutation	SNP	ACE2_HUMAN	R219H	5	C	C	T	C	C	MutSig2CV	STAD
ACE2	BR-7707	Missense_Mutation	SNP	ACE2_HUMAN	A412T	9	C	C	T	C	C	MutSig2CV	STAD
ACE2	BR-8361	Frame_Shift_Del	DEL	ACE2_HUMAN	N690fs	16	T	T	-	T	T	MutSig2CV	STAD
ACE2	D7-6527	Missense_Mutation	SNP	ACE2_HUMAN	K458T	10	T	T	G	T	T	MutSig2CV	STAD
ACE2	D7-6528	Missense_Mutation	SNP	ACE2_HUMAN	N330H	8	T	T	G	T	T	MutSig2CV	STAD
ACE2	D7-A6EY	Silent	SNP	ACE2_HUMAN	I784I	18	G	G	A	G	G	MutSig2CV	STAD
ACE2	F1-6874	Missense_Mutation	SNP	ACE2_HUMAN	P590L	13	G	G	A	G	G	MutSig2CV	STAD
ACE2	HF-A5NB	Frame_Shift_Del	DEL	ACE2_HUMAN	N660fs	15	T	T	-	T	T	MutSig2CV	STAD
ACE2	HU-A4GN	Frame_Shift_Del	DEL	ACE2_HUMAN	L73fs	2	A	A	-	A	A	MutSig2CV	STAD
ACE2	VQ-A8E7	Missense_Mutation	SNP	ACE2_HUMAN	Y202H	5	A	A	G	A	A	MutSig2CV	STAD
ACE2	VQ-A8P2	Missense_Mutation	SNP	ACE2_HUMAN	N338D	8	T	T	C	T	T	MutSig2CV	STAD
ACHE	BR-4184	Missense_Mutation	SNP	ACES_HUMAN	A93T	1	C	C	T	C	C	MutSig2CV	STAD
ACHE	BR-4362	Missense_Mutation	SNP	ACES_HUMAN	R76H	1	C	C	T	C	C	MutSig2CV	STAD
ACHE	BR-4368	Silent	SNP	ACES_HUMAN	P533P	3	C	C	T	C	C	MutSig2CV	STAD
ACHE	BR-6452	Missense_Mutation	SNP	ACES_HUMAN	I482V	2	T	T	C	T	T	MutSig2CV	STAD
ACHE	BR-6452	Missense_Mutation	SNP	ACES_HUMAN	A186T	1	C	C	T	C	C	MutSig2CV	STAD
ACHE	BR-8080	Missense_Mutation	SNP	ACES_HUMAN	V218M	1	C	C	T	C	C	MutSig2CV	STAD
ACHE	BR-8368	Silent	SNP	ACES_HUMAN	S98S	1	A	A	G	A	A	MutSig2CV	STAD
ACHE	BR-8372	Missense_Mutation	SNP	ACES_HUMAN	R44H	1	C	C	T	C	C	MutSig2CV	STAD
ACHE	BR-A4QI	Missense_Mutation	SNP	ACES_HUMAN	L346I	1	G	G	T	G	G	MutSig2CV	STAD
ACHE	CD-8531	Missense_Mutation	SNP	ACES_HUMAN	E125D	1	C	C	A	C	C	MutSig2CV	STAD
ACHE	CD-8534	Silent	SNP	ACES_HUMAN	F503F	2	G	G	A	G	G	MutSig2CV	STAD
ACHE	CG-4460	Missense_Mutation	SNP	ACES_HUMAN	T269M	1	G	G	A	G	G	MutSig2CV	STAD
ACHE	CG-5726	Missense_Mutation	SNP	ACES_HUMAN	R552W	3	G	G	A	G	G	MutSig2CV	STAD
ACHE	D7-6528	Missense_Mutation	SNP	ACES_HUMAN	R464H	2	C	C	T	C	C	MutSig2CV	STAD
ACHE	F1-6177	Silent	SNP	ACES_HUMAN	Q102Q	1	T	T	C	T	T	MutSig2CV	STAD
ACHE	HU-A4GQ	In_Frame_Del	DEL	ACES_HUMAN	E216del	1	CTC	CTC	-	CTC	CTC	MutSig2CV	STAD
ACHE	HU-A4GT	Missense_Mutation	SNP	ACES_HUMAN	R255M	1	C	C	A	C	C	MutSig2CV	STAD
ACHE	HU-A4GU	Silent	SNP	ACES_HUMAN	D519D	3	A	A	G	A	A	MutSig2CV	STAD
ACHE	HU-A4H3	Splice_Site	SNP	ACES_HUMAN		2	C	C	T	C	C	MutSig2CV	STAD
ACHE	MX-A663	Missense_Mutation	SNP	ACES_HUMAN	R494Q	2	C	C	T	C	C	MutSig2CV	STAD
ACO1	B7-5818	Missense_Mutation	SNP	ACOC_HUMAN	S553F	14	C	C	T	C	C	MutSig2CV	STAD
ACO1	BR-4201	Missense_Mutation	SNP	ACOC_HUMAN	R601C	15	C	C	T	C	C	MutSig2CV	STAD
ACO1	BR-4361	Missense_Mutation	SNP	ACOC_HUMAN	Y332H	9	T	T	C	T	T	MutSig2CV	STAD
ACO1	BR-6452	Missense_Mutation	SNP	ACOC_HUMAN	M167I	6	G	G	A	G	G	MutSig2CV	STAD
ACO1	CG-4305	Missense_Mutation	SNP	ACOC_HUMAN	V202M	6	G	G	A	G	G	MutSig2CV	STAD
ACO1	CG-4305	Missense_Mutation	SNP	ACOC_HUMAN	A725V	18	C	C	T	C	C	MutSig2CV	STAD
ACO1	MX-A5UJ	Silent	SNP	ACOC_HUMAN	L491L	12	G	G	T	G	G	MutSig2CV	STAD
ACO1	VQ-A8DL	Frame_Shift_Ins	INS	ACOC_HUMAN	V315fs	8	-	-	T	-	-	MutSig2CV	STAD
ACO2	BR-7722	Missense_Mutation	SNP	ACON_HUMAN	E760K	18	G	G	A	G	G	MutSig2CV	STAD
ACO2	BR-7851	Silent	SNP	ACON_HUMAN	T477T	12	G	G	A	G	G	MutSig2CV	STAD
ACO2	BR-8361	Missense_Mutation	SNP	ACON_HUMAN	A685V	16	C	C	T	C	C	MutSig2CV	STAD
ACO2	BR-8368	Missense_Mutation	SNP	ACON_HUMAN	R424H	10	G	G	A	G	G	MutSig2CV	STAD
ACO2	BR-8370	Silent	SNP	ACON_HUMAN	G203G	5	C	C	T	C	C	MutSig2CV	STAD
ACO2	BR-8487	In_Frame_Del	DEL	ACON_HUMAN	K521del	13	AAG	AAG	-	AAG	AAG	MutSig2CV	STAD
ACO2	CD-A4MG	Missense_Mutation	SNP	ACON_HUMAN	G519D	13	G	G	A	G	G	MutSig2CV	STAD
ACO2	CD-A4MG	Missense_Mutation	SNP	ACON_HUMAN	P712L	17	C	C	T	C	C	MutSig2CV	STAD
ACO2	CG-5721	Frame_Shift_Del	DEL	ACON_HUMAN	K462fs	12	G	G	-	G	G	MutSig2CV	STAD
ACO2	D7-A4YV	Missense_Mutation	SNP	ACON_HUMAN	R141H	3	G	G	A	G	G	MutSig2CV	STAD
ACO2	VQ-A8P2	Missense_Mutation	SNP	ACON_HUMAN	V496I	13	G	G	A	G	G	MutSig2CV	STAD
ACO2	CD-A4MJ	Missense_Mutation	SNP	ACON_HUMAN	S87L	3	C	C	T	C	C	MutSig2CV	STAD
ACO2	CG-4304	Silent	SNP	ACON_HUMAN	R656R	16	G	G	A	G	G	MutSig2CV	STAD
ACO2	D7-A6EY	In_Frame_Del	DEL	ACON_HUMAN	N716del	17	ACA	ACA	-	ACA	ACA	MutSig2CV	STAD
ACPP	BR-6452	Missense_Mutation	SNP	PPAP_HUMAN	P126S	4	C	C	T	C	C	MutSig2CV	STAD
ACPP	BR-6452	Silent	SNP	PPAP_HUMAN	K281K	8	A	A	G	A	A	MutSig2CV	STAD
ACPP	BR-8591	Frame_Shift_Del	DEL	PPAP_HUMAN	L22fs	1	T	T	-	T	T	MutSig2CV	STAD
ACPP	CG-4442	Splice_Site	SNP	PPAP_HUMAN		9	G	G	A	G	G	MutSig2CV	STAD
ACPP	VQ-A8P2	Missense_Mutation	SNP	PPAP_HUMAN	E76D	3	G	G	T	G	G	MutSig2CV	STAD
ACPP	VQ-AA6J	Missense_Mutation	SNP	PPAP_HUMAN	S294G	9	A	A	G	A	A	MutSig2CV	STAD
ACRV1	BR-6452	Missense_Mutation	SNP	ASPX_HUMAN	S120L	2	G	G	A	G	G	MutSig2CV	STAD
ACRV1	BR-7703	Missense_Mutation	SNP	ASPX_HUMAN	T79N	2	G	G	T	G	G	MutSig2CV	STAD
ACRV1	BR-7707	Missense_Mutation	SNP	ASPX_HUMAN	H148Y	2	G	G	A	G	G	MutSig2CV	STAD
ACRV1	HU-A4H5	Missense_Mutation	SNP	ASPX_HUMAN	A174V	2	G	G	A	G	G	MutSig2CV	STAD
ACSL1	BR-7851	Missense_Mutation	SNP	ACSL1_HUMAN	R682Q	21	C	C	T	C	C	MutSig2CV	STAD
ACSL1	BR-7901	Silent	SNP	ACSL1_HUMAN	A323A	11	G	G	A	G	G	MutSig2CV	STAD
ACSL1	BR-A4CS	Missense_Mutation	SNP	ACSL1_HUMAN	D56Y	2	C	C	A	C	C	MutSig2CV	STAD
ACSL1	CG-5718	Missense_Mutation	SNP	ACSL1_HUMAN	G346R	12	C	C	G	C	C	MutSig2CV	STAD
ACSL1	HU-A4G8	Silent	SNP	ACSL1_HUMAN	G425G	14	G	G	A	G	G	MutSig2CV	STAD
ACSL1	HU-A4G8	Missense_Mutation	SNP	ACSL1_HUMAN	M352V	12	T	T	C	T	T	MutSig2CV	STAD
ACSL1	VQ-A8P2	Silent	SNP	ACSL1_HUMAN	L389L	13	G	G	A	G	G	MutSig2CV	STAD
ACSL3	BR-4292	Nonsense_Mutation	SNP	ACSL3_HUMAN	R438*	12	C	C	T	C	C	MutSig2CV	STAD
ACSL3	BR-8368	Missense_Mutation	SNP	ACSL3_HUMAN	T459M	12	C	C	T	C	C	MutSig2CV	STAD
ACSL3	BR-8487	Splice_Site	SNP	ACSL3_HUMAN	S431S	12	C	C	T	C	C	MutSig2CV	STAD
ACSL3	BR-8680	Silent	SNP	ACSL3_HUMAN	I224I	7	A	A	C	A	A	MutSig2CV	STAD
ACSL3	CD-A4MI	Frame_Shift_Del	DEL	ACSL3_HUMAN	K541fs	14	A	A	-	A	A	MutSig2CV	STAD
ACSL3	D7-6822	Nonsense_Mutation	SNP	ACSL3_HUMAN	Y42*	4	T	T	G	T	T	MutSig2CV	STAD
ACSL3	HF-7132	Frame_Shift_Del	DEL	ACSL3_HUMAN	Y42fs	4	T	T	-	T	T	MutSig2CV	STAD
ACSL3	R5-A7ZI	Missense_Mutation	SNP	ACSL3_HUMAN	R232Q	7	G	G	A	G	G	MutSig2CV	STAD
ACTA1	BR-4370	Silent	SNP	ACTS_HUMAN	D246D	5	G	G	A	G	G	MutSig2CV	STAD
ACTA1	BR-8081	Missense_Mutation	SNP	ACTS_HUMAN	V211M	5	C	C	T	C	C	MutSig2CV	STAD
ACTA1	BR-A4QL	Silent	SNP	ACTS_HUMAN	N164N	4	G	G	A	G	G	MutSig2CV	STAD
ACTA1	CG-4436	Silent	SNP	ACTS_HUMAN	D159D	4	G	G	A	G	G	MutSig2CV	STAD
ACTA1	CG-4466	Silent	SNP	ACTS_HUMAN	N254N	5	G	G	A	G	G	MutSig2CV	STAD
ACTA1	CG-5728	Missense_Mutation	SNP	ACTS_HUMAN	R198C	4	G	G	A	G	G	MutSig2CV	STAD
ACTA1	F1-6177	Silent	SNP	ACTS_HUMAN	Y145Y	3	G	G	A	G	G	MutSig2CV	STAD
ACTA1	HF-A5NB	Missense_Mutation	SNP	ACTS_HUMAN	T306M	6	G	G	A	G	G	MutSig2CV	STAD
ACTA1	HU-A4H2	Splice_Site	SNP	ACTS_HUMAN	G152S	3	C	C	T	C	C	MutSig2CV	STAD
ACTG1	BR-8382	Silent	SNP	ACTG_HUMAN	G343G	5	G	G	A	G	G	MutSig2CV	STAD
ACTG1	F1-A448	Missense_Mutation	SNP	ACTG_HUMAN	M283V	4	T	T	C	T	T	MutSig2CV	STAD
ACTL6A	BR-6452	Splice_Site	SNP	ACL6A_HUMAN		5	T	T	C	T	T	MutSig2CV	STAD
ACTL6A	BR-6452	Missense_Mutation	SNP	ACL6A_HUMAN	H251R	8	A	A	G	A	A	MutSig2CV	STAD
ACTL6A	BR-7703	Missense_Mutation	SNP	ACL6A_HUMAN	Q422P	14	A	A	C	A	A	MutSig2CV	STAD
ACTL6A	BR-8078	Frame_Shift_Del	DEL	ACL6A_HUMAN	L88fs	3	A	A	-	A	A	MutSig2CV	STAD
ACTL6A	BR-A4IY	Missense_Mutation	SNP	ACL6A_HUMAN	S326R	11	A	A	C	A	A	MutSig2CV	STAD
ACTL6A	BR-A4QL	Missense_Mutation	SNP	ACL6A_HUMAN	R301W	10	C	C	T	C	C	MutSig2CV	STAD
ACTL6A	CG-5726	Splice_Site	SNP	ACL6A_HUMAN	G316E	11	G	G	A	G	G	MutSig2CV	STAD
ACTL6A	HF-7132	Frame_Shift_Del	DEL	ACL6A_HUMAN	L88fs	3	A	A	-	A	A	MutSig2CV	STAD
ACTL6A	HU-A4GQ	Frame_Shift_Del	DEL	ACL6A_HUMAN	L88fs	3	A	A	-	A	A	MutSig2CV	STAD
ACTN2	BR-8680	Missense_Mutation	SNP	ACTN2_HUMAN	E421D	12	G	G	T	G	G	MutSig2CV	STAD
ACTN2	BR-8680	Silent	SNP	ACTN2_HUMAN	I461I	12	C	C	T	C	C	MutSig2CV	STAD
ACTN2	CD-A4MG	Missense_Mutation	SNP	ACTN2_HUMAN	R357H	10	G	G	A	G	G	MutSig2CV	STAD
ACTN2	CG-4436	Missense_Mutation	SNP	ACTN2_HUMAN	N344D	10	A	A	G	A	A	MutSig2CV	STAD
ACTN2	CG-4460	Missense_Mutation	SNP	ACTN2_HUMAN	A432V	12	C	C	T	C	C	MutSig2CV	STAD
ACTN2	HU-A4H3	Silent	SNP	ACTN2_HUMAN	V875V	21	G	G	A	G	G	MutSig2CV	STAD
ACTN2	HU-A4H4	Missense_Mutation	SNP	ACTN2_HUMAN	A868V	21	C	C	T	C	C	MutSig2CV	STAD
ACTN2	SW-A7EA	Missense_Mutation	SNP	ACTN2_HUMAN	T347M	10	C	C	T	C	C	MutSig2CV	STAD
ACTN2	SW-A7EA	Missense_Mutation	SNP	ACTN2_HUMAN	A465V	12	C	C	T	C	C	MutSig2CV	STAD
ACTN2	B7-A5TJ	Missense_Mutation	SNP	ACTN2_HUMAN	V235M	8	G	G	A	G	G	MutSig2CV	STAD
ACTN2	BR-4201	Silent	SNP	ACTN2_HUMAN	I343I	10	C	C	A	C	C	MutSig2CV	STAD
ACTN2	BR-4201	Missense_Mutation	SNP	ACTN2_HUMAN	A732T	18	G	G	A	G	G	MutSig2CV	STAD
ACTN2	BR-4257	Silent	SNP	ACTN2_HUMAN	S892S	21	C	C	T	C	C	MutSig2CV	STAD
ACTN2	BR-4362	Missense_Mutation	SNP	ACTN2_HUMAN	R394Q	11	G	G	A	G	G	MutSig2CV	STAD
ACTN2	BR-4368	Missense_Mutation	SNP	ACTN2_HUMAN	L424F	12	G	G	T	G	G	MutSig2CV	STAD
ACTN2	BR-7703	Missense_Mutation	SNP	ACTN2_HUMAN	V809I	20	G	G	A	G	G	MutSig2CV	STAD
ACTN2	BR-7715	Missense_Mutation	SNP	ACTN2_HUMAN	R482Q	13	G	G	A	G	G	MutSig2CV	STAD
ACTN2	BR-7851	Missense_Mutation	SNP	ACTN2_HUMAN	A259V	8	C	C	T	C	C	MutSig2CV	STAD
ACTN2	BR-7901	Missense_Mutation	SNP	ACTN2_HUMAN	G570A	15	G	G	C	G	G	MutSig2CV	STAD
ACTN2	BR-8589	Missense_Mutation	SNP	ACTN2_HUMAN	E382G	11	A	A	G	A	A	MutSig2CV	STAD
ACTN2	BR-8589	Missense_Mutation	SNP	ACTN2_HUMAN	S596C	15	A	A	T	A	A	MutSig2CV	STAD
ACTN2	BR-8690	Missense_Mutation	SNP	ACTN2_HUMAN	P651A	16	C	C	G	C	C	MutSig2CV	STAD
ACTN2	CD-8525	Missense_Mutation	SNP	ACTN2_HUMAN	R353W	10	C	C	T	C	C	MutSig2CV	STAD
ACTN2	CG-4436	Silent	SNP	ACTN2_HUMAN	H474H	13	C	C	T	C	C	MutSig2CV	STAD
ACTN2	CG-4462	Silent	SNP	ACTN2_HUMAN	A55A	2	C	C	T	C	C	MutSig2CV	STAD
ACTN2	CG-4474	Missense_Mutation	SNP	ACTN2_HUMAN	V13M	1	G	G	A	G	G	MutSig2CV	STAD
ACTN2	CG-5720	Missense_Mutation	SNP	ACTN2_HUMAN	R398C	11	C	C	T	C	C	MutSig2CV	STAD
ACTN2	CG-5721	Missense_Mutation	SNP	ACTN2_HUMAN	N590D	15	A	A	G	A	A	MutSig2CV	STAD
ACTN2	CG-5723	Silent	SNP	ACTN2_HUMAN	P856P	21	G	G	A	G	G	MutSig2CV	STAD
ACTN2	D7-6815	Missense_Mutation	SNP	ACTN2_HUMAN	R298H	10	G	G	A	G	G	MutSig2CV	STAD
ACTN2	R5-A7ZE	Silent	SNP	ACTN2_HUMAN	S449S	12	C	C	T	C	C	MutSig2CV	STAD
ACTN2	RD-A8N9	Missense_Mutation	SNP	ACTN2_HUMAN	R298H	10	G	G	A	G	G	MutSig2CV	STAD
ACTN2	VQ-A8P2	Missense_Mutation	SNP	ACTN2_HUMAN	A887T	21	G	G	A	G	G	MutSig2CV	STAD
ACTN2	VQ-A8P3	Missense_Mutation	SNP	ACTN2_HUMAN	S596R	15	A	A	C	A	A	MutSig2CV	STAD
ACTN4	BR-6452	Silent	SNP	ACTN4_HUMAN	R369R	10	G	G	A	G	G	MutSig2CV	STAD
ACTN4	BR-8360	Missense_Mutation	SNP	ACTN4_HUMAN	R79Q	2	G	G	A	G	G	MutSig2CV	STAD
ACTN4	BR-8372	Missense_Mutation	SNP	ACTN4_HUMAN	T359M	10	C	C	T	C	C	MutSig2CV	STAD
ACTN4	BR-8690	Missense_Mutation	SNP	ACTN4_HUMAN	E802A	19	A	A	C	A	A	MutSig2CV	STAD
ACTN4	D7-A4YT	Silent	SNP	ACTN4_HUMAN	E376E	10	G	G	A	G	G	MutSig2CV	STAD
ACTN4	D7-A6EY	Missense_Mutation	SNP	ACTN4_HUMAN	K899R	21	A	A	G	A	A	MutSig2CV	STAD
ACTN4	BR-4361	Missense_Mutation	SNP	ACTN4_HUMAN	A569V	15	C	C	T	C	C	MutSig2CV	STAD
ACTN4	BR-8078	Missense_Mutation	SNP	ACTN4_HUMAN	G783R	19	G	G	A	G	G	MutSig2CV	STAD
ACTN4	BR-8361	Silent	SNP	ACTN4_HUMAN	T613T	15	C	C	T	C	C	MutSig2CV	STAD
ACTN4	CD-8536	Frame_Shift_Del	DEL	ACTN4_HUMAN	P873fs	21	C	C	-	C	C	MutSig2CV	STAD
ACTN4	D7-A6EZ	Missense_Mutation	SNP	ACTN4_HUMAN	Q666H	16	G	G	C	G	G	MutSig2CV	STAD
ACTN4	D7-A74B	Missense_Mutation	SNP	ACTN4_HUMAN	R319H	10	G	G	A	G	G	MutSig2CV	STAD
ACTN4	EQ-8122	Missense_Mutation	SNP	ACTN4_HUMAN	D337N	10	G	G	A	G	G	MutSig2CV	STAD
ACTN4	HF-A5NB	Silent	SNP	ACTN4_HUMAN	F228F	7	C	C	T	C	C	MutSig2CV	STAD
ACTN4	HF-A5NB	Missense_Mutation	SNP	ACTN4_HUMAN	R536C	14	C	C	T	C	C	MutSig2CV	STAD
ACTN4	HJ-7597	Missense_Mutation	SNP	ACTN4_HUMAN	R340C	10	C	C	T	C	C	MutSig2CV	STAD
ACTN4	HU-8602	Missense_Mutation	SNP	ACTN4_HUMAN	A850T	20	G	G	A	G	G	MutSig2CV	STAD
ACTN4	HU-8604	Silent	SNP	ACTN4_HUMAN	L629L	16	C	C	T	C	C	MutSig2CV	STAD
ACTN4	HU-A4G8	Missense_Mutation	SNP	ACTN4_HUMAN	P578L	15	C	C	T	C	C	MutSig2CV	STAD
ACTN4	HU-A4GQ	Silent	SNP	ACTN4_HUMAN	T903T	21	G	G	A	G	G	MutSig2CV	STAD
ACTN4	HU-A4H3	Missense_Mutation	SNP	ACTN4_HUMAN	R813H	20	G	G	A	G	G	MutSig2CV	STAD
ACTN4	MX-A5UJ	Silent	SNP	ACTN4_HUMAN	D503D	13	C	C	T	C	C	MutSig2CV	STAD
ACTN4	SW-A7EB	Missense_Mutation	SNP	ACTN4_HUMAN	V185M	5	G	G	A	G	G	MutSig2CV	STAD
ACVR1	B7-A5TI	Silent	SNP	ACVR1_HUMAN	S86S	4	G	G	A	G	G	MutSig2CV	STAD
ACVR1	CG-4442	Missense_Mutation	SNP	ACVR1_HUMAN	E168K	5	C	C	T	C	C	MutSig2CV	STAD
ACVR1	CG-5717	Missense_Mutation	SNP	ACVR1_HUMAN	L141Q	5	A	A	T	A	A	MutSig2CV	STAD
ACVR1	CG-5721	Silent	SNP	ACVR1_HUMAN	L489L	11	C	C	A	C	C	MutSig2CV	STAD
ACVR1	F1-6874	Missense_Mutation	SNP	ACVR1_HUMAN	S20G	3	T	T	C	T	T	MutSig2CV	STAD
ACVR1	BR-4184	Missense_Mutation	SNP	ACVR1_HUMAN	R258M	7	C	C	A	C	C	MutSig2CV	STAD
ACVR1	HU-A4G2	Missense_Mutation	SNP	ACVR1_HUMAN	D503N	11	C	C	T	C	C	MutSig2CV	STAD
ACVRL1	BR-4361	Missense_Mutation	SNP	ACVL1_HUMAN	A306T	7	G	G	A	G	G	MutSig2CV	STAD
ACVRL1	BR-4361	Missense_Mutation	SNP	ACVL1_HUMAN	N431D	9	A	A	G	A	A	MutSig2CV	STAD
ACVRL1	BR-6452	Silent	SNP	ACVL1_HUMAN	R212R	6	C	C	T	C	C	MutSig2CV	STAD
ACVRL1	BR-6454	Frame_Shift_Del	DEL	ACVL1_HUMAN	S5fs	2	C	C	-	C	C	MutSig2CV	STAD
ACVRL1	CD-8536	Missense_Mutation	SNP	ACVL1_HUMAN	T277M	7	C	C	T	C	C	MutSig2CV	STAD
ACVRL1	HU-A4GU	Missense_Mutation	SNP	ACVL1_HUMAN	R369G	8	A	A	G	A	A	MutSig2CV	STAD
ACVRL1	IN-AB1X	Missense_Mutation	SNP	ACVL1_HUMAN	G319S	7	G	G	A	G	G	MutSig2CV	STAD
ACVRL1	R5-A7ZI	Silent	SNP	ACVL1_HUMAN	G170G	4	C	C	T	C	C	MutSig2CV	STAD
ACVRL1	VQ-A8P2	Splice_Site	SNP	ACVL1_HUMAN	P459L	9	C	C	T	C	C	MutSig2CV	STAD
ADA	BR-4256	Missense_Mutation	SNP	ADA_HUMAN	Y351C	11	T	T	C	T	T	MutSig2CV	STAD
ADA	BR-4368	Missense_Mutation	SNP	ADA_HUMAN	P116H	4	G	G	T	G	G	MutSig2CV	STAD
ADA	BR-7707	Silent	SNP	ADA_HUMAN	D314D	10	G	G	A	G	G	MutSig2CV	STAD
ADA	BR-8372	Missense_Mutation	SNP	ADA_HUMAN	E222K	7	C	C	T	C	C	MutSig2CV	STAD
ADA	CG-5721	Silent	SNP	ADA_HUMAN	I36I	3	G	G	A	G	G	MutSig2CV	STAD
ADA	D7-5579	Missense_Mutation	SNP	ADA_HUMAN	K232M	8	T	T	A	T	T	MutSig2CV	STAD
ADA	HU-A4GT	Silent	SNP	ADA_HUMAN	P297P	10	C	C	T	C	C	MutSig2CV	STAD
ADA	HU-A4H4	Missense_Mutation	SNP	ADA_HUMAN	E337D	11	T	T	G	T	T	MutSig2CV	STAD
ADA	HU-A4H4	Missense_Mutation	SNP	ADA_HUMAN	E222K	7	C	C	T	C	C	MutSig2CV	STAD
ADAM10	BR-6458	Missense_Mutation	SNP	ADA10_HUMAN	S476G	11	T	T	C	T	T	MutSig2CV	STAD
ADAM10	BR-8078	Frame_Shift_Del	DEL	ADA10_HUMAN	K659fs	14	T	T	-	T	T	MutSig2CV	STAD
ADAM10	CG-4442	Silent	SNP	ADA10_HUMAN	H383H	9	G	G	A	G	G	MutSig2CV	STAD
ADAM10	CG-5734	Missense_Mutation	SNP	ADA10_HUMAN	E403K	10	C	C	T	C	C	MutSig2CV	STAD
ADAM10	D7-A6EY	Frame_Shift_Del	DEL	ADA10_HUMAN	L60fs	2	A	A	-	A	A	MutSig2CV	STAD
ADAM10	MX-A5UJ	Frame_Shift_Del	DEL	ADA10_HUMAN	K45fs	2	T	T	-	T	T	MutSig2CV	STAD
ADAM17	BR-4184	Silent	SNP	ADA17_HUMAN	V602V	15	C	C	G	C	C	MutSig2CV	STAD
ADAM17	BR-4361	Missense_Mutation	SNP	ADA17_HUMAN	L69P	2	A	A	G	A	A	MutSig2CV	STAD
ADAM17	BR-8059	Missense_Mutation	SNP	ADA17_HUMAN	T224M	6	G	G	A	G	G	MutSig2CV	STAD
ADAM17	BR-8690	Nonstop_Mutation	SNP	ADA17_HUMAN	*825L	19	T	T	A	T	T	MutSig2CV	STAD
ADAM17	CD-A4MG	Silent	SNP	ADA17_HUMAN	V817V	19	A	A	G	A	A	MutSig2CV	STAD
ADAM17	CG-4469	Missense_Mutation	SNP	ADA17_HUMAN	V98L	3	C	C	G	C	C	MutSig2CV	STAD
ADAM17	CG-5721	Missense_Mutation	SNP	ADA17_HUMAN	A806V	19	G	G	A	G	G	MutSig2CV	STAD
ADAM17	D7-8573	Silent	SNP	ADA17_HUMAN	H118H	3	G	G	A	G	G	MutSig2CV	STAD
ADAM17	D7-A6EY	Frame_Shift_Del	DEL	ADA17_HUMAN	E823fs	19	CT	CT	-	CT	CT	MutSig2CV	STAD
ADAM17	HF-7132	In_Frame_Del	DEL	ADA17_HUMAN	K533del	13	CTT	CTT	-	CTT	CTT	MutSig2CV	STAD
ADAM17	HJ-7597	Silent	SNP	ADA17_HUMAN	S808S	19	G	G	T	G	G	MutSig2CV	STAD
ADAM17	VQ-A8DT	Missense_Mutation	SNP	ADA17_HUMAN	V694L	17	C	C	A	C	C	MutSig2CV	STAD
ADAM17	VQ-A8DU	Missense_Mutation	SNP	ADA17_HUMAN	H709Y	18	G	G	A	G	G	MutSig2CV	STAD
ADAM17	VQ-AA6I	Silent	SNP	ADA17_HUMAN	G274G	7	G	G	C	G	G	MutSig2CV	STAD
ADAM9	BR-4257	Missense_Mutation	SNP	ADAM9_HUMAN	C447R	13	T	T	C	T	T	MutSig2CV	STAD
ADAM9	BR-8372	Silent	SNP	ADAM9_HUMAN	G470G	14	T	T	C	T	T	MutSig2CV	STAD
ADAM9	D7-8572	Silent	SNP	ADAM9_HUMAN	H160H	6	C	C	T	C	C	MutSig2CV	STAD
ADAM9	HU-A4G8	Silent	SNP	ADAM9_HUMAN	T593T	16	G	G	A	G	G	MutSig2CV	STAD
ADAM9	HU-A4G9	Missense_Mutation	SNP	ADAM9_HUMAN	R117W	5	C	C	T	C	C	MutSig2CV	STAD
ADAM9	HU-A4H8	Missense_Mutation	SNP	ADAM9_HUMAN	R465W	13	C	C	T	C	C	MutSig2CV	STAD
ADAM9	VQ-A8DT	Silent	SNP	ADAM9_HUMAN	A5A	1	G	G	A	G	G	MutSig2CV	STAD
ADAM9	VQ-A8P2	Silent	SNP	ADAM9_HUMAN	T593T	16	G	G	A	G	G	MutSig2CV	STAD
ADAMTS3	BR-4184	Silent	SNP	ATS3_HUMAN	T668T	14	C	C	T	C	C	MutSig2CV	STAD
ADAMTS3	BR-7704	Missense_Mutation	SNP	ATS3_HUMAN	M406I	9	C	C	A	C	C	MutSig2CV	STAD
ADAMTS3	BR-8289	Missense_Mutation	SNP	ATS3_HUMAN	E207D	4	T	T	G	T	T	MutSig2CV	STAD
ADAMTS3	BR-A4QM	Missense_Mutation	SNP	ATS3_HUMAN	K919R	20	T	T	C	T	T	MutSig2CV	STAD
ADAMTS3	CD-8536	Silent	SNP	ATS3_HUMAN	S204S	4	T	T	C	T	T	MutSig2CV	STAD
ADAMTS3	CG-4305	Frame_Shift_Del	DEL	ATS3_HUMAN	F461fs	10	A	A	-	A	A	MutSig2CV	STAD
ADAMTS3	CG-4306	Silent	SNP	ATS3_HUMAN	L1063L	22	T	T	C	T	T	MutSig2CV	STAD
ADAMTS3	CG-4306	Silent	SNP	ATS3_HUMAN	S222S	5	C	C	T	C	C	MutSig2CV	STAD
ADAMTS3	CG-4460	Missense_Mutation	SNP	ATS3_HUMAN	T85M	3	G	G	A	G	G	MutSig2CV	STAD
ADAMTS3	CG-4474	Missense_Mutation	SNP	ATS3_HUMAN	N696Y	15	T	T	A	T	T	MutSig2CV	STAD
ADAMTS3	CG-5721	Silent	SNP	ATS3_HUMAN	G231G	5	A	A	G	A	A	MutSig2CV	STAD
ADAMTS3	D7-6527	Missense_Mutation	SNP	ATS3_HUMAN	F355V	7	A	A	C	A	A	MutSig2CV	STAD
ADAMTS3	D7-6818	Silent	SNP	ATS3_HUMAN	P800P	17	A	A	T	A	A	MutSig2CV	STAD
ADAMTS3	F1-A448	Silent	SNP	ATS3_HUMAN	T121T	3	G	G	A	G	G	MutSig2CV	STAD
ADAMTS3	FP-A4BE	Missense_Mutation	SNP	ATS3_HUMAN	T668M	14	G	G	A	G	G	MutSig2CV	STAD
ADAMTS3	HF-A5NB	Missense_Mutation	SNP	ATS3_HUMAN	G473R	10	C	C	T	C	C	MutSig2CV	STAD
ADAMTS3	HU-A4GU	Missense_Mutation	SNP	ATS3_HUMAN	A888T	19	C	C	T	C	C	MutSig2CV	STAD
ADAMTS3	HU-A4GU	Missense_Mutation	SNP	ATS3_HUMAN	T566A	12	T	T	C	T	T	MutSig2CV	STAD
ADAMTS3	HU-A4GX	Silent	SNP	ATS3_HUMAN	S1200S	22	T	T	C	T	T	MutSig2CV	STAD
ADAMTS3	IN-8663	Silent	SNP	ATS3_HUMAN	T1198T	22	T	T	G	T	T	MutSig2CV	STAD
ADAMTS3	IN-A6RN	Missense_Mutation	SNP	ATS3_HUMAN	G1001S	21	C	C	T	C	C	MutSig2CV	STAD
ADAMTS3	IN-AB1X	Silent	SNP	ATS3_HUMAN	V704V	15	G	G	C	G	G	MutSig2CV	STAD
ADAMTS3	VQ-A8P2	Missense_Mutation	SNP	ATS3_HUMAN	P639H	13	G	G	T	G	G	MutSig2CV	STAD
ADAMTS3	VQ-A8P2	Missense_Mutation	SNP	ATS3_HUMAN	P104S	3	G	G	A	G	G	MutSig2CV	STAD
ADAMTS3	VQ-A8P2	Missense_Mutation	SNP	ATS3_HUMAN	A70V	3	G	G	A	G	G	MutSig2CV	STAD
ADAR	B7-5816	Missense_Mutation	SNP	DSRAD_HUMAN	A672V	5	G	G	A	G	G	MutSig2CV	STAD
ADAR	BR-4184	Missense_Mutation	SNP	DSRAD_HUMAN	I143F	2	T	T	A	T	T	MutSig2CV	STAD
ADAR	BR-4257	Frame_Shift_Del	DEL	DSRAD_HUMAN	K1201fs	15	T	T	-	T	T	MutSig2CV	STAD
ADAR	BR-4292	Silent	SNP	DSRAD_HUMAN	Y1192Y	15	G	G	A	G	G	MutSig2CV	STAD
ADAR	CD-5801	Missense_Mutation	SNP	DSRAD_HUMAN	R114H	2	C	C	T	C	C	MutSig2CV	STAD
ADAR	CG-5721	Missense_Mutation	SNP	DSRAD_HUMAN	S707T	6	A	A	T	A	A	MutSig2CV	STAD
ADAR	CG-5723	Missense_Mutation	SNP	DSRAD_HUMAN	K42R	2	T	T	C	T	T	MutSig2CV	STAD
ADAR	CG-5727	Missense_Mutation	SNP	DSRAD_HUMAN	V616I	4	C	C	T	C	C	MutSig2CV	STAD
ADAR	FP-8631	Silent	SNP	DSRAD_HUMAN	Q131Q	2	C	C	T	C	C	MutSig2CV	STAD
ADAR	MX-A5UJ	Missense_Mutation	SNP	DSRAD_HUMAN	R987C	11	G	G	A	G	G	MutSig2CV	STAD
ADAR	BR-4362	Missense_Mutation	SNP	DSRAD_HUMAN	A845T	8	C	C	T	C	C	MutSig2CV	STAD
ADAR	BR-6452	Missense_Mutation	SNP	DSRAD_HUMAN	E674G	5	T	T	C	T	T	MutSig2CV	STAD
ADAR	BR-6452	Frame_Shift_Del	DEL	DSRAD_HUMAN	P615fs	4	G	G	-	G	G	MutSig2CV	STAD
ADAR	BR-8589	Missense_Mutation	SNP	DSRAD_HUMAN	K953R	10	T	T	C	T	T	MutSig2CV	STAD
ADAR	HJ-7597	Frame_Shift_Del	DEL	DSRAD_HUMAN	P548fs	3	G	G	-	G	G	MutSig2CV	STAD
ADAR	HU-A4GQ	Missense_Mutation	SNP	DSRAD_HUMAN	R1150W	15	G	G	A	G	G	MutSig2CV	STAD
ADARB2	BR-7703	Missense_Mutation	SNP	RED2_HUMAN	R100Q	3	C	C	T	C	C	MutSig2CV	STAD
ADARB2	BR-8679	Missense_Mutation	SNP	RED2_HUMAN	A195T	3	C	C	T	C	C	MutSig2CV	STAD
ADARB2	BR-8680	Silent	SNP	RED2_HUMAN	F167F	3	G	G	A	G	G	MutSig2CV	STAD
ADARB2	CG-4440	Silent	SNP	RED2_HUMAN	S121S	3	C	C	T	C	C	MutSig2CV	STAD
ADARB2	F1-6874	Splice_Site	SNP	RED2_HUMAN	L505L	6	G	G	A	G	G	MutSig2CV	STAD
ADARB2	HU-A4G8	Missense_Mutation	SNP	RED2_HUMAN	P631L	9	G	G	A	G	G	MutSig2CV	STAD
ADARB2	RD-A7C1	Missense_Mutation	SNP	RED2_HUMAN	K414M	5	T	T	A	T	T	MutSig2CV	STAD
ADARB2	BR-6452	Missense_Mutation	SNP	RED2_HUMAN	R32Q	1	C	C	T	C	C	MutSig2CV	STAD
ADARB2	BR-8487	Silent	SNP	RED2_HUMAN	D341D	3	G	G	A	G	G	MutSig2CV	STAD
ADARB2	CD-5803	Missense_Mutation	SNP	RED2_HUMAN	R677W	9	G	G	A	G	G	MutSig2CV	STAD
ADARB2	CG-4306	Splice_Site	SNP	RED2_HUMAN		6	C	C	T	C	C	MutSig2CV	STAD
ADARB2	CG-5733	Missense_Mutation	SNP	RED2_HUMAN	S638I	9	C	C	A	C	C	MutSig2CV	STAD
ADARB2	SW-A7EA	Silent	SNP	RED2_HUMAN	T556T	7	C	C	T	C	C	MutSig2CV	STAD
ADARB2	VQ-A8P2	Silent	SNP	RED2_HUMAN	P345P	3	G	G	A	G	G	MutSig2CV	STAD
ADARB2	VQ-AA6B	Missense_Mutation	SNP	RED2_HUMAN	A703V	10	G	G	A	G	G	MutSig2CV	STAD
ADCY1	BR-4184	Missense_Mutation	SNP	ADCY1_HUMAN	A316V	4	C	C	T	C	C	MutSig2CV	STAD
ADCY1	BR-4184	Missense_Mutation	SNP	ADCY1_HUMAN	R576H	9	G	G	A	G	G	MutSig2CV	STAD
ADCY1	BR-4257	Silent	SNP	ADCY1_HUMAN	R1026R	20	G	G	A	G	G	MutSig2CV	STAD
ADCY1	BR-4369	Nonsense_Mutation	SNP	ADCY1_HUMAN	R1038*	20	C	C	T	C	C	MutSig2CV	STAD
ADCY1	BR-6452	Missense_Mutation	SNP	ADCY1_HUMAN	T589A	9	A	A	G	A	A	MutSig2CV	STAD
ADCY1	BR-6452	Silent	SNP	ADCY1_HUMAN	H844H	15	C	C	T	C	C	MutSig2CV	STAD
ADCY1	BR-6452	Missense_Mutation	SNP	ADCY1_HUMAN	A991T	19	G	G	A	G	G	MutSig2CV	STAD
ADCY1	BR-6452	Missense_Mutation	SNP	ADCY1_HUMAN	V1003A	19	T	T	C	T	T	MutSig2CV	STAD
ADCY1	BR-6455	Silent	SNP	ADCY1_HUMAN	G143G	1	C	C	T	C	C	MutSig2CV	STAD
ADCY1	BR-6852	Silent	SNP	ADCY1_HUMAN	Y458Y	7	C	C	T	C	C	MutSig2CV	STAD
ADCY1	BR-6852	Missense_Mutation	SNP	ADCY1_HUMAN	T760I	13	C	C	T	C	C	MutSig2CV	STAD
ADCY1	BR-7901	Silent	SNP	ADCY1_HUMAN	P523P	8	C	C	A	C	C	MutSig2CV	STAD
ADCY1	BR-8078	Missense_Mutation	SNP	ADCY1_HUMAN	E883K	16	G	G	A	G	G	MutSig2CV	STAD
ADCY1	BR-8081	Missense_Mutation	SNP	ADCY1_HUMAN	R237H	2	G	G	A	G	G	MutSig2CV	STAD
ADCY1	BR-8081	Nonsense_Mutation	SNP	ADCY1_HUMAN	R823*	15	C	C	T	C	C	MutSig2CV	STAD
ADCY1	BR-8297	Silent	SNP	ADCY1_HUMAN	P1088P	20	C	C	T	C	C	MutSig2CV	STAD
ADCY1	BR-8382	Missense_Mutation	SNP	ADCY1_HUMAN	K437N	7	G	G	T	G	G	MutSig2CV	STAD
ADCY1	BR-8487	Silent	SNP	ADCY1_HUMAN	R147R	1	G	G	T	G	G	MutSig2CV	STAD
ADCY1	BR-8487	Missense_Mutation	SNP	ADCY1_HUMAN	P1106Q	20	C	C	A	C	C	MutSig2CV	STAD
ADCY1	BR-8680	Silent	SNP	ADCY1_HUMAN	F332F	4	C	C	T	C	C	MutSig2CV	STAD
ADCY1	BR-8680	Missense_Mutation	SNP	ADCY1_HUMAN	R345C	5	C	C	T	C	C	MutSig2CV	STAD
ADCY1	BR-8680	Silent	SNP	ADCY1_HUMAN	V845V	15	C	C	T	C	C	MutSig2CV	STAD
ADCY1	CD-5801	Silent	SNP	ADCY1_HUMAN	C356C	5	C	C	T	C	C	MutSig2CV	STAD
ADCY1	CD-A4MG	Silent	SNP	ADCY1_HUMAN	P1106P	20	A	A	G	A	A	MutSig2CV	STAD
ADCY1	CG-4438	Silent	SNP	ADCY1_HUMAN	D885D	16	C	C	T	C	C	MutSig2CV	STAD
ADCY1	CG-5721	Missense_Mutation	SNP	ADCY1_HUMAN	T554A	9	A	A	G	A	A	MutSig2CV	STAD
ADCY1	CG-5728	Missense_Mutation	SNP	ADCY1_HUMAN	V961I	18	G	G	A	G	G	MutSig2CV	STAD
ADCY1	D7-A4YV	Missense_Mutation	SNP	ADCY1_HUMAN	A152T	1	G	G	A	G	G	MutSig2CV	STAD
ADCY1	D7-A6EY	Silent	SNP	ADCY1_HUMAN	A87A	1	G	G	A	G	G	MutSig2CV	STAD
ADCY1	HU-A4GQ	Missense_Mutation	SNP	ADCY1_HUMAN	V985E	19	T	T	A	T	T	MutSig2CV	STAD
ADCY1	VQ-A91Q	Frame_Shift_Del	DEL	ADCY1_HUMAN	A952fs	18	GG	GG	-	GG	GG	MutSig2CV	STAD
ADCY1	VQ-A91Q	In_Frame_Del	DEL	ADCY1_HUMAN	F954del	18	TTT	TTT	-	TTT	TTT	MutSig2CV	STAD
ADCY1	VQ-A91Q	Frame_Shift_Del	DEL	ADCY1_HUMAN	A955fs	18	C	C	-	C	C	MutSig2CV	STAD
ADCY1	FP-A4BE	Frame_Shift_Del	DEL	ADCY1_HUMAN	P287fs	3	C	C	-	C	C	MutSig2CV	STAD
ADCY1	MX-A666	Splice_Site	SNP	ADCY1_HUMAN	V692M	13	G	G	A	G	G	MutSig2CV	STAD
ADCY1	VQ-A91Q	Frame_Shift_Del	DEL	ADCY1_HUMAN	L951fs	18	C	C	-	C	C	MutSig2CV	STAD
ADCY3	BR-8483	Missense_Mutation	SNP	ADCY3_HUMAN	P618L	10	G	G	A	G	G	MutSig2CV	STAD
ADCY3	BR-8680	Missense_Mutation	SNP	ADCY3_HUMAN	V759A	13	A	A	G	A	A	MutSig2CV	STAD
ADCY3	CG-4305	Missense_Mutation	SNP	ADCY3_HUMAN	M390V	5	T	T	C	T	T	MutSig2CV	STAD
ADCY3	CG-5721	Frame_Shift_Del	DEL	ADCY3_HUMAN	G423fs	6	C	C	-	C	C	MutSig2CV	STAD
ADCY3	D7-8578	Missense_Mutation	SNP	ADCY3_HUMAN	R1041C	19	G	G	A	G	G	MutSig2CV	STAD
ADCY3	D7-A748	Silent	SNP	ADCY3_HUMAN	A109A	1	G	G	A	G	G	MutSig2CV	STAD
ADCY3	F1-6177	Missense_Mutation	SNP	ADCY3_HUMAN	R880C	16	G	G	A	G	G	MutSig2CV	STAD
ADCY3	F1-A448	Missense_Mutation	SNP	ADCY3_HUMAN	P558S	9	G	G	A	G	G	MutSig2CV	STAD
ADCY3	HU-A4G8	Frame_Shift_Del	DEL	ADCY3_HUMAN	K127fs	1	T	T	-	T	T	MutSig2CV	STAD
ADCY3	HU-A4GN	Frame_Shift_Del	DEL	ADCY3_HUMAN	K127fs	1	T	T	-	T	T	MutSig2CV	STAD
ADCY3	HU-A4GT	Silent	SNP	ADCY3_HUMAN	T208T	1	G	G	A	G	G	MutSig2CV	STAD
ADCY3	HU-A4GU	Silent	SNP	ADCY3_HUMAN	G1047G	20	G	G	A	G	G	MutSig2CV	STAD
ADCY3	HU-A4GU	Nonsense_Mutation	SNP	ADCY3_HUMAN	R885*	16	G	G	A	G	G	MutSig2CV	STAD
ADCY3	HU-A4GX	Silent	SNP	ADCY3_HUMAN	S26S	1	G	G	A	G	G	MutSig2CV	STAD
ADCY3	IN-8663	Missense_Mutation	SNP	ADCY3_HUMAN	T182M	1	G	G	A	G	G	MutSig2CV	STAD
ADCY3	IN-A6RO	Missense_Mutation	SNP	ADCY3_HUMAN	V769M	13	C	C	T	C	C	MutSig2CV	STAD
ADCY3	IP-7968	Frame_Shift_Ins	INS	ADCY3_HUMAN	D990fs	18	-	-	G	-	-	MutSig2CV	STAD
ADCY3	MX-A5UJ	Missense_Mutation	SNP	ADCY3_HUMAN	K406E	6	T	T	C	T	T	MutSig2CV	STAD
ADCY3	VQ-A8P2	Silent	SNP	ADCY3_HUMAN	T1026T	19	C	C	T	C	C	MutSig2CV	STAD
ADCY3	VQ-A8P2	Missense_Mutation	SNP	ADCY3_HUMAN	V649A	10	A	A	G	A	A	MutSig2CV	STAD
ADCY3	BR-8081	Silent	SNP	ADCY3_HUMAN	Y1096Y	21	G	G	A	G	G	MutSig2CV	STAD
ADCY3	BR-8081	Missense_Mutation	SNP	ADCY3_HUMAN	R453H	7	C	C	T	C	C	MutSig2CV	STAD
ADCY3	BR-8360	Missense_Mutation	SNP	ADCY3_HUMAN	L65I	1	G	G	T	G	G	MutSig2CV	STAD
ADCY3	VQ-A8P2	Missense_Mutation	SNP	ADCY3_HUMAN	A109T	1	C	C	T	C	C	MutSig2CV	STAD
ADCY5	BR-4184	Frame_Shift_Del	DEL	ADCY5_HUMAN	G626fs	7	C	C	-	C	C	MutSig2CV	STAD
ADCY5	BR-4292	Missense_Mutation	SNP	ADCY5_HUMAN	A487T	4	C	C	T	C	C	MutSig2CV	STAD
ADCY5	BR-4361	Missense_Mutation	SNP	ADCY5_HUMAN	G108D	1	C	C	T	C	C	MutSig2CV	STAD
ADCY5	BR-4363	Frame_Shift_Del	DEL	ADCY5_HUMAN	A676fs	8	C	C	-	C	C	MutSig2CV	STAD
ADCY5	BR-6452	Missense_Mutation	SNP	ADCY5_HUMAN	A964T	15	C	C	T	C	C	MutSig2CV	STAD
ADCY5	BR-6452	Silent	SNP	ADCY5_HUMAN	S358S	1	G	G	A	G	G	MutSig2CV	STAD
ADCY5	BR-7717	Silent	SNP	ADCY5_HUMAN	A276A	1	G	G	A	G	G	MutSig2CV	STAD
ADCY5	BR-8081	Silent	SNP	ADCY5_HUMAN	A878A	14	C	C	T	C	C	MutSig2CV	STAD
ADCY5	BR-8369	Silent	SNP	ADCY5_HUMAN	T953T	15	C	C	T	C	C	MutSig2CV	STAD
ADCY5	BR-8372	Frame_Shift_Ins	INS	ADCY5_HUMAN	A60fs	1	-	-	C	-	-	MutSig2CV	STAD
ADCY5	BR-8487	Frame_Shift_Del	DEL	ADCY5_HUMAN	A60fs	1	C	C	-	C	C	MutSig2CV	STAD
ADCY5	BR-8591	Silent	SNP	ADCY5_HUMAN	N629N	7	G	G	A	G	G	MutSig2CV	STAD
ADCY5	BR-8591	Missense_Mutation	SNP	ADCY5_HUMAN	R512C	5	G	G	A	G	G	MutSig2CV	STAD
ADCY5	BR-A4CS	Silent	SNP	ADCY5_HUMAN	D725D	10	G	G	A	G	G	MutSig2CV	STAD
ADCY5	CD-8536	Missense_Mutation	SNP	ADCY5_HUMAN	R1208C	20	G	G	A	G	G	MutSig2CV	STAD
ADCY5	CD-A4MG	Missense_Mutation	SNP	ADCY5_HUMAN	A534T	5	C	C	T	C	C	MutSig2CV	STAD
ADCY5	CD-A4MI	Missense_Mutation	SNP	ADCY5_HUMAN	P1045S	18	G	G	A	G	G	MutSig2CV	STAD
ADCY5	CG-4305	Missense_Mutation	SNP	ADCY5_HUMAN	R367C	1	G	G	A	G	G	MutSig2CV	STAD
ADCY5	CG-4460	Missense_Mutation	SNP	ADCY5_HUMAN	S830P	13	A	A	G	A	A	MutSig2CV	STAD
ADCY5	HU-A4GT	Silent	SNP	ADCY5_HUMAN	A1071A	18	C	C	T	C	C	MutSig2CV	STAD
ADCY5	HU-A4GX	Silent	SNP	ADCY5_HUMAN	A878A	14	C	C	T	C	C	MutSig2CV	STAD
ADCY5	VQ-A8P2	Missense_Mutation	SNP	ADCY5_HUMAN	D1210N	20	C	C	T	C	C	MutSig2CV	STAD
ADCY5	D7-A6EZ	Frame_Shift_Del	DEL	ADCY5_HUMAN	P63fs	1	C	C	-	C	C	MutSig2CV	STAD
ADCY5	HU-A4G8	Missense_Mutation	SNP	ADCY5_HUMAN	G626S	7	C	C	T	C	C	MutSig2CV	STAD
ADCY5	HU-A4G9	Missense_Mutation	SNP	ADCY5_HUMAN	R829Q	13	C	C	T	C	C	MutSig2CV	STAD
ADCY5	HU-A4GQ	Missense_Mutation	SNP	ADCY5_HUMAN	E1056K	18	C	C	T	C	C	MutSig2CV	STAD
ADCY5	VQ-A8P2	Missense_Mutation	SNP	ADCY5_HUMAN	G1187R	20	C	C	T	C	C	MutSig2CV	STAD
ADCY5	VQ-A8P2	Missense_Mutation	SNP	ADCY5_HUMAN	F698V	9	A	A	C	A	A	MutSig2CV	STAD
ADCY5	VQ-A8P2	Silent	SNP	ADCY5_HUMAN	F457F	3	G	G	A	G	G	MutSig2CV	STAD
ADCY5	VQ-AA69	Silent	SNP	ADCY5_HUMAN	A276A	1	G	G	A	G	G	MutSig2CV	STAD
ADCY6	HU-A4GT	Missense_Mutation	SNP	ADCY6_HUMAN	A540E	7	G	G	T	G	G	MutSig2CV	STAD
ADCY6	HU-A4GX	Missense_Mutation	SNP	ADCY6_HUMAN	R120H	1	C	C	T	C	C	MutSig2CV	STAD
ADCY6	R5-A7ZI	Silent	SNP	ADCY6_HUMAN	G101G	1	G	G	A	G	G	MutSig2CV	STAD
ADCY6	VQ-A8P2	Missense_Mutation	SNP	ADCY6_HUMAN	A942T	18	C	C	T	C	C	MutSig2CV	STAD
ADCY6	VQ-A8PK	Missense_Mutation	SNP	ADCY6_HUMAN	R641W	10	G	G	A	G	G	MutSig2CV	STAD
ADCY6	B7-5816	Silent	SNP	ADCY6_HUMAN	I458I	5	G	G	A	G	G	MutSig2CV	STAD
ADCY6	BR-7707	Missense_Mutation	SNP	ADCY6_HUMAN	S974L	18	G	G	A	G	G	MutSig2CV	STAD
ADCY6	BR-8081	Missense_Mutation	SNP	ADCY6_HUMAN	A189T	1	C	C	T	C	C	MutSig2CV	STAD
ADCY6	BR-8372	Missense_Mutation	SNP	ADCY6_HUMAN	R770L	14	C	C	A	C	C	MutSig2CV	STAD
ADCY6	BR-8382	Frame_Shift_Del	DEL	ADCY6_HUMAN	P61fs	1	G	G	-	G	G	MutSig2CV	STAD
ADCY6	BR-A4QL	Silent	SNP	ADCY6_HUMAN	D68D	1	G	G	A	G	G	MutSig2CV	STAD
ADCY6	CD-A4MG	Missense_Mutation	SNP	ADCY6_HUMAN	V480M	6	C	C	T	C	C	MutSig2CV	STAD
ADCY6	CD-A4MG	Missense_Mutation	SNP	ADCY6_HUMAN	V350I	3	C	C	T	C	C	MutSig2CV	STAD
ADCY6	CD-A4MG	Missense_Mutation	SNP	ADCY6_HUMAN	V160A	1	A	A	G	A	A	MutSig2CV	STAD
ADCY6	CD-A4MI	Missense_Mutation	SNP	ADCY6_HUMAN	R42H	1	C	C	T	C	C	MutSig2CV	STAD
ADCY6	CG-4442	Splice_Site	SNP	ADCY6_HUMAN	Y815H	15	A	A	G	A	A	MutSig2CV	STAD
ADCY6	CG-5721	Missense_Mutation	SNP	ADCY6_HUMAN	I547T	7	A	A	G	A	A	MutSig2CV	STAD
ADCY6	CG-5726	Missense_Mutation	SNP	ADCY6_HUMAN	R573W	8	G	G	A	G	G	MutSig2CV	STAD
ADCY6	D7-5579	Missense_Mutation	SNP	ADCY6_HUMAN	N760S	13	T	T	C	T	T	MutSig2CV	STAD
ADCY6	D7-A4YV	Missense_Mutation	SNP	ADCY6_HUMAN	C429Y	5	C	C	T	C	C	MutSig2CV	STAD
ADCY6	D7-A6EY	Frame_Shift_Ins	INS	ADCY6_HUMAN	E1156fs	21	-	-	C	-	-	MutSig2CV	STAD
ADCY9	BR-4201	Missense_Mutation	SNP	ADCY9_HUMAN	P962L	11	G	G	A	G	G	MutSig2CV	STAD
ADCY9	BR-4257	Missense_Mutation	SNP	ADCY9_HUMAN	G273R	2	C	C	T	C	C	MutSig2CV	STAD
ADCY9	BR-4257	Missense_Mutation	SNP	ADCY9_HUMAN	V155A	2	A	A	G	A	A	MutSig2CV	STAD
ADCY9	BR-4267	Silent	SNP	ADCY9_HUMAN	G202G	2	G	G	A	G	G	MutSig2CV	STAD
ADCY9	BR-4363	Silent	SNP	ADCY9_HUMAN	A1117A	11	C	C	T	C	C	MutSig2CV	STAD
ADCY9	BR-4368	Silent	SNP	ADCY9_HUMAN	V358V	2	G	G	A	G	G	MutSig2CV	STAD
ADCY9	BR-6452	Silent	SNP	ADCY9_HUMAN	I317I	2	A	A	G	A	A	MutSig2CV	STAD
ADCY9	BR-6452	Silent	SNP	ADCY9_HUMAN	A149A	2	C	C	T	C	C	MutSig2CV	STAD
ADCY9	BR-7704	Silent	SNP	ADCY9_HUMAN	R1226R	11	T	T	C	T	T	MutSig2CV	STAD
ADCY9	BR-7707	Silent	SNP	ADCY9_HUMAN	T196T	2	C	C	T	C	C	MutSig2CV	STAD
ADCY9	BR-8059	Missense_Mutation	SNP	ADCY9_HUMAN	S579T	3	A	A	T	A	A	MutSig2CV	STAD
ADCY9	BR-8372	Missense_Mutation	SNP	ADCY9_HUMAN	G70R	2	C	C	T	C	C	MutSig2CV	STAD
ADCY9	BR-8382	Frame_Shift_Del	DEL	ADCY9_HUMAN	F743fs	6	A	A	-	A	A	MutSig2CV	STAD
ADCY9	BR-8487	Missense_Mutation	SNP	ADCY9_HUMAN	A877T	8	C	C	T	C	C	MutSig2CV	STAD
ADCY9	BR-8487	Missense_Mutation	SNP	ADCY9_HUMAN	Y118H	2	A	A	G	A	A	MutSig2CV	STAD
ADCY9	BR-8680	Silent	SNP	ADCY9_HUMAN	R1323R	11	G	G	T	G	G	MutSig2CV	STAD
ADCY9	BR-8680	Silent	SNP	ADCY9_HUMAN	S1129S	11	G	G	A	G	G	MutSig2CV	STAD
ADCY9	CD-5801	Missense_Mutation	SNP	ADCY9_HUMAN	G979S	11	C	C	T	C	C	MutSig2CV	STAD
ADCY9	CD-A4MG	Missense_Mutation	SNP	ADCY9_HUMAN	V927M	9	C	C	T	C	C	MutSig2CV	STAD
ADCY9	CD-A4MI	Silent	SNP	ADCY9_HUMAN	G1078G	11	G	G	A	G	G	MutSig2CV	STAD
ADCY9	D7-A6EY	Missense_Mutation	SNP	ADCY9_HUMAN	V484A	2	A	A	G	A	A	MutSig2CV	STAD
ADCY9	F1-6177	Missense_Mutation	SNP	ADCY9_HUMAN	V63I	2	C	C	T	C	C	MutSig2CV	STAD
ADCY9	FP-A4BE	Missense_Mutation	SNP	ADCY9_HUMAN	R65W	2	G	G	A	G	G	MutSig2CV	STAD
ADCY9	HU-8602	Silent	SNP	ADCY9_HUMAN	H288H	2	G	G	A	G	G	MutSig2CV	STAD
ADCY9	HU-A4GU	Missense_Mutation	SNP	ADCY9_HUMAN	A126T	2	C	C	T	C	C	MutSig2CV	STAD
ADCY9	HU-A4H3	Missense_Mutation	SNP	ADCY9_HUMAN	D203N	2	C	C	T	C	C	MutSig2CV	STAD
ADCY9	MX-A5UJ	Silent	SNP	ADCY9_HUMAN	P1131P	11	C	C	T	C	C	MutSig2CV	STAD
ADCY9	VQ-A8P2	Missense_Mutation	SNP	ADCY9_HUMAN	G979S	11	C	C	T	C	C	MutSig2CV	STAD
ADCY9	VQ-A8P2	Frame_Shift_Del	DEL	ADCY9_HUMAN	G62fs	2	C	C	-	C	C	MutSig2CV	STAD
ADCYAP1R1	BR-4361	Missense_Mutation	SNP	PACR_HUMAN	Y269H	10	T	T	C	T	T	MutSig2CV	STAD
ADCYAP1R1	BR-6452	Silent	SNP	PACR_HUMAN	S8S	2	C	C	T	C	C	MutSig2CV	STAD
ADCYAP1R1	BR-8361	Frame_Shift_Ins	INS	PACR_HUMAN	TV278fs	11	-	-	TG	-	-	MutSig2CV	STAD
ADCYAP1R1	BR-A4QL	Splice_Site	INS	PACR_HUMAN	A18fs	3	-	-	C	-	-	MutSig2CV	STAD
ADCYAP1R1	CD-5801	Missense_Mutation	SNP	PACR_HUMAN	Q408K	16	C	C	A	C	C	MutSig2CV	STAD
ADCYAP1R1	CG-4306	Missense_Mutation	SNP	PACR_HUMAN	R185H	9	G	G	A	G	G	MutSig2CV	STAD
ADCYAP1R1	CG-4444	Missense_Mutation	SNP	PACR_HUMAN	L335R	13	T	T	G	T	T	MutSig2CV	STAD
ADCYAP1R1	CG-4460	Missense_Mutation	SNP	PACR_HUMAN	V5M	2	G	G	A	G	G	MutSig2CV	STAD
ADCYAP1R1	D7-A74B	Silent	SNP	PACR_HUMAN	V4V	2	C	C	T	C	C	MutSig2CV	STAD
ADCYAP1R1	HU-A4GX	Missense_Mutation	SNP	PACR_HUMAN	A20G	3	C	C	G	C	C	MutSig2CV	STAD
ADH1A	B7-5816	Silent	SNP	ADH1A_HUMAN	S165S	5	C	C	T	C	C	MutSig2CV	STAD
ADH1A	BR-4201	Frame_Shift_Del	DEL	ADH1A_HUMAN	N115fs	4	T	T	-	T	T	MutSig2CV	STAD
ADH1A	BR-4280	Frame_Shift_Ins	INS	ADH1A_HUMAN	N106fs	4	-	-	T	-	-	MutSig2CV	STAD
ADH1A	BR-8060	Missense_Mutation	SNP	ADH1A_HUMAN	P107L	4	G	G	A	G	G	MutSig2CV	STAD
ADH1A	BR-8081	Missense_Mutation	SNP	ADH1A_HUMAN	P107L	4	G	G	A	G	G	MutSig2CV	STAD
ADH1A	BR-8680	Silent	SNP	ADH1A_HUMAN	L308L	7	G	G	A	G	G	MutSig2CV	STAD
ADH1B	BR-8487	Missense_Mutation	SNP	ADH1B_HUMAN	P306H	7	G	G	T	G	G	MutSig2CV	STAD
ADH1B	BR-8589	Missense_Mutation	SNP	ADH1B_HUMAN	K340T	8	T	T	G	T	T	MutSig2CV	STAD
ADH1B	BR-8589	Missense_Mutation	SNP	ADH1B_HUMAN	N115H	4	T	T	G	T	T	MutSig2CV	STAD
ADH1B	HU-A4H2	Silent	SNP	ADH1B_HUMAN	C112C	4	G	G	A	G	G	MutSig2CV	STAD
ADH4	BR-4362	Missense_Mutation	SNP	ADH4_HUMAN	K234T	6	T	T	G	T	T	MutSig2CV	STAD
ADH4	BR-7707	Missense_Mutation	SNP	ADH4_HUMAN	G2V	1	C	C	A	C	C	MutSig2CV	STAD
ADH4	CG-5721	Silent	SNP	ADH4_HUMAN	C274C	6	A	A	G	A	A	MutSig2CV	STAD
ADH5	BR-4361	Missense_Mutation	SNP		A302V	7	G	G	A	G	G	MutSig2CV	STAD
ADH5	BR-8680	Missense_Mutation	SNP		R369Q	9	C	C	T	C	C	MutSig2CV	STAD
ADH5	CD-A4MI	Missense_Mutation	SNP		A85V	3	G	G	A	G	G	MutSig2CV	STAD
ADH5	CG-5723	Missense_Mutation	SNP		V27A	2	A	A	G	A	A	MutSig2CV	STAD
ADH5	HU-A4HD	Silent	SNP		I224I	6	G	G	A	G	G	MutSig2CV	STAD
ADH6	BR-8373	In_Frame_Ins	INS	ADH6_HUMAN	288_289insG	7	-	-	CCC	-	-	MutSig2CV	STAD
ADH6	BR-8382	In_Frame_Del	DEL	ADH6_HUMAN	E253del	6	CTT	CTT	-	CTT	CTT	MutSig2CV	STAD
ADH6	BR-8680	Missense_Mutation	SNP	ADH6_HUMAN	K355T	8	T	T	G	T	T	MutSig2CV	STAD
ADH6	BR-8680	Missense_Mutation	SNP	ADH6_HUMAN	F131C	5	A	A	C	A	A	MutSig2CV	STAD
ADH6	BR-A4IY	Missense_Mutation	SNP	ADH6_HUMAN	G79A	3	C	C	G	C	C	MutSig2CV	STAD
ADH6	CG-5721	Missense_Mutation	SNP	ADH6_HUMAN	V295A	7	A	A	G	A	A	MutSig2CV	STAD
ADH6	FP-A4BE	IGR	SNP	ADH6_HUMAN		0	G	G	A	G	G	MutSig2CV	STAD
ADK	BR-4368	Frame_Shift_Del	DEL	ADK_HUMAN	F104fs	5	T	T	-	T	T	MutSig2CV	STAD
ADK	BR-8361	Missense_Mutation	SNP	ADK_HUMAN	V279M	9	G	G	A	G	G	MutSig2CV	STAD
ADK	CG-5728	Missense_Mutation	SNP	ADK_HUMAN	S82A	4	T	T	G	T	T	MutSig2CV	STAD
ADK	CG-5728	Frame_Shift_Del	DEL	ADK_HUMAN	K163fs	6	A	A	-	A	A	MutSig2CV	STAD
ADORA1	B7-5816	Silent	SNP	AA1R_HUMAN	P2P	2	G	G	A	G	G	MutSig2CV	STAD
ADORA1	BR-4184	Missense_Mutation	SNP	AA1R_HUMAN	A125V	3	C	C	T	C	C	MutSig2CV	STAD
ADORA1	BR-4292	Missense_Mutation	SNP	AA1R_HUMAN	K35N	2	G	G	T	G	G	MutSig2CV	STAD
ADORA1	BR-6455	Missense_Mutation	SNP	AA1R_HUMAN	R291H	3	G	G	A	G	G	MutSig2CV	STAD
ADORA1	CG-4305	Missense_Mutation	SNP	AA1R_HUMAN	V49M	2	G	G	A	G	G	MutSig2CV	STAD
ADORA1	D7-6820	Silent	SNP	AA1R_HUMAN	G160G	3	C	C	T	C	C	MutSig2CV	STAD
ADORA1	D7-A6EY	Silent	SNP	AA1R_HUMAN	A125A	3	G	G	A	G	G	MutSig2CV	STAD
ADORA1	FP-A4BF	Silent	SNP	AA1R_HUMAN	P222P	3	G	G	A	G	G	MutSig2CV	STAD
ADORA1	HU-A4GP	Missense_Mutation	SNP	AA1R_HUMAN	T270P	3	A	A	C	A	A	MutSig2CV	STAD
ADORA1	IN-A6RS	Silent	SNP	AA1R_HUMAN	I67I	2	C	C	A	C	C	MutSig2CV	STAD
ADORA2A	BR-8369	Silent	SNP	AA2AR_HUMAN	H327H	3	T	T	C	T	T	MutSig2CV	STAD
ADORA2A	BR-8680	Missense_Mutation	SNP	AA2AR_HUMAN	R296H	3	G	G	A	G	G	MutSig2CV	STAD
ADORA2A	D7-A6EY	Missense_Mutation	SNP	AA2AR_HUMAN	R304H	3	G	G	A	G	G	MutSig2CV	STAD
ADORA2A	VQ-A8P2	Silent	SNP	AA2AR_HUMAN	A126A	3	C	C	T	C	C	MutSig2CV	STAD
ADORA2B	CG-5721	Missense_Mutation	SNP	AA2BR_HUMAN	C29R	1	T	T	C	T	T	MutSig2CV	STAD
ADORA2B	VQ-A8P2	Missense_Mutation	SNP	AA2BR_HUMAN	R215H	2	G	G	A	G	G	MutSig2CV	STAD
ADRA1A	B7-A5TJ	Missense_Mutation	SNP	ADA1D_HUMAN	V367M	2	C	C	T	C	C	MutSig2CV	STAD
ADRA1A	BR-4184	Missense_Mutation	SNP	ADA1D_HUMAN	A84T	1	C	C	T	C	C	MutSig2CV	STAD
ADRA1A	BR-4184	Missense_Mutation	SNP	ADA1D_HUMAN	A71T	1	C	C	T	C	C	MutSig2CV	STAD
ADRA1A	BR-4257	Missense_Mutation	SNP	ADA1D_HUMAN	R260M	1	C	C	A	C	C	MutSig2CV	STAD
ADRA1A	BR-4361	Missense_Mutation	SNP	ADA1D_HUMAN	P131L	1	G	G	A	G	G	MutSig2CV	STAD
ADRA1A	BR-6452	Frame_Shift_Del	DEL	ADA1D_HUMAN	G35fs	1	C	C	-	C	C	MutSig2CV	STAD
ADRA1A	BR-6454	Missense_Mutation	SNP	ADA1D_HUMAN	V138I	1	C	C	T	C	C	MutSig2CV	STAD
ADRA1A	BR-7723	Missense_Mutation	SNP	ADA1D_HUMAN	R348G	2	T	T	C	T	T	MutSig2CV	STAD
ADRA1A	BR-7851	Missense_Mutation	SNP	ADA1D_HUMAN	K268N	1	C	C	A	C	C	MutSig2CV	STAD
ADRA1A	BR-8360	Missense_Mutation	SNP	ADA1D_HUMAN	V394I	2	C	C	T	C	C	MutSig2CV	STAD
ADRA1A	BR-8382	Missense_Mutation	SNP	ADA1D_HUMAN	T273M	1	G	G	A	G	G	MutSig2CV	STAD
ADRA1A	BR-8592	Missense_Mutation	SNP	ADA1D_HUMAN	P20L	1	G	G	A	G	G	MutSig2CV	STAD
ADRA1A	CD-8524	Missense_Mutation	SNP	ADA1D_HUMAN	T273M	1	G	G	A	G	G	MutSig2CV	STAD
ADRA1A	CD-8529	Silent	SNP	ADA1D_HUMAN	V311V	2	T	T	G	T	T	MutSig2CV	STAD
ADRA1A	CD-A4MG	Missense_Mutation	SNP	ADA1D_HUMAN	V367M	2	C	C	T	C	C	MutSig2CV	STAD
ADRA1A	CG-4460	Missense_Mutation	SNP	ADA1D_HUMAN	R405H	2	C	C	T	C	C	MutSig2CV	STAD
ADRA1A	D7-6521	Missense_Mutation	SNP	ADA1D_HUMAN	V394I	2	C	C	T	C	C	MutSig2CV	STAD
ADRA1A	D7-A6EY	Silent	SNP	ADA1D_HUMAN	P17P	1	C	C	T	C	C	MutSig2CV	STAD
ADRA1A	EQ-A4SO	Missense_Mutation	SNP	ADA1D_HUMAN	S59L	1	G	G	A	G	G	MutSig2CV	STAD
ADRA1A	HJ-7597	Frame_Shift_Del	DEL	ADA1D_HUMAN	V107fs	1	C	C	-	C	C	MutSig2CV	STAD
ADRA1A	VQ-A8DT	Missense_Mutation	SNP	ADA1D_HUMAN	V47G	1	A	A	C	A	A	MutSig2CV	STAD
ADRA1B	BR-4184	Missense_Mutation	SNP	ADA1B_HUMAN	R77W	1	C	C	T	C	C	MutSig2CV	STAD
ADRA1B	BR-4292	Missense_Mutation	SNP	ADA1B_HUMAN	A358T	2	G	G	A	G	G	MutSig2CV	STAD
ADRA1B	BR-8678	Silent	SNP	ADA1B_HUMAN	I312I	1	C	C	A	C	C	MutSig2CV	STAD
ADRA1B	F1-6874	Missense_Mutation	SNP	ADA1B_HUMAN	R148H	1	G	G	A	G	G	MutSig2CV	STAD
ADRA1B	HF-7132	Silent	SNP	ADA1B_HUMAN	A59A	1	C	C	T	C	C	MutSig2CV	STAD
ADRA1B	HU-A4G8	Missense_Mutation	SNP	ADA1B_HUMAN	G369S	2	G	G	A	G	G	MutSig2CV	STAD
ADRA1B	HU-A4GU	Missense_Mutation	SNP	ADA1B_HUMAN	A313S	1	G	G	T	G	G	MutSig2CV	STAD
ADRA1D	BR-4184	Missense_Mutation	SNP	ADA1D_HUMAN	D571N	2	C	C	T	C	C	MutSig2CV	STAD
ADRA1D	BR-4257	Silent	SNP	ADA1D_HUMAN	L544L	2	T	T	C	T	T	MutSig2CV	STAD
ADRA1D	BR-4280	Silent	SNP	ADA1D_HUMAN	C556C	2	G	G	A	G	G	MutSig2CV	STAD
ADRA1D	BR-8360	Missense_Mutation	SNP	ADA1D_HUMAN	A104V	1	G	G	A	G	G	MutSig2CV	STAD
ADRA1D	BR-8361	Missense_Mutation	SNP	ADA1D_HUMAN	V484D	2	A	A	T	A	A	MutSig2CV	STAD
ADRA1D	BR-8484	Missense_Mutation	SNP	ADA1D_HUMAN	R244H	1	C	C	T	C	C	MutSig2CV	STAD
ADRA1D	CG-5723	Silent	SNP	ADA1D_HUMAN	G98G	1	G	G	A	G	G	MutSig2CV	STAD
ADRA1D	D7-A4YY	Silent	SNP	ADA1D_HUMAN	P369P	1	C	C	T	C	C	MutSig2CV	STAD
ADRA1D	F1-6177	Missense_Mutation	SNP	ADA1D_HUMAN	D170N	1	C	C	T	C	C	MutSig2CV	STAD
ADRA1D	HU-A4GQ	Missense_Mutation	SNP	ADA1D_HUMAN	V177M	1	C	C	T	C	C	MutSig2CV	STAD
ADRA2A	BR-4361	Missense_Mutation	SNP	ADA2A_HUMAN	L139M	1	C	C	A	C	C	MutSig2CV	STAD
ADRA2A	BR-6452	Missense_Mutation	SNP	ADA2A_HUMAN	L184F	1	C	C	T	C	C	MutSig2CV	STAD
ADRA2A	BR-8078	Missense_Mutation	SNP	ADA2A_HUMAN	R241H	1	G	G	A	G	G	MutSig2CV	STAD
ADRA2A	BR-8360	Missense_Mutation	SNP	ADA2A_HUMAN	R163H	1	G	G	A	G	G	MutSig2CV	STAD
ADRA2A	BR-8589	Missense_Mutation	SNP	ADA2A_HUMAN	E367G	1	A	A	G	A	A	MutSig2CV	STAD
ADRA2A	BR-A4PD	Missense_Mutation	SNP	ADA2A_HUMAN	P364L	1	C	C	T	C	C	MutSig2CV	STAD
ADRA2A	CD-8529	Missense_Mutation	SNP	ADA2A_HUMAN	K385Q	1	A	A	C	A	A	MutSig2CV	STAD
ADRA2A	CG-4305	Silent	SNP	ADA2A_HUMAN	G191G	1	C	C	T	C	C	MutSig2CV	STAD
ADRA2A	F1-6177	Silent	SNP	ADA2A_HUMAN	A374A	1	G	G	A	G	G	MutSig2CV	STAD
ADRA2A	MX-A5UJ	Missense_Mutation	SNP	ADA2A_HUMAN	G430S	1	G	G	A	G	G	MutSig2CV	STAD
ADRA2A	VQ-A8P2	Missense_Mutation	SNP	ADA2A_HUMAN	R376H	1	G	G	A	G	G	MutSig2CV	STAD
ADRA2B	BR-4368	Silent	SNP	ADA2B_HUMAN	P146P	1	C	C	T	C	C	MutSig2CV	STAD
ADRA2B	BR-6452	Missense_Mutation	SNP	ADA2B_HUMAN	R208M	1	C	C	A	C	C	MutSig2CV	STAD
ADRA2B	BR-8361	Missense_Mutation	SNP	ADA2B_HUMAN	R337C	1	G	G	A	G	G	MutSig2CV	STAD
ADRA2B	BR-8591	Missense_Mutation	SNP	ADA2B_HUMAN	D92N	1	C	C	T	C	C	MutSig2CV	STAD
ADRA2B	BR-8680	Silent	SNP	ADA2B_HUMAN	S250S	1	C	C	T	C	C	MutSig2CV	STAD
ADRA2B	BR-A4CQ	Missense_Mutation	SNP	ADA2B_HUMAN	R355C	1	G	G	A	G	G	MutSig2CV	STAD
ADRA2B	BR-A4QL	Frame_Shift_Del	DEL	ADA2B_HUMAN	E260fs	1	C	C	-	C	C	MutSig2CV	STAD
ADRA2B	CD-A4MG	Silent	SNP	ADA2B_HUMAN	T83T	1	C	C	T	C	C	MutSig2CV	STAD
ADRA2B	CG-4460	Missense_Mutation	SNP	ADA2B_HUMAN	S42L	1	G	G	A	G	G	MutSig2CV	STAD
ADRA2B	D7-A6EY	Frame_Shift_Del	DEL	ADA2B_HUMAN	G212fs	1	C	C	-	C	C	MutSig2CV	STAD
ADRA2B	HF-7132	Frame_Shift_Del	DEL	ADA2B_HUMAN	G212fs	1	C	C	-	C	C	MutSig2CV	STAD
ADRA2B	HU-A4GX	Missense_Mutation	SNP	ADA2B_HUMAN	R116C	1	G	G	A	G	G	MutSig2CV	STAD
ADRA2B	HU-A4H8	Missense_Mutation	SNP	ADA2B_HUMAN	T63M	1	G	G	A	G	G	MutSig2CV	STAD
ADRA2B	RD-A8MW	Silent	SNP	ADA2B_HUMAN	L60L	1	C	C	A	C	C	MutSig2CV	STAD
ADRA2C	BR-4361	Missense_Mutation	SNP	ADA2C_HUMAN	T154A	1	A	A	G	A	A	MutSig2CV	STAD
ADRA2C	BR-6452	Missense_Mutation	SNP	ADA2C_HUMAN	Y427H	1	T	T	C	T	T	MutSig2CV	STAD
ADRA2C	BR-6563	Missense_Mutation	SNP	ADA2C_HUMAN	R409C	1	C	C	T	C	C	MutSig2CV	STAD
ADRA2C	BR-7851	Silent	SNP	ADA2C_HUMAN	G196G	1	C	C	T	C	C	MutSig2CV	STAD
ADRA2C	FP-A4BE	Missense_Mutation	SNP	ADA2C_HUMAN	S152L	1	C	C	T	C	C	MutSig2CV	STAD
ADRA2C	VQ-A8E2	Silent	SNP	ADA2C_HUMAN	A156A	1	C	C	T	C	C	MutSig2CV	STAD
ADRB1	BR-4361	Missense_Mutation	SNP	ADRB1_HUMAN	M107T	1	T	T	C	T	T	MutSig2CV	STAD
ADRB1	BR-6452	Missense_Mutation	SNP	ADRB1_HUMAN	F130L	1	C	C	A	C	C	MutSig2CV	STAD
ADRB1	BR-7715	Missense_Mutation	SNP	ADRB1_HUMAN	R249C	1	C	C	T	C	C	MutSig2CV	STAD
ADRB1	BR-8361	Missense_Mutation	SNP	ADRB1_HUMAN	F349Y	1	T	T	A	T	T	MutSig2CV	STAD
ADRB1	BR-8382	Missense_Mutation	SNP	ADRB1_HUMAN	M196T	1	T	T	C	T	T	MutSig2CV	STAD
ADRB1	BR-8591	Missense_Mutation	SNP	ADRB1_HUMAN	R271W	1	C	C	T	C	C	MutSig2CV	STAD
ADRB1	CD-5801	Silent	SNP	ADRB1_HUMAN	P113P	1	G	G	A	G	G	MutSig2CV	STAD
ADRB1	CD-A4MG	Missense_Mutation	SNP	ADRB1_HUMAN	A101V	1	C	C	T	C	C	MutSig2CV	STAD
ADRB1	F1-6177	Missense_Mutation	SNP	ADRB1_HUMAN	A201V	1	C	C	T	C	C	MutSig2CV	STAD
ADRB1	HF-7132	Missense_Mutation	SNP	ADRB1_HUMAN	A206V	1	C	C	T	C	C	MutSig2CV	STAD
ADRB2	BR-4257	Silent	SNP	ADRB2_HUMAN	G315G	1	C	C	T	C	C	MutSig2CV	STAD
ADRB2	BR-4368	Missense_Mutation	SNP	ADRB2_HUMAN	P168S	1	C	C	T	C	C	MutSig2CV	STAD
ADRB2	BR-6452	Missense_Mutation	SNP	ADRB2_HUMAN	R63H	1	G	G	A	G	G	MutSig2CV	STAD
ADRB2	BR-6452	Missense_Mutation	SNP	ADRB2_HUMAN	E249K	1	G	G	A	G	G	MutSig2CV	STAD
ADRB2	BR-6566	Silent	SNP	ADRB2_HUMAN	T118T	1	G	G	A	G	G	MutSig2CV	STAD
ADRB2	BR-8361	Missense_Mutation	SNP	ADRB2_HUMAN	E107K	1	G	G	A	G	G	MutSig2CV	STAD
ADRB2	BR-8372	Missense_Mutation	SNP	ADRB2_HUMAN	T100A	1	A	A	G	A	A	MutSig2CV	STAD
ADRB2	BR-8679	Missense_Mutation	SNP	ADRB2_HUMAN	A85E	1	C	C	A	C	C	MutSig2CV	STAD
ADRB2	CD-A4MG	Missense_Mutation	SNP	ADRB2_HUMAN	H296R	1	A	A	G	A	A	MutSig2CV	STAD
ADRB2	HU-A4G6	Silent	SNP	ADRB2_HUMAN	N357N	1	C	C	T	C	C	MutSig2CV	STAD
ADRB2	KB-A93J	Frame_Shift_Del	DEL	ADRB2_HUMAN	GQ2fs	1	GGGC	GGGC	-	GGGC	GGGC	MutSig2CV	STAD
ADRB3	BR-8361	Missense_Mutation	SNP	ADRB3_HUMAN	A107V	1	G	G	A	G	G	MutSig2CV	STAD
ADRB3	BR-8372	Missense_Mutation	SNP	ADRB3_HUMAN	R152H	1	C	C	T	C	C	MutSig2CV	STAD
ADRB3	FP-A4BE	Missense_Mutation	SNP	ADRB3_HUMAN	A154T	1	C	C	T	C	C	MutSig2CV	STAD
ADRB3	HU-8602	Missense_Mutation	SNP	ADRB3_HUMAN	A25T	1	C	C	T	C	C	MutSig2CV	STAD
ADRB3	HU-A4G8	Missense_Mutation	SNP	ADRB3_HUMAN	R399Q	1	C	C	T	C	C	MutSig2CV	STAD
ADRB3	HU-A4GQ	Silent	SNP	ADRB3_HUMAN	S78S	1	C	C	T	C	C	MutSig2CV	STAD
ADRB3	R5-A7ZR	Missense_Mutation	SNP	ADRB3_HUMAN	V121L	1	C	C	A	C	C	MutSig2CV	STAD
ADRBK1	BR-4184	Missense_Mutation	SNP	ARBK1_HUMAN	V132A	5	T	T	C	T	T	MutSig2CV	STAD
ADRBK1	BR-4184	Silent	SNP	ARBK1_HUMAN	C634C	20	C	C	T	C	C	MutSig2CV	STAD
ADRBK1	BR-4292	Missense_Mutation	SNP	ARBK1_HUMAN	R516W	18	C	C	T	C	C	MutSig2CV	STAD
ADRBK1	BR-6566	Silent	SNP	ARBK1_HUMAN	S192S	8	C	C	T	C	C	MutSig2CV	STAD
ADRBK1	BR-7707	Frame_Shift_Del	DEL	ARBK1_HUMAN	K225fs	9	A	A	-	A	A	MutSig2CV	STAD
ADRBK1	BR-7958	Nonsense_Mutation	SNP	ARBK1_HUMAN	R69*	3	C	C	T	C	C	MutSig2CV	STAD
ADRBK1	BR-8360	Missense_Mutation	SNP	ARBK1_HUMAN	F452L	16	T	T	C	T	T	MutSig2CV	STAD
ADRBK1	BR-8361	Missense_Mutation	SNP	ARBK1_HUMAN	G203C	8	G	G	T	G	G	MutSig2CV	STAD
ADRBK1	BR-8363	Missense_Mutation	SNP	ARBK1_HUMAN	R516W	18	C	C	T	C	C	MutSig2CV	STAD
ADRBK1	CG-4442	Missense_Mutation	SNP	ARBK1_HUMAN	A119T	4	G	G	A	G	G	MutSig2CV	STAD
ADRBK1	CG-5723	Missense_Mutation	SNP	ARBK1_HUMAN	E152V	6	A	A	T	A	A	MutSig2CV	STAD
ADRBK1	CG-5726	Missense_Mutation	SNP	ARBK1_HUMAN	R226C	9	C	C	T	C	C	MutSig2CV	STAD
ADRBK1	F1-A448	Missense_Mutation	SNP	ARBK1_HUMAN	A650T	21	G	G	A	G	G	MutSig2CV	STAD
ADRBK1	VQ-A8P2	Silent	SNP	ARBK1_HUMAN	V314V	11	C	C	A	C	C	MutSig2CV	STAD
AEBP1	CG-5728	Missense_Mutation	SNP	AEBP1_HUMAN	R661H	16	G	G	A	G	G	MutSig2CV	STAD
AEBP1	D7-8579	Silent	SNP	AEBP1_HUMAN	P224P	4	G	G	A	G	G	MutSig2CV	STAD
AEBP1	HF-7132	Missense_Mutation	SNP	AEBP1_HUMAN	A432V	11	C	C	T	C	C	MutSig2CV	STAD
AEBP1	HJ-7597	Missense_Mutation	SNP	AEBP1_HUMAN	R1000Q	21	G	G	A	G	G	MutSig2CV	STAD
AEBP1	HU-8602	Missense_Mutation	SNP	AEBP1_HUMAN	W814R	18	T	T	C	T	T	MutSig2CV	STAD
AEBP1	HU-A4G9	Nonsense_Mutation	SNP	AEBP1_HUMAN	R67*	1	C	C	T	C	C	MutSig2CV	STAD
AEBP1	HU-A4GU	Frame_Shift_Del	DEL	AEBP1_HUMAN	A56fs	1	C	C	-	C	C	MutSig2CV	STAD
AEBP1	HU-A4GU	Missense_Mutation	SNP	AEBP1_HUMAN	D469N	12	G	G	A	G	G	MutSig2CV	STAD
AEBP1	IN-A6RO	Silent	SNP	AEBP1_HUMAN	V555V	14	G	G	A	G	G	MutSig2CV	STAD
AEBP1	VQ-A8P2	Missense_Mutation	SNP	AEBP1_HUMAN	P224L	4	C	C	T	C	C	MutSig2CV	STAD
AEBP1	BR-4184	Missense_Mutation	SNP	AEBP1_HUMAN	D237G	4	A	A	G	A	A	MutSig2CV	STAD
AEBP1	BR-4256	Missense_Mutation	SNP	AEBP1_HUMAN	I973T	21	T	T	C	T	T	MutSig2CV	STAD
AEBP1	BR-4292	Silent	SNP	AEBP1_HUMAN	F699F	17	T	T	C	T	T	MutSig2CV	STAD
AEBP1	BR-4368	Missense_Mutation	SNP	AEBP1_HUMAN	K850R	18	A	A	G	A	A	MutSig2CV	STAD
AEBP1	BR-8081	Silent	SNP	AEBP1_HUMAN	N1039N	21	C	C	T	C	C	MutSig2CV	STAD
AEBP1	BR-8361	Missense_Mutation	SNP	AEBP1_HUMAN	E352D	8	G	G	T	G	G	MutSig2CV	STAD
AEBP1	BR-8487	Missense_Mutation	SNP	AEBP1_HUMAN	Y488H	12	T	T	C	T	T	MutSig2CV	STAD
AEBP1	BR-8487	Silent	SNP	AEBP1_HUMAN	L636L	16	G	G	A	G	G	MutSig2CV	STAD
AEBP1	BR-8591	Frame_Shift_Del	DEL	AEBP1_HUMAN	P187fs	2	C	C	-	C	C	MutSig2CV	STAD
AEBP1	BR-8680	Silent	SNP	AEBP1_HUMAN	F475F	12	C	C	T	C	C	MutSig2CV	STAD
AEBP1	BR-8680	Missense_Mutation	SNP	AEBP1_HUMAN	R944Q	21	G	G	A	G	G	MutSig2CV	STAD
AEBP1	CD-A4MG	Missense_Mutation	SNP	AEBP1_HUMAN	H220R	3	A	A	G	A	A	MutSig2CV	STAD
AEBP1	CD-A4MH	Missense_Mutation	SNP	AEBP1_HUMAN	Q1015K	21	C	C	A	C	C	MutSig2CV	STAD
AEBP1	CD-A4MJ	Missense_Mutation	SNP	AEBP1_HUMAN	R24C	1	C	C	T	C	C	MutSig2CV	STAD
AEBP1	CG-4305	Silent	SNP	AEBP1_HUMAN	A432A	11	G	G	A	G	G	MutSig2CV	STAD
AGRP	BR-4201	Silent	SNP	AGRP_HUMAN	A67A	3	A	A	C	A	A	MutSig2CV	STAD
AGRP	BR-4362	Silent	SNP	AGRP_HUMAN	L70L	3	A	A	G	A	A	MutSig2CV	STAD
AGRP	BR-4370	Missense_Mutation	SNP	AGRP_HUMAN	R48W	3	G	G	A	G	G	MutSig2CV	STAD
AGRP	D7-A6EY	Missense_Mutation	SNP	AGRP_HUMAN	K121R	4	T	T	C	T	T	MutSig2CV	STAD
AGTR1	BR-8295	Silent	SNP	AGTR1_HUMAN	T80T	2	T	T	G	T	T	MutSig2CV	STAD
AGTR1	BR-8363	Missense_Mutation	SNP	AGTR1_HUMAN	L247P	2	T	T	C	T	T	MutSig2CV	STAD
AGTR2	B7-5816	Frame_Shift_Del	DEL	AGTR2_HUMAN	Q72fs	3	A	A	-	A	A	MutSig2CV	STAD
AGTR2	BR-4184	Missense_Mutation	SNP	AGTR2_HUMAN	A8V	3	C	C	T	C	C	MutSig2CV	STAD
AGTR2	BR-4361	Frame_Shift_Del	DEL	AGTR2_HUMAN	I132fs	3	T	T	-	T	T	MutSig2CV	STAD
AGTR2	BR-6852	Frame_Shift_Del	DEL	AGTR2_HUMAN	I132fs	3	T	T	-	T	T	MutSig2CV	STAD
AGTR2	BR-8680	Missense_Mutation	SNP	AGTR2_HUMAN	S354Y	3	C	C	A	C	C	MutSig2CV	STAD
AGTR2	HU-A4GT	Missense_Mutation	SNP	AGTR2_HUMAN	V313I	3	G	G	A	G	G	MutSig2CV	STAD
AIRE	B7-5818	Missense_Mutation	SNP	AIRE_HUMAN	C434Y	11	G	G	A	G	G	MutSig2CV	STAD
AIRE	BR-6565	Intron	SNP	AIRE_HUMAN		8	G	G	C	G	G	MutSig2CV	STAD
AIRE	BR-8360	Missense_Mutation	SNP	AIRE_HUMAN	A117V	3	C	C	T	C	C	MutSig2CV	STAD
AIRE	BR-8372	Intron	DEL	AIRE_HUMAN		8	G	G	-	G	G	MutSig2CV	STAD
AIRE	BR-8487	Intron	DEL	AIRE_HUMAN		8	G	G	-	G	G	MutSig2CV	STAD
AIRE	CG-5723	Missense_Mutation	SNP	AIRE_HUMAN	L323M	8	C	C	A	C	C	MutSig2CV	STAD
AIRE	FP-A4BE	Splice_Site	SNP	AIRE_HUMAN		5	G	G	T	G	G	MutSig2CV	STAD
AIRE	FP-A4BE	Missense_Mutation	SNP	AIRE_HUMAN	R456H	11	G	G	A	G	G	MutSig2CV	STAD
AIRE	HU-A4GQ	Missense_Mutation	SNP	AIRE_HUMAN	A450T	11	G	G	A	G	G	MutSig2CV	STAD
AIRE	MX-A5UJ	Intron	DEL	AIRE_HUMAN		8	G	G	-	G	G	MutSig2CV	STAD
AK1	HU-A4GU	Missense_Mutation	SNP		A192T	7	C	C	T	C	C	MutSig2CV	STAD
AKR1A1	B7-A5TI	Missense_Mutation	SNP	AK1A1_HUMAN	V64M	4	G	G	A	G	G	MutSig2CV	STAD
AKR1A1	BR-7707	Missense_Mutation	SNP	AK1A1_HUMAN	Y135H	6	T	T	C	T	T	MutSig2CV	STAD
AKR1A1	VQ-A8P2	Splice_Site	SNP	AK1A1_HUMAN		9	G	G	T	G	G	MutSig2CV	STAD
AKR1B1	B7-5816	Missense_Mutation	SNP	ALDR_HUMAN	S291R	9	T	T	G	T	T	MutSig2CV	STAD
AKR1B1	BR-4201	Missense_Mutation	SNP	ALDR_HUMAN	Y104C	3	T	T	C	T	T	MutSig2CV	STAD
AKR1B1	BR-4362	Missense_Mutation	SNP	ALDR_HUMAN	R269H	8	C	C	T	C	C	MutSig2CV	STAD
AKR1B1	BR-4362	Missense_Mutation	SNP	ALDR_HUMAN	R251Q	8	C	C	T	C	C	MutSig2CV	STAD
AKR1B1	BR-6452	Silent	SNP	ALDR_HUMAN	T208T	6	G	G	A	G	G	MutSig2CV	STAD
AKR1B1	BR-8366	Missense_Mutation	SNP	ALDR_HUMAN	V38I	2	C	C	T	C	C	MutSig2CV	STAD
AKR1B1	BR-8382	Silent	SNP	ALDR_HUMAN	P113P	3	C	C	T	C	C	MutSig2CV	STAD
AKR1B1	IN-8462	Missense_Mutation	SNP	ALDR_HUMAN	K90E	3	T	T	C	T	T	MutSig2CV	STAD
AKR1C2	HU-A4GH	Missense_Mutation	SNP	AK1C2_HUMAN	N169S	5	T	T	C	T	T	MutSig2CV	STAD
AKR1D1	BR-6452	Missense_Mutation	SNP	AK1D1_HUMAN	Y49C	2	A	A	G	A	A	MutSig2CV	STAD
AKR1D1	BR-8487	Missense_Mutation	SNP	AK1D1_HUMAN	H187R	5	A	A	G	A	A	MutSig2CV	STAD
AKR1D1	BR-8680	Missense_Mutation	SNP	AK1D1_HUMAN	D115E	3	T	T	G	T	T	MutSig2CV	STAD
AKR1D1	IN-A6RL	Silent	SNP	AK1D1_HUMAN	N92N	3	T	T	C	T	T	MutSig2CV	STAD
AKR1D1	VQ-A8P2	Missense_Mutation	SNP	AK1D1_HUMAN	E120K	3	G	G	A	G	G	MutSig2CV	STAD
AKT1	BR-6452	Missense_Mutation	SNP	AKT1_HUMAN	Y417C	11	T	T	C	T	T	MutSig2CV	STAD
AKT1	CG-5721	Silent	SNP	AKT1_HUMAN	R144R	4	G	G	A	G	G	MutSig2CV	STAD
AKT1	HU-8243	Missense_Mutation	SNP	AKT1_HUMAN	I447V	12	T	T	C	T	T	MutSig2CV	STAD
AKT1	HU-A4H3	Silent	SNP	AKT1_HUMAN	G336G	10	G	G	A	G	G	MutSig2CV	STAD
AKT1	BR-6852	Missense_Mutation	SNP	AKT1_HUMAN	E17K	2	C	C	T	C	C	MutSig2CV	STAD
AKT1	HF-A5NB	Silent	SNP	AKT1_HUMAN	H415H	11	G	G	A	G	G	MutSig2CV	STAD
AKT1S1	BR-8078	5'Flank	INS	PNKP_HUMAN		0	-	-	C	-	-	MutSig2CV	STAD
AKT1S1	HF-A5NB	5'Flank	SNP	PNKP_HUMAN		0	C	C	T	C	C	MutSig2CV	STAD
AKT2	BR-4184	Missense_Mutation	SNP	AKT2_HUMAN	R170W	6	G	G	A	G	G	MutSig2CV	STAD
AKT2	BR-4292	Missense_Mutation	SNP	AKT2_HUMAN	A179T	6	C	C	T	C	C	MutSig2CV	STAD
AKT2	BR-7703	Missense_Mutation	SNP	AKT2_HUMAN	R25Q	3	C	C	T	C	C	MutSig2CV	STAD
AKT2	BR-8382	Missense_Mutation	SNP	AKT2_HUMAN	R347H	11	C	C	T	C	C	MutSig2CV	STAD
AKT2	FP-A4BE	Frame_Shift_Del	DEL	AKT2_HUMAN	P51fs	3	G	G	-	G	G	MutSig2CV	STAD
AKT2	HU-A4GN	Missense_Mutation	SNP	AKT2_HUMAN	R269W	9	G	G	A	G	G	MutSig2CV	STAD
AKT2	HU-A4GQ	Missense_Mutation	SNP	AKT2_HUMAN	V57I	3	C	C	T	C	C	MutSig2CV	STAD
AKT2	HU-A4GX	Missense_Mutation	SNP	AKT2_HUMAN	A190T	6	C	C	T	C	C	MutSig2CV	STAD
AKT2	VQ-A8P2	Missense_Mutation	SNP	AKT2_HUMAN	R269W	9	G	G	A	G	G	MutSig2CV	STAD
AKT2	VQ-A8P2	Missense_Mutation	SNP	AKT2_HUMAN	F211L	7	A	A	G	A	A	MutSig2CV	STAD
AKT3	BR-6452	Silent	SNP	AKT3_HUMAN	E275E	10	C	C	T	C	C	MutSig2CV	STAD
AKT3	BR-8680	Silent	SNP	AKT3_HUMAN	E189E	7	T	T	C	T	T	MutSig2CV	STAD
AKT3	CG-4465	Silent	SNP	AKT3_HUMAN	S214S	8	G	G	T	G	G	MutSig2CV	STAD
AKT3	D7-6528	Missense_Mutation	SNP	AKT3_HUMAN	K39I	3	T	T	A	T	T	MutSig2CV	STAD
AKT3	D7-6528	Missense_Mutation	SNP	AKT3_HUMAN	Y38F	3	T	T	A	T	T	MutSig2CV	STAD
AKT3	D7-8573	Missense_Mutation	SNP	AKT3_HUMAN	I287S	10	A	A	C	A	A	MutSig2CV	STAD
AKT3	F1-6177	Missense_Mutation	SNP	AKT3_HUMAN	V419A	13	A	A	G	A	A	MutSig2CV	STAD
AKT3	HF-7132	Missense_Mutation	SNP	AKT3_HUMAN	R108I	5	C	C	A	C	C	MutSig2CV	STAD
AKT3	IN-A6RL	Nonsense_Mutation	SNP	AKT3_HUMAN	E113*	5	C	C	A	C	C	MutSig2CV	STAD
AKT3	IN-A7NR	Missense_Mutation	SNP	AKT3_HUMAN	E437D	13	T	T	G	T	T	MutSig2CV	STAD
AKT3	VQ-A8P2	Missense_Mutation	SNP	AKT3_HUMAN	H88Y	4	G	G	A	G	G	MutSig2CV	STAD
ALAD	BR-4267	Missense_Mutation	SNP	HEM2_HUMAN	R308S	11	G	G	T	G	G	MutSig2CV	STAD
ALAD	BR-4361	Missense_Mutation	SNP	HEM2_HUMAN	E89G	5	T	T	C	T	T	MutSig2CV	STAD
ALAD	BR-6452	Missense_Mutation	SNP	HEM2_HUMAN	P256H	10	G	G	T	G	G	MutSig2CV	STAD
ALAD	BR-A4QL	Silent	SNP	HEM2_HUMAN	S168S	7	C	C	T	C	C	MutSig2CV	STAD
ALAD	CG-4306	Silent	SNP	HEM2_HUMAN	S195S	8	G	G	A	G	G	MutSig2CV	STAD
ALAD	CG-4466	Silent	SNP	HEM2_HUMAN	A299A	11	G	G	C	G	G	MutSig2CV	STAD
ALAD	D7-6818	Splice_Site	SNP	HEM2_HUMAN	T38M	2	G	G	A	G	G	MutSig2CV	STAD
ALAD	IN-A7NT	Silent	SNP	HEM2_HUMAN	A274A	11	G	G	A	G	G	MutSig2CV	STAD
ALAS2	BR-4362	Missense_Mutation	SNP	HEM0_HUMAN	S75L	3	G	G	A	G	G	MutSig2CV	STAD
ALAS2	BR-6852	Splice_Site	SNP	HEM0_HUMAN		5	A	A	G	A	A	MutSig2CV	STAD
ALAS2	BR-8080	Missense_Mutation	SNP	HEM0_HUMAN	A55T	2	C	C	T	C	C	MutSig2CV	STAD
ALAS2	BR-8081	Missense_Mutation	SNP	HEM0_HUMAN	R375H	8	C	C	T	C	C	MutSig2CV	STAD
ALAS2	BR-8081	Missense_Mutation	SNP	HEM0_HUMAN	L14F	2	G	G	A	G	G	MutSig2CV	STAD
ALAS2	BR-8360	Missense_Mutation	SNP	HEM0_HUMAN	N482T	10	T	T	G	T	T	MutSig2CV	STAD
ALAS2	BR-8588	Missense_Mutation	SNP	HEM0_HUMAN	E123G	4	T	T	C	T	T	MutSig2CV	STAD
ALAS2	CG-4306	Missense_Mutation	SNP	HEM0_HUMAN	R517C	10	G	G	A	G	G	MutSig2CV	STAD
ALAS2	CG-4465	Frame_Shift_Del	DEL	HEM0_HUMAN	G17fs	2	C	C	-	C	C	MutSig2CV	STAD
ALAS2	D7-6528	Missense_Mutation	SNP	HEM0_HUMAN	L461R	9	A	A	C	A	A	MutSig2CV	STAD
ALAS2	HU-A4GT	Missense_Mutation	SNP	HEM0_HUMAN	P580S	11	G	G	A	G	G	MutSig2CV	STAD
ALAS2	RD-A7BS	Missense_Mutation	SNP	HEM0_HUMAN	V26G	2	A	A	C	A	A	MutSig2CV	STAD
ALAS2	SW-A7EA	Missense_Mutation	SNP	HEM0_HUMAN	R375H	8	C	C	T	C	C	MutSig2CV	STAD
ALAS2	VQ-A8P2	Missense_Mutation	SNP	HEM0_HUMAN	C338Y	8	C	C	T	C	C	MutSig2CV	STAD
ALB	BR-4184	Splice_Site	DEL	FBF1_HUMAN	F204fs	7	T	T	-	T	T	MutSig2CV	STAD
ALB	BR-6452	Splice_Site	SNP	FBF1_HUMAN	Y12N	3	T	T	A	T	T	MutSig2CV	STAD
ALB	BR-8680	Missense_Mutation	SNP	FBF1_HUMAN	R284C	9	C	C	T	C	C	MutSig2CV	STAD
ALB	BR-8680	Missense_Mutation	SNP	FBF1_HUMAN	F442V	11	T	T	G	T	T	MutSig2CV	STAD
ALCAM	B7-5816	Missense_Mutation	SNP	CD166_HUMAN	P276S	7	C	C	T	C	C	MutSig2CV	STAD
ALCAM	BR-4184	Missense_Mutation	SNP	CD166_HUMAN	P61S	3	C	C	T	C	C	MutSig2CV	STAD
ALCAM	BR-4201	Frame_Shift_Del	DEL	CD166_HUMAN	L151fs	4	A	A	-	A	A	MutSig2CV	STAD
ALCAM	BR-8360	Frame_Shift_Del	DEL	CD166_HUMAN	L151fs	4	A	A	-	A	A	MutSig2CV	STAD
ALCAM	BR-8487	Missense_Mutation	SNP	CD166_HUMAN	E398G	10	A	A	G	A	A	MutSig2CV	STAD
ALCAM	CD-5801	Missense_Mutation	SNP	CD166_HUMAN	E108A	3	A	A	C	A	A	MutSig2CV	STAD
ALCAM	CG-4442	Missense_Mutation	SNP	CD166_HUMAN	H178R	5	A	A	G	A	A	MutSig2CV	STAD
ALCAM	CG-5718	Missense_Mutation	SNP	CD166_HUMAN	N457S	11	A	A	G	A	A	MutSig2CV	STAD
ALCAM	CG-5721	Missense_Mutation	SNP	CD166_HUMAN	N523D	14	A	A	G	A	A	MutSig2CV	STAD
ALCAM	D7-A6EZ	Missense_Mutation	SNP	CD166_HUMAN	A349V	9	C	C	T	C	C	MutSig2CV	STAD
ALCAM	EQ-8122	Missense_Mutation	SNP	CD166_HUMAN	A238T	6	G	G	A	G	G	MutSig2CV	STAD
ALCAM	F1-6177	Frame_Shift_Del	DEL	CD166_HUMAN	K319fs	8	A	A	-	A	A	MutSig2CV	STAD
ALDH2	BR-4184	Splice_Site	SNP	ALDH2_HUMAN	A120V	3	C	C	T	C	C	MutSig2CV	STAD
ALDH2	BR-4361	Frame_Shift_Del	DEL	ALDH2_HUMAN	L286fs	8	G	G	-	G	G	MutSig2CV	STAD
ALDH2	BR-7703	Missense_Mutation	SNP	ALDH2_HUMAN	A465V	11	C	C	T	C	C	MutSig2CV	STAD
ALDH2	BR-7707	Missense_Mutation	SNP	ALDH2_HUMAN	R338W	9	C	C	T	C	C	MutSig2CV	STAD
ALDH2	BR-8078	Missense_Mutation	SNP	ALDH2_HUMAN	R95C	3	C	C	T	C	C	MutSig2CV	STAD
ALDH2	BR-8591	Missense_Mutation	SNP	ALDH2_HUMAN	T56A	2	A	A	G	A	A	MutSig2CV	STAD
ALDH2	BR-A4QL	Frame_Shift_Del	DEL	ALDH2_HUMAN	L286fs	8	G	G	-	G	G	MutSig2CV	STAD
ALDH2	CG-4306	Splice_Site	SNP	ALDH2_HUMAN	A120V	3	C	C	T	C	C	MutSig2CV	STAD
ALDH2	CG-5721	Frame_Shift_Del	DEL	ALDH2_HUMAN	L286fs	8	G	G	-	G	G	MutSig2CV	STAD
ALDH2	CG-5726	Frame_Shift_Del	DEL	ALDH2_HUMAN	L286fs	8	G	G	-	G	G	MutSig2CV	STAD
ALDH2	D7-A6EY	Silent	SNP	ALDH2_HUMAN	T283T	8	C	C	A	C	C	MutSig2CV	STAD
ALDH2	HU-8602	Missense_Mutation	SNP	ALDH2_HUMAN	A303V	9	C	C	T	C	C	MutSig2CV	STAD
ALDH2	HU-A4GU	Missense_Mutation	SNP	ALDH2_HUMAN	A392V	10	C	C	T	C	C	MutSig2CV	STAD
ALDH2	VQ-A8P2	Missense_Mutation	SNP	ALDH2_HUMAN	P175H	5	C	C	A	C	C	MutSig2CV	STAD
ALDH3A1	BR-4257	Missense_Mutation	SNP	AL3A1_HUMAN	F336L	7	G	G	T	G	G	MutSig2CV	STAD
ALDH3A1	BR-4257	Missense_Mutation	SNP	AL3A1_HUMAN	I71T	2	A	A	G	A	A	MutSig2CV	STAD
ALDH3A1	BR-4362	Missense_Mutation	SNP	AL3A1_HUMAN	T208M	4	G	G	A	G	G	MutSig2CV	STAD
ALDH3A1	BR-4370	Frame_Shift_Del	DEL	AL3A1_HUMAN	P124fs	2	G	G	-	G	G	MutSig2CV	STAD
ALDH3A1	BR-7851	Frame_Shift_Del	DEL	AL3A1_HUMAN	P445fs	9	G	G	-	G	G	MutSig2CV	STAD
ALDH3A1	BR-8361	Frame_Shift_Del	DEL	AL3A1_HUMAN	P445fs	9	G	G	-	G	G	MutSig2CV	STAD
ALDH3A1	BR-8372	Frame_Shift_Del	DEL	AL3A1_HUMAN	P445fs	9	G	G	-	G	G	MutSig2CV	STAD
ALDH3A1	BR-8676	Silent	SNP	AL3A1_HUMAN	Y272Y	6	G	G	A	G	G	MutSig2CV	STAD
ALDH3A1	BR-8680	Silent	SNP	AL3A1_HUMAN	F419F	9	G	G	A	G	G	MutSig2CV	STAD
ALDH3A1	CD-A4MG	Missense_Mutation	SNP	AL3A1_HUMAN	V245M	5	C	C	T	C	C	MutSig2CV	STAD
ALDH3A1	CD-A4MG	Missense_Mutation	SNP	AL3A1_HUMAN	K202E	4	T	T	C	T	T	MutSig2CV	STAD
ALDH3A1	CG-4306	Frame_Shift_Del	DEL	AL3A1_HUMAN	P445fs	9	G	G	-	G	G	MutSig2CV	STAD
ALDH3A1	CG-5723	Frame_Shift_Del	DEL	AL3A1_HUMAN	P445fs	9	G	G	-	G	G	MutSig2CV	STAD
ALDH3A1	F1-A448	Missense_Mutation	SNP	AL3A1_HUMAN	V110I	2	C	C	T	C	C	MutSig2CV	STAD
ALDH3A1	HJ-7597	Frame_Shift_Del	DEL	AL3A1_HUMAN	P445fs	9	G	G	-	G	G	MutSig2CV	STAD
ALDH3A1	HU-A4GQ	Silent	SNP	AL3A1_HUMAN	Y272Y	6	G	G	A	G	G	MutSig2CV	STAD
ALDH3A1	VQ-A8P2	Missense_Mutation	SNP	AL3A1_HUMAN	R314H	6	C	C	T	C	C	MutSig2CV	STAD
ALDH3B1	BR-4280	Silent	SNP	AL3B1_HUMAN	T207T	8	C	C	T	C	C	MutSig2CV	STAD
ALDH3B1	BR-8078	Missense_Mutation	SNP	AL3B1_HUMAN	I284T	8	T	T	C	T	T	MutSig2CV	STAD
ALDH3B1	BR-8589	Missense_Mutation	SNP	AL3B1_HUMAN	L281R	8	T	T	G	T	T	MutSig2CV	STAD
ALDH3B1	HU-A4H3	Missense_Mutation	SNP	AL3B1_HUMAN	V145I	6	G	G	A	G	G	MutSig2CV	STAD
ALDH3B1	KB-A6F5	Frame_Shift_Del	DEL	AL3B1_HUMAN	P112fs	5	C	C	-	C	C	MutSig2CV	STAD
ALDH3B2	BR-4184	Silent	SNP	AL3B2_HUMAN	G192G	7	G	G	A	G	G	MutSig2CV	STAD
ALDH3B2	BR-6452	Missense_Mutation	SNP	AL3B2_HUMAN	G160S	7	C	C	T	C	C	MutSig2CV	STAD
ALDH3B2	BR-7703	Missense_Mutation	SNP	AL3B2_HUMAN	D193N	7	C	C	T	C	C	MutSig2CV	STAD
ALDH3B2	BR-8361	Missense_Mutation	SNP	AL3B2_HUMAN	V262M	8	C	C	T	C	C	MutSig2CV	STAD
ALDH3B2	CG-4301	Missense_Mutation	SNP	AL3B2_HUMAN	I271M	8	G	G	C	G	G	MutSig2CV	STAD
ALDH3B2	CG-4301	Missense_Mutation	SNP	AL3B2_HUMAN	I254M	8	G	G	C	G	G	MutSig2CV	STAD
ALDH3B2	HF-7132	Missense_Mutation	SNP	AL3B2_HUMAN	M377I	10	C	C	A	C	C	MutSig2CV	STAD
ALDH3B2	HU-A4GU	Missense_Mutation	SNP	AL3B2_HUMAN	A47T	4	C	C	T	C	C	MutSig2CV	STAD
ALDH5A1	BR-8487	Nonsense_Mutation	SNP	SSDH_HUMAN	R514*	10	C	C	T	C	C	MutSig2CV	STAD
ALDH5A1	HU-A4GQ	Missense_Mutation	SNP	SSDH_HUMAN	R187W	3	C	C	T	C	C	MutSig2CV	STAD
ALDH5A1	HU-A4GQ	Silent	SNP	SSDH_HUMAN	T405T	8	C	C	T	C	C	MutSig2CV	STAD
ALDH5A1	HU-A4GU	Missense_Mutation	SNP	SSDH_HUMAN	V370I	7	G	G	A	G	G	MutSig2CV	STAD
ALDH5A1	VQ-A8P2	Silent	SNP	SSDH_HUMAN	N320N	6	C	C	T	C	C	MutSig2CV	STAD
ALDH5A1	BR-8360	Missense_Mutation	SNP	SSDH_HUMAN	G309D	6	G	G	A	G	G	MutSig2CV	STAD
ALDH5A1	CG-4305	Silent	SNP	SSDH_HUMAN	A399A	8	C	C	T	C	C	MutSig2CV	STAD
ALDH5A1	D7-6822	Missense_Mutation	SNP	SSDH_HUMAN	D137Y	2	G	G	T	G	G	MutSig2CV	STAD
ALDH7A1	BR-8591	Silent	SNP	AL7A1_HUMAN	S275S	9	G	G	A	G	G	MutSig2CV	STAD
ALDH7A1	D7-A6F0	Missense_Mutation	SNP	AL7A1_HUMAN	A321T	11	C	C	T	C	C	MutSig2CV	STAD
ALDH7A1	HU-A4H3	Silent	SNP	AL7A1_HUMAN	N205N	6	G	G	A	G	G	MutSig2CV	STAD
ALDH7A1	VQ-A8P2	Missense_Mutation	SNP	AL7A1_HUMAN	L471F	15	G	G	A	G	G	MutSig2CV	STAD
ALDH9A1	B7-5816	Frame_Shift_Ins	INS	AL9A1_HUMAN	V385fs	8	-	-	AT	-	-	MutSig2CV	STAD
ALDH9A1	BR-4363	Nonsense_Mutation	SNP	AL9A1_HUMAN	R362*	7	G	G	A	G	G	MutSig2CV	STAD
ALDH9A1	BR-8680	Missense_Mutation	SNP	AL9A1_HUMAN	L325I	7	G	G	T	G	G	MutSig2CV	STAD
ALDH9A1	BR-8680	Silent	SNP	AL9A1_HUMAN	R62R	2	T	T	G	T	T	MutSig2CV	STAD
ALDH9A1	CG-5721	Missense_Mutation	SNP	AL9A1_HUMAN	N493S	11	T	T	C	T	T	MutSig2CV	STAD
ALDH9A1	HF-A5NB	Missense_Mutation	SNP	AL9A1_HUMAN	I498T	11	A	A	G	A	A	MutSig2CV	STAD
ALDH9A1	VQ-A8P2	Missense_Mutation	SNP	AL9A1_HUMAN	R317I	7	C	C	A	C	C	MutSig2CV	STAD
ALDOA	HU-8602	Frame_Shift_Ins	INS	ALDOA_HUMAN	FP94fs	6	-	-	C	-	-	MutSig2CV	STAD
ALK	BR-7703	Silent	SNP	ALK_HUMAN	G743G	13	G	G	A	G	G	MutSig2CV	STAD
ALK	BR-8080	Silent	SNP	ALK_HUMAN	P1398P	29	C	C	T	C	C	MutSig2CV	STAD
ALK	BR-8286	Splice_Site	SNP	ALK_HUMAN		6	C	C	T	C	C	MutSig2CV	STAD
ALK	BR-8361	Silent	SNP	ALK_HUMAN	Q1070Q	20	C	C	T	C	C	MutSig2CV	STAD
ALK	BR-8680	Missense_Mutation	SNP	ALK_HUMAN	S350L	4	G	G	A	G	G	MutSig2CV	STAD
ALK	BR-A4CQ	Silent	SNP	ALK_HUMAN	G756G	13	G	G	A	G	G	MutSig2CV	STAD
ALK	CD-5813	Missense_Mutation	SNP	ALK_HUMAN	V1471M	29	C	C	T	C	C	MutSig2CV	STAD
ALK	CD-8531	Missense_Mutation	SNP	ALK_HUMAN	A206V	1	G	G	A	G	G	MutSig2CV	STAD
ALK	CD-A4MI	Frame_Shift_Ins	INS	ALK_HUMAN	L838fs	15	-	-	G	-	-	MutSig2CV	STAD
ALK	CG-4462	Silent	SNP	ALK_HUMAN	Y1604Y	29	G	G	A	G	G	MutSig2CV	STAD
ALK	CG-4469	Silent	SNP	ALK_HUMAN	T731T	12	G	G	A	G	G	MutSig2CV	STAD
ALK	CG-4469	Missense_Mutation	SNP	ALK_HUMAN	K330R	4	T	T	C	T	T	MutSig2CV	STAD
ALK	CG-5723	Frame_Shift_Del	DEL	ALK_HUMAN	K1518fs	29	T	T	-	T	T	MutSig2CV	STAD
ALK	D7-6528	Missense_Mutation	SNP	ALK_HUMAN	E343Q	4	C	C	G	C	C	MutSig2CV	STAD
ALK	F1-A448	Missense_Mutation	SNP	ALK_HUMAN	N787S	14	T	T	C	T	T	MutSig2CV	STAD
ALK	F1-A448	Missense_Mutation	SNP	ALK_HUMAN	R136Q	1	C	C	T	C	C	MutSig2CV	STAD
ALK	HU-A4GN	Silent	SNP	ALK_HUMAN	L280L	3	C	C	T	C	C	MutSig2CV	STAD
ALK	HU-A4GU	Missense_Mutation	SNP	ALK_HUMAN	A943T	17	C	C	T	C	C	MutSig2CV	STAD
ALK	HU-A4GX	Missense_Mutation	SNP	ALK_HUMAN	A1479T	29	C	C	T	C	C	MutSig2CV	STAD
ALK	VQ-AA64	Silent	SNP	ALK_HUMAN	S171S	1	G	G	A	G	G	MutSig2CV	STAD
ALK	VQ-AA6A	Missense_Mutation	SNP	ALK_HUMAN	P1398L	29	G	G	A	G	G	MutSig2CV	STAD
ALK	CD-A4MG	Missense_Mutation	SNP	ALK_HUMAN	S754F	13	G	G	A	G	G	MutSig2CV	STAD
ALK	CG-5721	Missense_Mutation	SNP	ALK_HUMAN	G640E	11	C	C	T	C	C	MutSig2CV	STAD
ALK	D7-6528	Silent	SNP	ALK_HUMAN	P948P	17	G	G	A	G	G	MutSig2CV	STAD
ALK	D7-A4YV	Silent	SNP	ALK_HUMAN	G1600G	29	T	T	C	T	T	MutSig2CV	STAD
ALK	IN-A6RL	Missense_Mutation	SNP	ALK_HUMAN	P1357H	27	G	G	T	G	G	MutSig2CV	STAD
ALOX12	VQ-A8DT	Missense_Mutation	SNP	LOX12_HUMAN	E169K	4	G	G	A	G	G	MutSig2CV	STAD
ALOX12	BR-4362	Missense_Mutation	SNP	LOX12_HUMAN	T364I	8	C	C	T	C	C	MutSig2CV	STAD
ALOX12	BR-6452	Missense_Mutation	SNP	LOX12_HUMAN	R430S	10	C	C	A	C	C	MutSig2CV	STAD
ALOX12	BR-6456	Missense_Mutation	SNP	LOX12_HUMAN	E226K	6	G	G	A	G	G	MutSig2CV	STAD
ALOX12	CD-8527	Splice_Site	INS	LOX12_HUMAN		8	-	-	A	-	-	MutSig2CV	STAD
ALOX12	D7-A6EY	Missense_Mutation	SNP	LOX12_HUMAN	V301I	7	G	G	A	G	G	MutSig2CV	STAD
ALOX12	HU-A4GT	Splice_Site	SNP	LOX12_HUMAN	L548L	13	C	C	T	C	C	MutSig2CV	STAD
ALOX12	HU-A4GX	Missense_Mutation	SNP	LOX12_HUMAN	R562W	13	C	C	T	C	C	MutSig2CV	STAD
ALOX12	VQ-A8P2	Missense_Mutation	SNP	LOX12_HUMAN	A557D	13	C	C	A	C	C	MutSig2CV	STAD
ALOX12B	BR-4292	Splice_Site	SNP	LX12B_HUMAN		12	A	A	G	A	A	MutSig2CV	STAD
ALOX12B	BR-8372	Missense_Mutation	SNP	LX12B_HUMAN	I540T	12	A	A	G	A	A	MutSig2CV	STAD
ALOX12B	BR-A4QL	Missense_Mutation	SNP	LX12B_HUMAN	V654M	15	C	C	T	C	C	MutSig2CV	STAD
ALOX12B	CG-4306	Missense_Mutation	SNP	LX12B_HUMAN	T628M	14	G	G	A	G	G	MutSig2CV	STAD
ALOX12B	D7-A4YT	Missense_Mutation	SNP	LX12B_HUMAN	V272I	7	C	C	T	C	C	MutSig2CV	STAD
ALOX12B	HU-A4GN	Silent	SNP	LX12B_HUMAN	T625T	14	C	C	T	C	C	MutSig2CV	STAD
ALOX12B	HU-A4H8	Missense_Mutation	SNP	LX12B_HUMAN	T625M	14	G	G	A	G	G	MutSig2CV	STAD
ALOX12B	HU-A4H8	Missense_Mutation	SNP	LX12B_HUMAN	R600Q	14	C	C	T	C	C	MutSig2CV	STAD
ALOX12B	BR-8680	Missense_Mutation	SNP	LX12B_HUMAN	D373G	9	T	T	C	T	T	MutSig2CV	STAD
ALOX12B	CG-4306	Missense_Mutation	SNP	LX12B_HUMAN	R386C	9	G	G	A	G	G	MutSig2CV	STAD
ALOX12B	HF-7132	Missense_Mutation	SNP	LX12B_HUMAN	A525T	12	C	C	T	C	C	MutSig2CV	STAD
ALOX12B	HU-A4H3	Missense_Mutation	SNP	LX12B_HUMAN	S478N	11	C	C	T	C	C	MutSig2CV	STAD
ALOX12B	VQ-A8P2	Nonsense_Mutation	SNP	LX12B_HUMAN	E663*	15	C	C	A	C	C	MutSig2CV	STAD
ALOX15	BR-4292	Frame_Shift_Del	DEL	LOX15_HUMAN	T323fs	9	G	G	-	G	G	MutSig2CV	STAD
ALOX15	BR-8058	Splice_Site	SNP	LOX15_HUMAN	G113S	3	C	C	T	C	C	MutSig2CV	STAD
ALOX15	BR-A4PE	Missense_Mutation	SNP	LOX15_HUMAN	M314I	8	C	C	T	C	C	MutSig2CV	STAD
ALOX15	BR-A4PF	Missense_Mutation	SNP	LOX15_HUMAN	R562W	14	G	G	A	G	G	MutSig2CV	STAD
ALOX15	CD-5801	Missense_Mutation	SNP	LOX15_HUMAN	Y650C	15	T	T	C	T	T	MutSig2CV	STAD
ALOX15	CD-A4MI	Splice_Site	SNP	LOX15_HUMAN		9	A	A	G	A	A	MutSig2CV	STAD
ALOX15	CD-A4MJ	Missense_Mutation	SNP	LOX15_HUMAN	A75T	3	C	C	T	C	C	MutSig2CV	STAD
ALOX15	CG-4460	Missense_Mutation	SNP	LOX15_HUMAN	T572M	14	G	G	A	G	G	MutSig2CV	STAD
ALOX15	HU-A4GT	Splice_Site	SNP	LOX15_HUMAN	Q416R	10	T	T	C	T	T	MutSig2CV	STAD
ALOX15	HU-A4GT	Frame_Shift_Ins	INS	LOX15_HUMAN	K37fs	2	-	-	C	-	-	MutSig2CV	STAD
ALOX15	VQ-AA64	Missense_Mutation	SNP	LOX15_HUMAN	T437N	11	G	G	T	G	G	MutSig2CV	STAD
ALOX15B	BR-6452	Missense_Mutation	SNP	LX15B_HUMAN	R654Q	14	G	G	A	G	G	MutSig2CV	STAD
ALOX15B	BR-8680	Missense_Mutation	SNP	LX15B_HUMAN	N445S	10	A	A	G	A	A	MutSig2CV	STAD
ALOX15B	HU-A4GN	Missense_Mutation	SNP	LX15B_HUMAN	V69M	2	G	G	A	G	G	MutSig2CV	STAD
ALOX15B	VQ-A8P2	Silent	SNP	LX15B_HUMAN	L41L	1	C	C	T	C	C	MutSig2CV	STAD
ALOX15B	VQ-A8P2	Missense_Mutation	SNP	LX15B_HUMAN	E382D	8	G	G	T	G	G	MutSig2CV	STAD
ALOX5	B7-5818	Missense_Mutation	SNP	LOX5_HUMAN	L83P	2	T	T	C	T	T	MutSig2CV	STAD
ALOX5	BR-4256	Missense_Mutation	SNP	LOX5_HUMAN	E71K	2	G	G	A	G	G	MutSig2CV	STAD
ALOX5	BR-4361	Missense_Mutation	SNP	LOX5_HUMAN	R133C	3	C	C	T	C	C	MutSig2CV	STAD
ALOX5	BR-6452	In_Frame_Del	DEL	LOX5_HUMAN	K656del	14	AAG	AAG	-	AAG	AAG	MutSig2CV	STAD
ALOX5	BR-7957	Nonsense_Mutation	SNP	LOX5_HUMAN	R132*	3	C	C	T	C	C	MutSig2CV	STAD
ALOX5	BR-8078	Missense_Mutation	SNP	LOX5_HUMAN	R652C	14	C	C	T	C	C	MutSig2CV	STAD
ALOX5	BR-8361	Silent	SNP	LOX5_HUMAN	H551H	12	C	C	T	C	C	MutSig2CV	STAD
ALOX5	BR-8361	Missense_Mutation	SNP	LOX5_HUMAN	R667Q	14	G	G	A	G	G	MutSig2CV	STAD
ALOX5	CD-A4MG	Missense_Mutation	SNP	LOX5_HUMAN	R521C	11	C	C	T	C	C	MutSig2CV	STAD
ALOX5	CG-4304	Silent	SNP	LOX5_HUMAN	Y516Y	11	C	C	T	C	C	MutSig2CV	STAD
ALOX5	CG-4442	Missense_Mutation	SNP	LOX5_HUMAN	R458W	10	C	C	T	C	C	MutSig2CV	STAD
ALOX5	HU-8602	Missense_Mutation	SNP	LOX5_HUMAN	V176A	4	T	T	C	T	T	MutSig2CV	STAD
ALOX5	HU-A4H5	Silent	SNP	LOX5_HUMAN	Y469Y	10	C	C	T	C	C	MutSig2CV	STAD
ALOX5	HU-A4H8	Silent	SNP	LOX5_HUMAN	D474D	10	C	C	T	C	C	MutSig2CV	STAD
ALOX5	VQ-A91V	Missense_Mutation	SNP	LOX5_HUMAN	D107N	2	G	G	A	G	G	MutSig2CV	STAD
ALOX5AP	BR-8373	Missense_Mutation	SNP	AL5AP_HUMAN	P156L	5	C	C	T	C	C	MutSig2CV	STAD
ALOX5AP	D7-6518	Missense_Mutation	SNP	AL5AP_HUMAN	A74V	3	C	C	T	C	C	MutSig2CV	STAD
ALPI	BR-4201	Missense_Mutation	SNP	PPBI_HUMAN	R223H	6	G	G	A	G	G	MutSig2CV	STAD
ALPI	BR-4292	Silent	SNP	PPBI_HUMAN	S447S	11	G	G	A	G	G	MutSig2CV	STAD
ALPI	BR-6452	Silent	SNP	PPBI_HUMAN	L327L	8	C	C	A	C	C	MutSig2CV	STAD
ALPI	BR-6566	Missense_Mutation	SNP	PPBI_HUMAN	R269H	7	G	G	A	G	G	MutSig2CV	STAD
ALPI	BR-7723	Silent	SNP	PPBI_HUMAN	F383F	9	T	T	C	T	T	MutSig2CV	STAD
ALPI	BR-8363	Silent	SNP	PPBI_HUMAN	G60G	2	C	C	T	C	C	MutSig2CV	STAD
ALPI	BR-8487	Silent	SNP	PPBI_HUMAN	P234P	6	T	T	G	T	T	MutSig2CV	STAD
ALPI	BR-8591	Missense_Mutation	SNP	PPBI_HUMAN	A478V	11	C	C	T	C	C	MutSig2CV	STAD
ALPI	D7-6525	Missense_Mutation	SNP	PPBI_HUMAN	R323H	8	G	G	A	G	G	MutSig2CV	STAD
ALPI	F1-6874	Missense_Mutation	SNP	PPBI_HUMAN	A173T	5	G	G	A	G	G	MutSig2CV	STAD
ALPI	HF-7133	Missense_Mutation	SNP	PPBI_HUMAN	R425Q	10	G	G	A	G	G	MutSig2CV	STAD
ALPI	VQ-A8P2	Missense_Mutation	SNP	PPBI_HUMAN	T293M	8	C	C	T	C	C	MutSig2CV	STAD
ALPL	BR-6452	Missense_Mutation	SNP	PPBT_HUMAN	K27E	3	A	A	G	A	A	MutSig2CV	STAD
ALPL	BR-8360	Missense_Mutation	SNP	PPBT_HUMAN	R450C	12	C	C	T	C	C	MutSig2CV	STAD
ALPL	BR-8487	Silent	SNP	PPBT_HUMAN	S98S	4	C	C	T	C	C	MutSig2CV	STAD
ALPL	BR-A4QL	Frame_Shift_Del	DEL	PPBT_HUMAN	T389fs	10	C	C	-	C	C	MutSig2CV	STAD
ALPL	CG-5728	Silent	SNP	PPBT_HUMAN	S198S	6	C	C	T	C	C	MutSig2CV	STAD
ALPL	EQ-8122	Nonsense_Mutation	SNP	PPBT_HUMAN	R428*	11	C	C	T	C	C	MutSig2CV	STAD
ALPL	F1-6177	Missense_Mutation	SNP	PPBT_HUMAN	A377V	10	C	C	T	C	C	MutSig2CV	STAD
ALPL	RD-A8N1	Missense_Mutation	SNP	PPBT_HUMAN	D109E	5	C	C	A	C	C	MutSig2CV	STAD
ALPL	VQ-A8DT	Silent	SNP	PPBT_HUMAN	H180H	6	C	C	T	C	C	MutSig2CV	STAD
ALPL	D7-A4YY	Missense_Mutation	SNP	PPBT_HUMAN	V304M	9	G	G	A	G	G	MutSig2CV	STAD
ALPL	F1-6177	Frame_Shift_Del	DEL	PPBT_HUMAN	V128fs	5	G	G	-	G	G	MutSig2CV	STAD
ALPL	HU-A4H5	Missense_Mutation	SNP	PPBT_HUMAN	A508E	12	C	C	A	C	C	MutSig2CV	STAD
ALPP	BR-4366	Missense_Mutation	SNP	PPB1_HUMAN	L7V	1	C	C	G	C	C	MutSig2CV	STAD
ALPP	BR-8361	Silent	SNP	PPB1_HUMAN	P97P	3	A	A	G	A	A	MutSig2CV	STAD
ALPP	BR-8361	Silent	SNP	PPB1_HUMAN	Y98Y	3	T	T	C	T	T	MutSig2CV	STAD
ALPP	CG-4436	Silent	SNP	PPB1_HUMAN	N417N	10	C	C	T	C	C	MutSig2CV	STAD
ALPP	CG-4443	Missense_Mutation	SNP	PPB1_HUMAN	V196M	5	G	G	A	G	G	MutSig2CV	STAD
ALPP	CG-5726	Silent	SNP	PPB1_HUMAN	G63G	2	C	C	T	C	C	MutSig2CV	STAD
ALPP	HF-7132	Missense_Mutation	SNP	PPB1_HUMAN	T70M	3	C	C	T	C	C	MutSig2CV	STAD
ALPP	HF-7132	Silent	SNP	PPB1_HUMAN	G456G	11	C	C	T	C	C	MutSig2CV	STAD
ALPP	HF-A5NB	Frame_Shift_Ins	INS	PPB1_HUMAN	Y347fs	9	-	-	T	-	-	MutSig2CV	STAD
ALPP	HF-A5NB	Silent	SNP	PPB1_HUMAN	S434S	10	C	C	T	C	C	MutSig2CV	STAD
ALPP	HU-8238	Missense_Mutation	SNP	PPB1_HUMAN	D64H	2	G	G	C	G	G	MutSig2CV	STAD
ALPP	HU-A4G8	Silent	SNP	PPB1_HUMAN	R188R	5	C	C	T	C	C	MutSig2CV	STAD
ALPP	HU-A4G9	Silent	SNP	PPB1_HUMAN	P439P	11	C	C	T	C	C	MutSig2CV	STAD
ALPP	HU-A4H3	Missense_Mutation	SNP	PPB1_HUMAN	T411M	10	C	C	T	C	C	MutSig2CV	STAD
ALPP	HU-A4H8	Missense_Mutation	SNP	PPB1_HUMAN	R464H	11	G	G	A	G	G	MutSig2CV	STAD
ALPP	VQ-A8P3	Missense_Mutation	SNP	PPB1_HUMAN	R201H	5	G	G	A	G	G	MutSig2CV	STAD
ALPP	BR-4184	Silent	SNP	PPB1_HUMAN	A317A	8	C	C	T	C	C	MutSig2CV	STAD
ALPP	BR-4257	Missense_Mutation	SNP	PPB1_HUMAN	T72I	3	C	C	T	C	C	MutSig2CV	STAD
ALPP	BR-4257	Missense_Mutation	SNP	PPB1_HUMAN	R319C	8	C	C	T	C	C	MutSig2CV	STAD
ALPP	BR-7851	Missense_Mutation	SNP	PPB1_HUMAN	E435K	10	G	G	A	G	G	MutSig2CV	STAD
ALPP	BR-8372	Silent	SNP	PPB1_HUMAN	G166G	5	A	A	C	A	A	MutSig2CV	STAD
ALPPL2	BR-4184	Missense_Mutation	SNP	PPBN_HUMAN	R198H	5	G	G	A	G	G	MutSig2CV	STAD
ALPPL2	BR-4184	Missense_Mutation	SNP	PPBN_HUMAN	A484T	11	G	G	A	G	G	MutSig2CV	STAD
ALPPL2	BR-4368	Missense_Mutation	SNP	PPBN_HUMAN	T528M	11	C	C	T	C	C	MutSig2CV	STAD
ALPPL2	CG-4460	Missense_Mutation	SNP	PPBN_HUMAN	A505V	11	C	C	T	C	C	MutSig2CV	STAD
ALPPL2	HF-7133	Missense_Mutation	SNP	PPBN_HUMAN	P517T	11	C	C	A	C	C	MutSig2CV	STAD
ALPPL2	B7-A5TN	Silent	SNP	PPBN_HUMAN	D447D	11	C	C	T	C	C	MutSig2CV	STAD
ALPPL2	BR-A4QL	Missense_Mutation	SNP	PPBN_HUMAN	R198H	5	G	G	A	G	G	MutSig2CV	STAD
ALX3	BR-4184	Missense_Mutation	SNP	ALX3_HUMAN	T343M	4	G	G	A	G	G	MutSig2CV	STAD
ALX3	BR-6565	Missense_Mutation	SNP	ALX3_HUMAN	R111Q	2	C	C	T	C	C	MutSig2CV	STAD
ALX3	CG-4465	Missense_Mutation	SNP	ALX3_HUMAN	T343M	4	G	G	A	G	G	MutSig2CV	STAD
ALX3	MX-A5UJ	Missense_Mutation	SNP	ALX3_HUMAN	A69T	1	C	C	T	C	C	MutSig2CV	STAD
AMELY	VQ-A8PE	Missense_Mutation	SNP	AMELY_HUMAN	G68S	5	C	C	T	C	C	MutSig2CV	STAD
AMELY	F1-A448	Missense_Mutation	SNP	AMELY_HUMAN	L115P	5	A	A	G	A	A	MutSig2CV	STAD
AMH	CG-4442	Missense_Mutation	SNP	MIS_HUMAN	G65S	1	G	G	A	G	G	MutSig2CV	STAD
AMH	HU-A4GN	Frame_Shift_Del	DEL	MIS_HUMAN	S68fs	1	C	C	-	C	C	MutSig2CV	STAD
AMH	CD-A4MI	Frame_Shift_Del	DEL	MIS_HUMAN	L115fs	1	TA	TA	-	TA	TA	MutSig2CV	STAD
AMH	D7-A747	Missense_Mutation	SNP	MIS_HUMAN	D44G	1	A	A	G	A	A	MutSig2CV	STAD
AMH	MX-A5UJ	Missense_Mutation	SNP	MIS_HUMAN	A111T	1	G	G	A	G	G	MutSig2CV	STAD
AMHR2	BR-4362	Missense_Mutation	SNP	AMHR2_HUMAN	R504H	11	G	G	A	G	G	MutSig2CV	STAD
AMHR2	BR-6852	Frame_Shift_Del	DEL	AMHR2_HUMAN	W470fs	10	G	G	-	G	G	MutSig2CV	STAD
AMHR2	BR-8382	Silent	SNP	AMHR2_HUMAN	L158L	4	C	C	G	C	C	MutSig2CV	STAD
AMHR2	CG-4442	Silent	SNP	AMHR2_HUMAN	L152L	4	C	C	T	C	C	MutSig2CV	STAD
AMHR2	F1-6177	Missense_Mutation	SNP	AMHR2_HUMAN	R270C	6	C	C	T	C	C	MutSig2CV	STAD
AMHR2	HU-A4H3	Frame_Shift_Del	DEL	AMHR2_HUMAN	R265fs	6	G	G	-	G	G	MutSig2CV	STAD
AMHR2	R5-A7O7	Missense_Mutation	SNP	AMHR2_HUMAN	R548Q	11	G	G	A	G	G	MutSig2CV	STAD
AMHR2	R5-A7ZI	Silent	SNP	AMHR2_HUMAN	L159L	4	G	G	C	G	G	MutSig2CV	STAD
AMHR2	VQ-A8P2	Missense_Mutation	SNP	AMHR2_HUMAN	R265Q	6	G	G	A	G	G	MutSig2CV	STAD
AMHR2	BR-7707	Frame_Shift_Ins	INS	AMHR2_HUMAN	R265fs	6	-	-	G	-	-	MutSig2CV	STAD
AMHR2	CG-4305	Frame_Shift_Del	DEL	AMHR2_HUMAN	R265fs	6	G	G	-	G	G	MutSig2CV	STAD
AMHR2	CG-5728	Silent	SNP	AMHR2_HUMAN	L158L	4	C	C	G	C	C	MutSig2CV	STAD
AMHR2	VQ-A8P2	Missense_Mutation	SNP	AMHR2_HUMAN	R244I	6	G	G	T	G	G	MutSig2CV	STAD
AMPD1	BR-4201	Missense_Mutation	SNP	AMPD1_HUMAN	A59V	3	G	G	A	G	G	MutSig2CV	STAD
AMPD1	BR-4361	Missense_Mutation	SNP	AMPD1_HUMAN	K171R	5	T	T	C	T	T	MutSig2CV	STAD
AMPD1	BR-6452	Silent	SNP	AMPD1_HUMAN	Q357Q	8	T	T	C	T	T	MutSig2CV	STAD
AMPD1	BR-7958	Missense_Mutation	SNP	AMPD1_HUMAN	D497E	11	A	A	C	A	A	MutSig2CV	STAD
AMPD1	BR-8590	Missense_Mutation	SNP	AMPD1_HUMAN	K502T	11	T	T	G	T	T	MutSig2CV	STAD
AMPD1	BR-8680	Missense_Mutation	SNP	AMPD1_HUMAN	E714K	15	C	C	T	C	C	MutSig2CV	STAD
AMPD1	BR-8680	Missense_Mutation	SNP	AMPD1_HUMAN	K570N	12	C	C	A	C	C	MutSig2CV	STAD
AMPD1	BR-8680	Missense_Mutation	SNP	AMPD1_HUMAN	F188C	5	A	A	C	A	A	MutSig2CV	STAD
AMPD1	CG-4306	Missense_Mutation	SNP	AMPD1_HUMAN	T613I	13	G	G	A	G	G	MutSig2CV	STAD
AMPD1	HU-A4GN	Missense_Mutation	SNP	AMPD1_HUMAN	R108C	4	G	G	A	G	G	MutSig2CV	STAD
AMPD1	IN-A6RL	Missense_Mutation	SNP	AMPD1_HUMAN	I515N	11	A	A	T	A	A	MutSig2CV	STAD
AMPD1	RD-A7C1	Missense_Mutation	SNP	AMPD1_HUMAN	H454Y	10	G	G	A	G	G	MutSig2CV	STAD
AMPD1	VQ-A8P2	Missense_Mutation	SNP	AMPD1_HUMAN	R180C	5	G	G	A	G	G	MutSig2CV	STAD
AMPD3	B7-5816	Missense_Mutation	SNP	AMPD3_HUMAN	T130P	3	A	A	C	A	A	MutSig2CV	STAD
AMPD3	B7-A5TI	Missense_Mutation	SNP	AMPD3_HUMAN	P183L	4	C	C	T	C	C	MutSig2CV	STAD
AMPD3	BR-4184	Missense_Mutation	SNP	AMPD3_HUMAN	A639V	13	C	C	T	C	C	MutSig2CV	STAD
AMPD3	BR-4184	Missense_Mutation	SNP	AMPD3_HUMAN	A749T	15	G	G	A	G	G	MutSig2CV	STAD
AMPD3	BR-6566	Missense_Mutation	SNP	AMPD3_HUMAN	E41D	2	G	G	T	G	G	MutSig2CV	STAD
AMPD3	BR-8284	Missense_Mutation	SNP	AMPD3_HUMAN	R707G	14	A	A	G	A	A	MutSig2CV	STAD
AMPD3	BR-8363	Frame_Shift_Del	DEL	AMPD3_HUMAN	G107fs	3	C	C	-	C	C	MutSig2CV	STAD
AMPD3	BR-8370	Missense_Mutation	SNP	AMPD3_HUMAN	R360W	7	C	C	T	C	C	MutSig2CV	STAD
AMPD3	BR-8372	Frame_Shift_Del	DEL	AMPD3_HUMAN	G107fs	3	C	C	-	C	C	MutSig2CV	STAD
AMPD3	CD-8529	Missense_Mutation	SNP	AMPD3_HUMAN	H269Y	5	C	C	T	C	C	MutSig2CV	STAD
AMPD3	CD-A4MG	Frame_Shift_Del	DEL	AMPD3_HUMAN	L774fs	15	T	T	-	T	T	MutSig2CV	STAD
AMPD3	CD-A4MI	Silent	SNP	AMPD3_HUMAN	K470K	9	G	G	A	G	G	MutSig2CV	STAD
AMPD3	CD-A4MJ	Silent	SNP	AMPD3_HUMAN	H617H	12	C	C	T	C	C	MutSig2CV	STAD
AMPD3	CG-4436	Missense_Mutation	SNP	AMPD3_HUMAN	P113L	3	C	C	T	C	C	MutSig2CV	STAD
AMPD3	CG-4437	Missense_Mutation	SNP	AMPD3_HUMAN	Y425D	8	T	T	G	T	T	MutSig2CV	STAD
AMPD3	CG-4460	Silent	SNP	AMPD3_HUMAN	N319N	6	C	C	T	C	C	MutSig2CV	STAD
AMPD3	CG-4465	Missense_Mutation	SNP	AMPD3_HUMAN	L47M	2	C	C	A	C	C	MutSig2CV	STAD
AMPD3	CG-5726	Missense_Mutation	SNP	AMPD3_HUMAN	R315L	6	G	G	T	G	G	MutSig2CV	STAD
AMPD3	HU-A4G8	Missense_Mutation	SNP	AMPD3_HUMAN	F532L	11	T	T	C	T	T	MutSig2CV	STAD
AMPD3	HU-A4GT	Missense_Mutation	SNP	AMPD3_HUMAN	V626A	13	T	T	C	T	T	MutSig2CV	STAD
AMPD3	HU-A4GU	Missense_Mutation	SNP	AMPD3_HUMAN	P483S	9	C	C	T	C	C	MutSig2CV	STAD
AMPD3	VQ-A8P2	Silent	SNP	AMPD3_HUMAN	P183P	4	G	G	A	G	G	MutSig2CV	STAD
AMPD3	VQ-A8P2	Missense_Mutation	SNP	AMPD3_HUMAN	R477C	9	C	C	T	C	C	MutSig2CV	STAD
AMPD3	VQ-A8P2	Silent	SNP	AMPD3_HUMAN	S542S	11	C	C	T	C	C	MutSig2CV	STAD
AMPH	BR-4361	Missense_Mutation	SNP	AMPH_HUMAN	E570K	19	C	C	T	C	C	MutSig2CV	STAD
AMPH	BR-4362	Missense_Mutation	SNP	AMPH_HUMAN	A221V	8	G	G	A	G	G	MutSig2CV	STAD
AMPH	BR-8059	Missense_Mutation	SNP	AMPH_HUMAN	G684C	21	C	C	A	C	C	MutSig2CV	STAD
AMPH	BR-8368	Missense_Mutation	SNP	AMPH_HUMAN	A258V	10	G	G	A	G	G	MutSig2CV	STAD
AMPH	BR-8485	Splice_Site	SNP	AMPH_HUMAN		16	A	A	G	A	A	MutSig2CV	STAD
AMPH	BR-8680	Missense_Mutation	SNP	AMPH_HUMAN	E40K	2	C	C	T	C	C	MutSig2CV	STAD
AMPH	BR-8686	Frame_Shift_Ins	INS	AMPH_HUMAN	A487fs	18	-	-	C	-	-	MutSig2CV	STAD
AMPH	CD-5801	Missense_Mutation	SNP	AMPH_HUMAN	K112N	5	T	T	G	T	T	MutSig2CV	STAD
AMPH	CD-8529	Missense_Mutation	SNP	AMPH_HUMAN	E83V	4	T	T	A	T	T	MutSig2CV	STAD
AMPH	CG-5721	Missense_Mutation	SNP	AMPH_HUMAN	V199A	8	A	A	G	A	A	MutSig2CV	STAD
AMPH	D7-6525	Missense_Mutation	SNP	AMPH_HUMAN	S80L	4	G	G	A	G	G	MutSig2CV	STAD
AMPH	D7-6822	Splice_Site	SNP	AMPH_HUMAN	V222E	8	A	A	T	A	A	MutSig2CV	STAD
AMPH	D7-A6F0	Missense_Mutation	SNP	AMPH_HUMAN	E490K	18	C	C	T	C	C	MutSig2CV	STAD
AMPH	FP-A8CX	Missense_Mutation	SNP	AMPH_HUMAN	G116R	5	C	C	T	C	C	MutSig2CV	STAD
AMPH	HU-A4H3	Missense_Mutation	SNP	AMPH_HUMAN	A487V	18	G	G	A	G	G	MutSig2CV	STAD
AMPH	IN-A6RI	Nonsense_Mutation	SNP	AMPH_HUMAN	Y42*	2	A	A	T	A	A	MutSig2CV	STAD
AMPH	IN-A6RO	Missense_Mutation	SNP	AMPH_HUMAN	D474N	18	C	C	T	C	C	MutSig2CV	STAD
AMPH	VQ-A8P2	Splice_Site	INS	AMPH_HUMAN		3	-	-	A	-	-	MutSig2CV	STAD
AMPH	VQ-A8P3	Missense_Mutation	SNP	AMPH_HUMAN	E190G	7	T	T	C	T	T	MutSig2CV	STAD
AMT	BR-4184	Missense_Mutation	SNP	GCST_HUMAN	A29T	1	C	C	T	C	C	MutSig2CV	STAD
AMT	BR-8363	Missense_Mutation	SNP	GCST_HUMAN	F18S	1	A	A	G	A	A	MutSig2CV	STAD
AMT	CG-4442	Missense_Mutation	SNP	GCST_HUMAN	R10H	1	C	C	T	C	C	MutSig2CV	STAD
AMT	CG-5723	Frame_Shift_Del	DEL	GCST_HUMAN	D262fs	7	G	G	-	G	G	MutSig2CV	STAD
AMY1A	CD-A4MH	Missense_Mutation	SNP	AMY1_HUMAN	A307V	6	C	C	T	C	C	MutSig2CV	STAD
AMY1A	CG-4305	Missense_Mutation	SNP	AMY1_HUMAN	A322T	7	G	G	A	G	G	MutSig2CV	STAD
AMY1A	CG-4305	Missense_Mutation	SNP	AMY1_HUMAN	Y336C	8	T	T	C	T	T	MutSig2CV	STAD
AMY1A	HU-A4G9	Nonsense_Mutation	SNP	AMY1_HUMAN	R318*	6	C	C	T	C	C	MutSig2CV	STAD
AMY1A	VQ-A8P2	Silent	SNP	AMY1_HUMAN	A325A	6	C	C	A	C	C	MutSig2CV	STAD
AMY1A	VQ-AA6G	Missense_Mutation	SNP	AMY1_HUMAN	R358H	8	G	G	A	G	G	MutSig2CV	STAD
AMY2A	BR-4184	Missense_Mutation	SNP	AMYP_HUMAN	R191H	4	G	G	A	G	G	MutSig2CV	STAD
AMY2A	BR-8367	Missense_Mutation	SNP	AMYP_HUMAN	I225S	4	T	T	G	T	T	MutSig2CV	STAD
AMY2A	BR-A4PD	Missense_Mutation	SNP	AMYP_HUMAN	I66V	2	A	A	G	A	A	MutSig2CV	STAD
AMY2A	CG-5721	Missense_Mutation	SNP	AMYP_HUMAN	G89A	2	G	G	C	G	G	MutSig2CV	STAD
AMY2A	CG-5726	Missense_Mutation	SNP	AMYP_HUMAN	G54E	1	G	G	A	G	G	MutSig2CV	STAD
AMY2A	FP-A4BE	Missense_Mutation	SNP	AMYP_HUMAN	R267W	5	C	C	T	C	C	MutSig2CV	STAD
AMY2A	HU-A4H2	Splice_Site	SNP	AMYP_HUMAN	Q56H	1	G	G	T	G	G	MutSig2CV	STAD
AMY2B	B7-A5TI	Silent	SNP	AMY2B_HUMAN	I327I	8	T	T	A	T	T	MutSig2CV	STAD
AMY2B	BR-4187	Missense_Mutation	SNP	AMY2B_HUMAN	R404H	10	G	G	A	G	G	MutSig2CV	STAD
AMY2B	BR-4201	Frame_Shift_Del	DEL	AMY2B_HUMAN	H491fs	12	T	T	-	T	T	MutSig2CV	STAD
AMY2B	BR-6452	Missense_Mutation	SNP	AMY2B_HUMAN	S356N	9	G	G	A	G	G	MutSig2CV	STAD
AMY2B	BR-8366	Missense_Mutation	SNP	AMY2B_HUMAN	D487N	12	G	G	A	G	G	MutSig2CV	STAD
AMY2B	BR-8487	Missense_Mutation	SNP	AMY2B_HUMAN	N445S	11	A	A	G	A	A	MutSig2CV	STAD
AMY2B	BR-A4QL	Missense_Mutation	SNP	AMY2B_HUMAN	N379D	10	A	A	G	A	A	MutSig2CV	STAD
AMY2B	BR-A4QL	Missense_Mutation	SNP	AMY2B_HUMAN	N423S	11	A	A	G	A	A	MutSig2CV	STAD
AMY2B	CD-5801	Missense_Mutation	SNP	AMY2B_HUMAN	S132R	5	T	T	G	T	T	MutSig2CV	STAD
AMY2B	CD-8526	Missense_Mutation	SNP	AMY2B_HUMAN	W372C	10	G	G	T	G	G	MutSig2CV	STAD
AMY2B	CD-8536	Missense_Mutation	SNP	AMY2B_HUMAN	C175W	6	T	T	G	T	T	MutSig2CV	STAD
AMY2B	CD-A4MI	Missense_Mutation	SNP	AMY2B_HUMAN	S88Y	4	C	C	A	C	C	MutSig2CV	STAD
AMY2B	HU-8604	Missense_Mutation	SNP	AMY2B_HUMAN	E508K	12	G	G	A	G	G	MutSig2CV	STAD
AMY2B	HU-A4GU	Missense_Mutation	SNP	AMY2B_HUMAN	N61Y	4	A	A	T	A	A	MutSig2CV	STAD
AMY2B	HU-A4H4	Nonsense_Mutation	SNP	AMY2B_HUMAN	G324*	8	G	G	T	G	G	MutSig2CV	STAD
AMY2B	IN-A6RI	Missense_Mutation	SNP	AMY2B_HUMAN	P303S	8	C	C	T	C	C	MutSig2CV	STAD
AMY2B	RD-A7BT	Missense_Mutation	SNP	AMY2B_HUMAN	L277P	7	T	T	C	T	T	MutSig2CV	STAD
AMY2B	RD-A7BW	Missense_Mutation	SNP	AMY2B_HUMAN	R352Q	9	G	G	A	G	G	MutSig2CV	STAD
AMY2B	VQ-AA64	Missense_Mutation	SNP	AMY2B_HUMAN	D38E	3	T	T	A	T	T	MutSig2CV	STAD
ANGPT1	BR-4184	Missense_Mutation	SNP	ANGP1_HUMAN	H277Y	8	G	G	A	G	G	MutSig2CV	STAD
ANGPT1	BR-4184	Missense_Mutation	SNP	ANGP1_HUMAN	E197G	6	T	T	C	T	T	MutSig2CV	STAD
ANGPT1	BR-6452	IGR	INS				-	-	T	-	-	MutSig2CV	STAD
ANGPT1	BR-6457	Silent	SNP	ANGP1_HUMAN	G123G	5	A	A	T	A	A	MutSig2CV	STAD
ANGPT1	VQ-A91V	Splice_Site	SNP	ANGP1_HUMAN	K112T	4	T	T	G	T	T	MutSig2CV	STAD
ANGPT1	BR-7704	Silent	SNP	ANGP1_HUMAN	Q20Q	3	T	T	C	T	T	MutSig2CV	STAD
ANGPT1	BR-7901	Missense_Mutation	SNP	ANGP1_HUMAN	K16N	3	T	T	G	T	T	MutSig2CV	STAD
ANGPT1	BR-8297	Silent	SNP	ANGP1_HUMAN	L22L	3	A	A	G	A	A	MutSig2CV	STAD
ANGPT1	BR-8680	IGR	SNP				T	T	C	T	T	MutSig2CV	STAD
ANGPT1	BR-8680	IGR	SNP				T	T	C	T	T	MutSig2CV	STAD
ANGPT1	BR-8680	IGR	SNP				T	T	C	T	T	MutSig2CV	STAD
ANGPT1	D7-5579	Silent	SNP	ANGP1_HUMAN	Q20Q	3	T	T	C	T	T	MutSig2CV	STAD
ANGPT1	D7-6818	Missense_Mutation	SNP	ANGP1_HUMAN	N272D	8	T	T	C	T	T	MutSig2CV	STAD
ANGPT1	D7-A6EV	Silent	SNP	ANGP1_HUMAN	T24T	3	A	A	G	A	A	MutSig2CV	STAD
ANGPT1	F1-6874	5'UTR	DEL	ANGP1_HUMAN		0	T	T	-	T	T	MutSig2CV	STAD
ANGPT1	FP-7829	IGR	SNP				G	G	T	G	G	MutSig2CV	STAD
ANGPT1	HU-8602	Missense_Mutation	SNP	ANGP1_HUMAN	T125A	5	T	T	C	T	T	MutSig2CV	STAD
ANGPT1	HU-A4HD	Splice_Site	SNP	ANGP1_HUMAN	M146I	5	C	C	A	C	C	MutSig2CV	STAD
ANGPT1	RD-A7C1	Silent	SNP	ANGP1_HUMAN	T41T	3	G	G	A	G	G	MutSig2CV	STAD
ANGPT1	SW-A7EA	5'UTR	SNP	ANGP1_HUMAN		0	C	C	A	C	C	MutSig2CV	STAD
ANGPT1	VQ-A8P2	Missense_Mutation	SNP	ANGP1_HUMAN	A164V	6	G	G	A	G	G	MutSig2CV	STAD
ANGPT1	VQ-A91V	Splice_Site	INS	ANGP1_HUMAN		4	-	-	C	-	-	MutSig2CV	STAD
ANGPT2	BR-4184	Missense_Mutation	SNP	ANGP2_HUMAN	G471S	9	C	C	T	C	C	MutSig2CV	STAD
ANGPT2	BR-4184	Missense_Mutation	SNP	ANGP2_HUMAN	R368H	7	C	C	T	C	C	MutSig2CV	STAD
ANGPT2	BR-4184	Missense_Mutation	SNP	ANGP2_HUMAN	R54H	1	C	C	T	C	C	MutSig2CV	STAD
ANGPT2	BR-4368	Silent	SNP	ANGP2_HUMAN	G331G	6	G	G	A	G	G	MutSig2CV	STAD
ANGPT2	BR-4370	Silent	SNP	ANGP2_HUMAN	S361S	7	C	C	T	C	C	MutSig2CV	STAD
ANGPT2	BR-8487	Silent	SNP	ANGP2_HUMAN	S332S	6	G	G	A	G	G	MutSig2CV	STAD
ANGPT2	BR-8487	Missense_Mutation	SNP	ANGP2_HUMAN	L216P	4	A	A	G	A	A	MutSig2CV	STAD
ANGPT2	CG-5721	Missense_Mutation	SNP	ANGP2_HUMAN	C450R	9	A	A	G	A	A	MutSig2CV	STAD
ANGPT2	CG-5726	Missense_Mutation	SNP	ANGP2_HUMAN	R54H	1	C	C	T	C	C	MutSig2CV	STAD
ANGPT2	F1-6177	Missense_Mutation	SNP	ANGP2_HUMAN	N130I	2	T	T	A	T	T	MutSig2CV	STAD
ANGPT2	HU-8602	Silent	SNP	ANGP2_HUMAN	S417S	8	G	G	A	G	G	MutSig2CV	STAD
ANGPT2	HU-A4GN	Missense_Mutation	SNP	ANGP2_HUMAN	L355V	7	G	G	C	G	G	MutSig2CV	STAD
ANGPT2	VQ-A8P2	Missense_Mutation	SNP	ANGP2_HUMAN	S424I	8	C	C	A	C	C	MutSig2CV	STAD
ANGPT2	VQ-A8P2	Silent	SNP	ANGP2_HUMAN	T121T	2	C	C	T	C	C	MutSig2CV	STAD
ANK2	BR-4184	Missense_Mutation	SNP	ANK2_HUMAN	A2974T	38	G	G	A	G	G	MutSig2CV	STAD
ANK2	BR-4368	Frame_Shift_Del	DEL	ANK2_HUMAN	E1934fs	38	A	A	-	A	A	MutSig2CV	STAD
ANK2	BR-6452	Missense_Mutation	SNP	ANK2_HUMAN	E2345G	38	A	A	G	A	A	MutSig2CV	STAD
ANK2	BR-6452	Missense_Mutation	SNP	ANK2_HUMAN	S3448G	38	A	A	G	A	A	MutSig2CV	STAD
ANK2	BR-8081	Missense_Mutation	SNP	ANK2_HUMAN	T2555I	38	C	C	T	C	C	MutSig2CV	STAD
ANK2	BR-8363	Missense_Mutation	SNP	ANK2_HUMAN	H238N	8	C	C	A	C	C	MutSig2CV	STAD
ANK2	BR-8363	Nonsense_Mutation	SNP	ANK2_HUMAN	Q1688*	38	C	C	T	C	C	MutSig2CV	STAD
ANK2	BR-8372	Missense_Mutation	SNP	ANK2_HUMAN	P1076H	29	C	C	A	C	C	MutSig2CV	STAD
ANK2	BR-8373	Nonsense_Mutation	SNP	ANK2_HUMAN	E849*	23	G	G	T	G	G	MutSig2CV	STAD
ANK2	BR-8589	Missense_Mutation	SNP	ANK2_HUMAN	E2755D	38	A	A	C	A	A	MutSig2CV	STAD
ANK2	BR-8591	Silent	SNP	ANK2_HUMAN	P1926P	38	G	G	A	G	G	MutSig2CV	STAD
ANK2	BR-8680	Silent	SNP	ANK2_HUMAN	D2377D	38	C	C	T	C	C	MutSig2CV	STAD
ANK2	BR-8680	Silent	SNP	ANK2_HUMAN	S2843S	38	C	C	T	C	C	MutSig2CV	STAD
ANK2	BR-8680	Nonsense_Mutation	SNP	ANK2_HUMAN	R3602*	40	C	C	T	C	C	MutSig2CV	STAD
ANK2	CG-4305	Missense_Mutation	SNP	ANK2_HUMAN	R3842L	43	G	G	T	G	G	MutSig2CV	STAD
ANK2	CG-4437	Missense_Mutation	SNP	ANK2_HUMAN	K1769N	38	A	A	T	A	A	MutSig2CV	STAD
ANK2	CG-4465	Frame_Shift_Del	DEL	ANK2_HUMAN	E2819fs	38	A	A	-	A	A	MutSig2CV	STAD
ANK2	CG-5720	Silent	SNP	ANK2_HUMAN	V2713V	38	C	C	T	C	C	MutSig2CV	STAD
ANK2	CG-5728	Frame_Shift_Del	DEL	ANK2_HUMAN	G3933fs	45	G	G	-	G	G	MutSig2CV	STAD
ANK2	D7-6524	Missense_Mutation	SNP	ANK2_HUMAN	R1088Q	29	G	G	A	G	G	MutSig2CV	STAD
ANK2	D7-6527	Missense_Mutation	SNP	ANK2_HUMAN	A340S	11	G	G	T	G	G	MutSig2CV	STAD
ANK2	EQ-A4SO	Missense_Mutation	SNP	ANK2_HUMAN	G2074V	38	G	G	T	G	G	MutSig2CV	STAD
ANK2	F1-6177	Missense_Mutation	SNP	ANK2_HUMAN	A612V	17	C	C	T	C	C	MutSig2CV	STAD
ANK2	FP-8099	Missense_Mutation	SNP	ANK2_HUMAN	A1085V	29	C	C	T	C	C	MutSig2CV	STAD
ANK2	FP-A4BE	Missense_Mutation	SNP	ANK2_HUMAN	V1562L	38	G	G	T	G	G	MutSig2CV	STAD
ANK2	FP-A4BF	Missense_Mutation	SNP	ANK2_HUMAN	R1011H	27	G	G	A	G	G	MutSig2CV	STAD
ANK2	HF-7132	Frame_Shift_Del	DEL	ANK2_HUMAN	R23fs	1	A	A	-	A	A	MutSig2CV	STAD
ANK2	HF-A5NB	Missense_Mutation	SNP	ANK2_HUMAN	D3644G	41	A	A	G	A	A	MutSig2CV	STAD
ANK2	HU-8602	Frame_Shift_Del	DEL	ANK2_HUMAN	K1730fs	38	A	A	-	A	A	MutSig2CV	STAD
ANK2	HU-8602	Silent	SNP	ANK2_HUMAN	S1884S	38	G	G	A	G	G	MutSig2CV	STAD
ANK2	HU-8602	Missense_Mutation	SNP	ANK2_HUMAN	R3906W	45	C	C	T	C	C	MutSig2CV	STAD
ANK2	HU-8610	Missense_Mutation	SNP	ANK2_HUMAN	G1387S	34	G	G	A	G	G	MutSig2CV	STAD
ANK2	HU-A4G8	Silent	SNP	ANK2_HUMAN	V220V	6	A	A	G	A	A	MutSig2CV	STAD
ANK2	HU-A4G8	Missense_Mutation	SNP	ANK2_HUMAN	Q3827R	43	A	A	G	A	A	MutSig2CV	STAD
ANK2	HU-A4G9	Frame_Shift_Del	DEL	ANK2_HUMAN	K1730fs	38	A	A	-	A	A	MutSig2CV	STAD
ANK2	HU-A4GQ	Missense_Mutation	SNP	ANK2_HUMAN	T3894I	44	C	C	T	C	C	MutSig2CV	STAD
ANK2	HU-A4GX	Silent	SNP	ANK2_HUMAN	N778N	21	C	C	T	C	C	MutSig2CV	STAD
ANK2	HU-A4GX	Frame_Shift_Del	DEL	ANK2_HUMAN	R3454fs	38	G	G	-	G	G	MutSig2CV	STAD
ANK2	HU-A4H4	Missense_Mutation	SNP	ANK2_HUMAN	A2503P	38	G	G	C	G	G	MutSig2CV	STAD
ANK2	IN-A6RL	Silent	SNP	ANK2_HUMAN	L193L	6	G	G	T	G	G	MutSig2CV	STAD
ANK2	IN-A6RL	Missense_Mutation	SNP	ANK2_HUMAN	R996L	27	G	G	T	G	G	MutSig2CV	STAD
ANK2	RD-A7BT	Missense_Mutation	SNP	ANK2_HUMAN	G1679A	38	G	G	C	G	G	MutSig2CV	STAD
ANK2	RD-A7BT	Silent	SNP	ANK2_HUMAN	S1848S	38	A	A	C	A	A	MutSig2CV	STAD
ANK2	RD-A8N9	Missense_Mutation	SNP	ANK2_HUMAN	R3842Q	43	G	G	A	G	G	MutSig2CV	STAD
ANK2	VQ-A8P2	Silent	SNP	ANK2_HUMAN	I2771I	38	C	C	T	C	C	MutSig2CV	STAD
ANK2	BR-4184	Missense_Mutation	SNP	ANK2_HUMAN	K3060N	38	A	A	C	A	A	MutSig2CV	STAD
ANK2	BR-4361	Missense_Mutation	SNP	ANK2_HUMAN	R1991L	38	G	G	T	G	G	MutSig2CV	STAD
ANK2	BR-4361	Missense_Mutation	SNP	ANK2_HUMAN	H2566R	38	A	A	G	A	A	MutSig2CV	STAD
ANK2	BR-4361	Nonsense_Mutation	SNP	ANK2_HUMAN	K2674*	38	A	A	T	A	A	MutSig2CV	STAD
ANK2	BR-6452	Missense_Mutation	SNP	ANK2_HUMAN	M3874V	44	A	A	G	A	A	MutSig2CV	STAD
ANK2	BR-6566	Frame_Shift_Del	DEL	ANK2_HUMAN	E3869fs	43	A	A	-	A	A	MutSig2CV	STAD
ANK2	BR-6706	Silent	SNP	ANK2_HUMAN	S2961S	38	T	T	C	T	T	MutSig2CV	STAD
ANK2	BR-6852	Frame_Shift_Del	DEL	ANK2_HUMAN	R3454fs	38	G	G	-	G	G	MutSig2CV	STAD
ANK2	BR-7723	Missense_Mutation	SNP	ANK2_HUMAN	R3942H	45	G	G	A	G	G	MutSig2CV	STAD
ANK2	BR-7851	Splice_Site	SNP	ANK2_HUMAN	K223N	6	G	G	T	G	G	MutSig2CV	STAD
ANK2	BR-8060	Silent	SNP	ANK2_HUMAN	R255R	8	G	G	A	G	G	MutSig2CV	STAD
ANK2	BR-A4QI	Missense_Mutation	SNP	ANK2_HUMAN	K684R	18	A	A	G	A	A	MutSig2CV	STAD
ANK2	CD-5801	Missense_Mutation	SNP	ANK2_HUMAN	S3247P	38	T	T	C	T	T	MutSig2CV	STAD
ANK2	CD-5801	Missense_Mutation	SNP	ANK2_HUMAN	N3956I	46	A	A	T	A	A	MutSig2CV	STAD
ANK2	CD-8531	Silent	SNP	ANK2_HUMAN	H535H	15	C	C	T	C	C	MutSig2CV	STAD
ANK2	CD-A48C	Missense_Mutation	SNP	ANK2_HUMAN	H2742Y	38	C	C	T	C	C	MutSig2CV	STAD
ANPEP	BR-4363	Missense_Mutation	SNP	AMPN_HUMAN	A665T	14	C	C	T	C	C	MutSig2CV	STAD
ANPEP	BR-6452	Silent	SNP	AMPN_HUMAN	D538D	11	G	G	A	G	G	MutSig2CV	STAD
ANPEP	BR-6452	Missense_Mutation	SNP	AMPN_HUMAN	T88M	2	G	G	A	G	G	MutSig2CV	STAD
ANPEP	BR-8680	Missense_Mutation	SNP	AMPN_HUMAN	D710Y	15	C	C	A	C	C	MutSig2CV	STAD
ANPEP	BR-A4QL	Missense_Mutation	SNP	AMPN_HUMAN	R195C	2	G	G	A	G	G	MutSig2CV	STAD
ANPEP	CD-A4MG	Missense_Mutation	SNP	AMPN_HUMAN	A231V	3	G	G	A	G	G	MutSig2CV	STAD
ANPEP	CG-5721	Silent	SNP	AMPN_HUMAN	S452S	8	G	G	T	G	G	MutSig2CV	STAD
ANPEP	FP-7735	Splice_Site	SNP	AMPN_HUMAN	Q393H	6	C	C	A	C	C	MutSig2CV	STAD
ANPEP	SW-A7EB	Silent	SNP	AMPN_HUMAN	R381R	6	G	G	T	G	G	MutSig2CV	STAD
ANPEP	VQ-A8P2	Missense_Mutation	SNP	AMPN_HUMAN	R576C	11	G	G	A	G	G	MutSig2CV	STAD
ANPEP	VQ-A8P2	Missense_Mutation	SNP	AMPN_HUMAN	E232K	3	C	C	T	C	C	MutSig2CV	STAD
ANPEP	HU-8604	Missense_Mutation	SNP	AMPN_HUMAN	R140C	2	G	G	A	G	G	MutSig2CV	STAD
ANPEP	HU-A4GT	Missense_Mutation	SNP	AMPN_HUMAN	F888L	19	A	A	T	A	A	MutSig2CV	STAD
ANXA1	BR-6453	Missense_Mutation	SNP	ANXA1_HUMAN	I267V	9	A	A	G	A	A	MutSig2CV	STAD
ANXA1	CG-4305	Missense_Mutation	SNP	ANXA1_HUMAN	M308T	11	T	T	C	T	T	MutSig2CV	STAD
ANXA1	CG-4460	Nonsense_Mutation	SNP	ANXA1_HUMAN	R72*	3	C	C	T	C	C	MutSig2CV	STAD
ANXA1	VQ-A8P2	Missense_Mutation	SNP	ANXA1_HUMAN	R188Q	7	G	G	A	G	G	MutSig2CV	STAD
ANXA1	VQ-A8P2	Splice_Site	SNP	ANXA1_HUMAN	V268M	9	G	G	A	G	G	MutSig2CV	STAD
ANXA1	VQ-A8P2	Missense_Mutation	SNP	ANXA1_HUMAN	E280D	10	G	G	T	G	G	MutSig2CV	STAD
ANXA11	BR-4362	Frame_Shift_Del	DEL	ANX11_HUMAN	Q343fs	11	GA	GA	-	GA	GA	MutSig2CV	STAD
ANXA11	CD-A4MI	Missense_Mutation	SNP	ANX11_HUMAN	R210W	7	G	G	A	G	G	MutSig2CV	STAD
ANXA11	HJ-7597	Missense_Mutation	SNP	ANX11_HUMAN	G502D	17	C	C	T	C	C	MutSig2CV	STAD
ANXA11	VQ-A8P2	Missense_Mutation	SNP	ANX11_HUMAN	E280A	9	T	T	G	T	T	MutSig2CV	STAD
ANXA3	BR-A4QM	Missense_Mutation	SNP	ANXA3_HUMAN	R53Q	4	G	G	A	G	G	MutSig2CV	STAD
ANXA5	BR-4363	Missense_Mutation	SNP	ANXA5_HUMAN	N106S	6	T	T	C	T	T	MutSig2CV	STAD
ANXA5	FP-A4BE	Splice_Site	SNP	ANXA5_HUMAN		8	A	A	G	A	A	MutSig2CV	STAD
ANXA5	HU-8249	Missense_Mutation	SNP	ANXA5_HUMAN	G30D	3	C	C	T	C	C	MutSig2CV	STAD
ANXA5	VQ-A8P2	Silent	SNP	ANXA5_HUMAN	T224T	10	G	G	A	G	G	MutSig2CV	STAD
ANXA5	VQ-A8P2	Missense_Mutation	SNP	ANXA5_HUMAN	L96M	5	G	G	T	G	G	MutSig2CV	STAD
AOC3	BR-4292	Missense_Mutation	SNP	AOC3_HUMAN	R206W	1	C	C	T	C	C	MutSig2CV	STAD
AOC3	BR-4362	Frame_Shift_Ins	INS	AOC3_HUMAN	P307fs	1	-	-	C	-	-	MutSig2CV	STAD
AOC3	BR-4368	Missense_Mutation	SNP	AOC3_HUMAN	R426H	1	G	G	A	G	G	MutSig2CV	STAD
AOC3	BR-6452	Missense_Mutation	SNP	AOC3_HUMAN	R223W	1	C	C	T	C	C	MutSig2CV	STAD
AOC3	BR-8487	Missense_Mutation	SNP	AOC3_HUMAN	A498T	1	G	G	A	G	G	MutSig2CV	STAD
AOC3	BR-8591	Frame_Shift_Ins	INS	AOC3_HUMAN	P743fs	4	-	-	C	-	-	MutSig2CV	STAD
AOC3	BR-A4QL	Missense_Mutation	SNP	AOC3_HUMAN	T260A	1	A	A	G	A	A	MutSig2CV	STAD
AOC3	BR-A4QL	Frame_Shift_Del	DEL	AOC3_HUMAN	L438fs	1	C	C	-	C	C	MutSig2CV	STAD
AOC3	BR-A4QL	Missense_Mutation	SNP	AOC3_HUMAN	Y603N	2	T	T	A	T	T	MutSig2CV	STAD
AOC3	CG-4306	Frame_Shift_Del	DEL	AOC3_HUMAN	L438fs	1	C	C	-	C	C	MutSig2CV	STAD
AOC3	CG-4460	Missense_Mutation	SNP	AOC3_HUMAN	D403G	1	A	A	G	A	A	MutSig2CV	STAD
AOC3	D7-A4YY	Frame_Shift_Ins	INS	AOC3_HUMAN	GP162fs	1	-	-	C	-	-	MutSig2CV	STAD
AOC3	HF-A5NB	Silent	SNP	AOC3_HUMAN	P170P	1	C	C	T	C	C	MutSig2CV	STAD
AOC3	R5-A7ZI	Frame_Shift_Del	DEL	AOC3_HUMAN	L438fs	1	C	C	-	C	C	MutSig2CV	STAD
AOX1	BR-6452	Frame_Shift_Del	DEL	AOXA_HUMAN	C798fs	22	C	C	-	C	C	MutSig2CV	STAD
AOX1	BR-6566	Silent	SNP	AOXA_HUMAN	G505G	15	C	C	T	C	C	MutSig2CV	STAD
AOX1	BR-6852	Missense_Mutation	SNP	AOXA_HUMAN	A824V	22	C	C	T	C	C	MutSig2CV	STAD
AOX1	BR-7197	Missense_Mutation	SNP	AOXA_HUMAN	F662S	18	T	T	C	T	T	MutSig2CV	STAD
AOX1	BR-8360	Missense_Mutation	SNP	AOXA_HUMAN	I349N	11	T	T	A	T	T	MutSig2CV	STAD
AOX1	BR-8591	Missense_Mutation	SNP	AOXA_HUMAN	G637C	18	G	G	T	G	G	MutSig2CV	STAD
AOX1	BR-8680	Silent	SNP	AOXA_HUMAN	F164F	6	C	C	T	C	C	MutSig2CV	STAD
AOX1	BR-8680	Silent	SNP	AOXA_HUMAN	V447V	14	C	C	T	C	C	MutSig2CV	STAD
AOX1	BR-A4PF	Splice_Site	SNP	AOXA_HUMAN		32	A	A	G	A	A	MutSig2CV	STAD
AOX1	BR-A4PF	Silent	SNP	AOXA_HUMAN	V1188V	32	C	C	T	C	C	MutSig2CV	STAD
AOX1	CG-4460	Silent	SNP	AOXA_HUMAN	G863G	24	C	C	T	C	C	MutSig2CV	STAD
AOX1	CG-5726	Frame_Shift_Del	DEL	AOXA_HUMAN	S245fs	9	C	C	-	C	C	MutSig2CV	STAD
AOX1	CG-5726	Frame_Shift_Del	DEL	AOXA_HUMAN	F449fs	14	T	T	-	T	T	MutSig2CV	STAD
AOX1	CG-5728	Frame_Shift_Del	DEL	AOXA_HUMAN	F449fs	14	T	T	-	T	T	MutSig2CV	STAD
AOX1	HF-A5NB	Frame_Shift_Del	DEL	AOXA_HUMAN	F1281fs	34	T	T	-	T	T	MutSig2CV	STAD
AOX1	HU-A4GT	Silent	SNP	AOXA_HUMAN	K810K	22	G	G	A	G	G	MutSig2CV	STAD
AOX1	HU-A4HD	Silent	SNP	AOXA_HUMAN	A806A	22	G	G	A	G	G	MutSig2CV	STAD
AOX1	IN-A6RR	Splice_Site	SNP	AOXA_HUMAN		8	G	G	A	G	G	MutSig2CV	STAD
AOX1	MX-A5UJ	Missense_Mutation	SNP	AOXA_HUMAN	S984F	26	C	C	T	C	C	MutSig2CV	STAD
AOX1	RD-A8N1	Missense_Mutation	SNP	AOXA_HUMAN	G1048R	27	G	G	A	G	G	MutSig2CV	STAD
AOX1	VQ-A8P2	Missense_Mutation	SNP	AOXA_HUMAN	A664V	18	C	C	T	C	C	MutSig2CV	STAD
AOX1	BR-8483	Missense_Mutation	SNP	AOXA_HUMAN	F428L	14	C	C	A	C	C	MutSig2CV	STAD
AP1B1	BR-4292	Silent	SNP	AP1B1_HUMAN	A87A	3	G	G	A	G	G	MutSig2CV	STAD
AP1B1	BR-4362	Silent	SNP	AP1B1_HUMAN	D475D	10	G	G	A	G	G	MutSig2CV	STAD
AP1B1	BR-4362	Silent	SNP	AP1B1_HUMAN	R114R	4	G	G	A	G	G	MutSig2CV	STAD
AP1B1	BR-6452	Silent	SNP	AP1B1_HUMAN	F679F	15	G	G	A	G	G	MutSig2CV	STAD
AP1B1	BR-6452	Silent	SNP	AP1B1_HUMAN	S602S	13	G	G	A	G	G	MutSig2CV	STAD
AP1B1	BR-7851	Nonsense_Mutation	SNP	AP1B1_HUMAN	Q219*	5	G	G	A	G	G	MutSig2CV	STAD
AP1B1	BR-8078	Missense_Mutation	SNP	AP1B1_HUMAN	K840E	18	T	T	C	T	T	MutSig2CV	STAD
AP1B1	BR-8284	Missense_Mutation	SNP	AP1B1_HUMAN	R445W	10	G	G	A	G	G	MutSig2CV	STAD
AP1B1	BR-8361	Silent	SNP	AP1B1_HUMAN	R304R	6	G	G	A	G	G	MutSig2CV	STAD
AP1B1	BR-8363	Missense_Mutation	SNP	AP1B1_HUMAN	Y300C	6	T	T	C	T	T	MutSig2CV	STAD
AP1B1	BR-8680	Silent	SNP	AP1B1_HUMAN	I113I	4	G	G	A	G	G	MutSig2CV	STAD
AP1B1	CG-5721	Missense_Mutation	SNP	AP1B1_HUMAN	A153T	4	C	C	T	C	C	MutSig2CV	STAD
AP1B1	CG-5726	Frame_Shift_Del	DEL	AP1B1_HUMAN	L779fs	17	G	G	-	G	G	MutSig2CV	STAD
AP1B1	CG-5733	Silent	SNP	AP1B1_HUMAN	C144C	4	G	G	A	G	G	MutSig2CV	STAD
AP1B1	HF-7132	Silent	SNP	AP1B1_HUMAN	Y333Y	7	G	G	A	G	G	MutSig2CV	STAD
AP1B1	HF-A5NB	Silent	SNP	AP1B1_HUMAN	A141A	4	T	T	C	T	T	MutSig2CV	STAD
AP1B1	HU-A4G3	Missense_Mutation	SNP	AP1B1_HUMAN	V836M	18	C	C	T	C	C	MutSig2CV	STAD
AP1B1	HU-A4G8	Missense_Mutation	SNP	AP1B1_HUMAN	R235C	5	G	G	A	G	G	MutSig2CV	STAD
AP1B1	HU-A4GT	Missense_Mutation	SNP	AP1B1_HUMAN	K29E	2	T	T	C	T	T	MutSig2CV	STAD
AP1B1	HU-A4GU	Silent	SNP	AP1B1_HUMAN	G523G	12	G	G	T	G	G	MutSig2CV	STAD
AP1B1	VQ-A8P2	Missense_Mutation	SNP	AP1B1_HUMAN	A910V	20	G	G	A	G	G	MutSig2CV	STAD
AP2B1	BR-7707	Missense_Mutation	SNP	AP2B1_HUMAN	M342V	8	A	A	G	A	A	MutSig2CV	STAD
AP2B1	CD-A487	Missense_Mutation	SNP	AP2B1_HUMAN	I428M	11	C	C	G	C	C	MutSig2CV	STAD
AP2B1	F1-6177	Silent	SNP	AP2B1_HUMAN	V607V	14	T	T	C	T	T	MutSig2CV	STAD
AP2B1	B7-5816	Missense_Mutation	SNP	AP2B1_HUMAN	V156A	5	T	T	C	T	T	MutSig2CV	STAD
AP2B1	BR-4361	Missense_Mutation	SNP	AP2B1_HUMAN	P681H	15	C	C	A	C	C	MutSig2CV	STAD
AP2B1	CD-8535	Missense_Mutation	SNP	AP2B1_HUMAN	I222F	6	A	A	T	A	A	MutSig2CV	STAD
AP2B1	CD-A4MG	Missense_Mutation	SNP	AP2B1_HUMAN	S688R	15	A	A	C	A	A	MutSig2CV	STAD
AP2B1	CG-4306	Silent	SNP	AP2B1_HUMAN	A410A	10	A	A	G	A	A	MutSig2CV	STAD
AP2B1	CG-5728	Splice_Site	SNP	AP2B1_HUMAN	V354I	9	G	G	A	G	G	MutSig2CV	STAD
AP2B1	FP-A4BE	Silent	SNP	AP2B1_HUMAN	A346A	8	A	A	C	A	A	MutSig2CV	STAD
AP2B1	HU-A4GT	Silent	SNP	AP2B1_HUMAN	L693L	15	G	G	A	G	G	MutSig2CV	STAD
AP2B1	HU-A4GX	Missense_Mutation	SNP	AP2B1_HUMAN	R528H	13	G	G	A	G	G	MutSig2CV	STAD
APAF1	BR-4257	Missense_Mutation	SNP	APAF_HUMAN	C704Y	15	G	G	A	G	G	MutSig2CV	STAD
APAF1	BR-8081	Missense_Mutation	SNP	APAF_HUMAN	R945C	20	C	C	T	C	C	MutSig2CV	STAD
APAF1	BR-8680	Missense_Mutation	SNP	APAF_HUMAN	D754E	16	T	T	G	T	T	MutSig2CV	STAD
APAF1	CG-5723	Missense_Mutation	SNP	APAF_HUMAN	V1225M	27	G	G	A	G	G	MutSig2CV	STAD
APAF1	BR-4280	Silent	SNP	APAF_HUMAN	G1178G	26	C	C	A	C	C	MutSig2CV	STAD
APAF1	BR-8297	Missense_Mutation	SNP	APAF_HUMAN	G719R	15	G	G	A	G	G	MutSig2CV	STAD
APAF1	BR-8589	Missense_Mutation	SNP	APAF_HUMAN	S102A	3	T	T	G	T	T	MutSig2CV	STAD
APAF1	BR-8680	Silent	SNP	APAF_HUMAN	A772A	17	G	G	A	G	G	MutSig2CV	STAD
APAF1	CD-A4MG	Frame_Shift_Ins	INS	APAF_HUMAN	K600fs	13	-	-	A	-	-	MutSig2CV	STAD
APAF1	SW-A7EB	Missense_Mutation	SNP	APAF_HUMAN	K394T	8	A	A	C	A	A	MutSig2CV	STAD
APBB2	B7-5816	Frame_Shift_Del	DEL	APBB2_HUMAN	L253fs	6	G	G	-	G	G	MutSig2CV	STAD
APBB2	BR-4201	Missense_Mutation	SNP	APBB2_HUMAN	A78V	6	G	G	A	G	G	MutSig2CV	STAD
APBB2	BR-4256	Missense_Mutation	SNP	APBB2_HUMAN	V592M	15	C	C	T	C	C	MutSig2CV	STAD
APBB2	BR-4256	Splice_Site	SNP	APBB2_HUMAN		13	C	C	A	C	C	MutSig2CV	STAD
APBB2	BR-4370	In_Frame_Del	DEL	APBB2_HUMAN	E259del	6	CTC	CTC	-	CTC	CTC	MutSig2CV	STAD
APBB2	BR-8487	Silent	SNP	APBB2_HUMAN	S9S	6	T	T	C	T	T	MutSig2CV	STAD
APBB2	BR-8680	Missense_Mutation	SNP	APBB2_HUMAN	F669C	17	A	A	C	A	A	MutSig2CV	STAD
APBB2	CD-A4MG	Missense_Mutation	SNP	APBB2_HUMAN	D483G	12	T	T	C	T	T	MutSig2CV	STAD
APBB2	D7-A4YY	Missense_Mutation	SNP	APBB2_HUMAN	S334P	7	A	A	G	A	A	MutSig2CV	STAD
APBB2	HF-7132	Missense_Mutation	SNP	APBB2_HUMAN	R529Q	13	C	C	T	C	C	MutSig2CV	STAD
APC	BR-4191	Frame_Shift_Del	DEL	APC_HUMAN	N1981fs	16	C	C	-	C	C	MutSig2CV	STAD
APC	BR-4267	Nonsense_Mutation	SNP	APC_HUMAN	R1114*	16	C	C	T	C	C	MutSig2CV	STAD
APC	BR-4361	Missense_Mutation	SNP	APC_HUMAN	R1788C	16	C	C	T	C	C	MutSig2CV	STAD
APC	BR-4362	Missense_Mutation	SNP	APC_HUMAN	S546G	14	A	A	G	A	A	MutSig2CV	STAD
APC	BR-6452	Missense_Mutation	SNP	APC_HUMAN	E2550V	16	A	A	T	A	A	MutSig2CV	STAD
APC	BR-6563	Missense_Mutation	SNP	APC_HUMAN	R1105Q	16	G	G	A	G	G	MutSig2CV	STAD
APC	BR-6565	Nonsense_Mutation	SNP	APC_HUMAN	R2204*	16	C	C	T	C	C	MutSig2CV	STAD
APC	BR-6802	Frame_Shift_Ins	INS	APC_HUMAN	SK1795fs	16	-	-	A	-	-	MutSig2CV	STAD
APC	BR-7703	Nonsense_Mutation	SNP	APC_HUMAN	Q480*	12	C	C	T	C	C	MutSig2CV	STAD
APC	BR-7704	Nonsense_Mutation	SNP	APC_HUMAN	S1104*	16	C	C	A	C	C	MutSig2CV	STAD
APC	BR-8081	Missense_Mutation	SNP	APC_HUMAN	K1088T	16	A	A	C	A	A	MutSig2CV	STAD
APC	BR-8081	Missense_Mutation	SNP	APC_HUMAN	K2189R	16	A	A	G	A	A	MutSig2CV	STAD
APC	CG-4469	Missense_Mutation	SNP	APC_HUMAN	S1421N	16	G	G	A	G	G	MutSig2CV	STAD
APC	CG-4476	Nonsense_Mutation	SNP	APC_HUMAN	Q1131*	16	C	C	T	C	C	MutSig2CV	STAD
APC	CG-4476	Nonsense_Mutation	SNP	APC_HUMAN	R1450*	16	C	C	T	C	C	MutSig2CV	STAD
APC	CG-5718	Frame_Shift_Del	DEL	APC_HUMAN	T628fs	15	T	T	-	T	T	MutSig2CV	STAD
APC	CG-5721	Missense_Mutation	SNP	APC_HUMAN	I1779M	16	A	A	G	A	A	MutSig2CV	STAD
APC	CG-5723	Frame_Shift_Del	DEL	APC_HUMAN	G2191fs	16	A	A	-	A	A	MutSig2CV	STAD
APC	CG-5733	Splice_Site	SNP	APC_HUMAN	R141M	4	G	G	T	G	G	MutSig2CV	STAD
APC	D7-5578	Silent	SNP	APC_HUMAN	L1029L	16	T	T	G	T	T	MutSig2CV	STAD
APC	D7-6528	Frame_Shift_Ins	INS	APC_HUMAN	E1554fs	16	-	-	A	-	-	MutSig2CV	STAD
APC	D7-A4YV	Missense_Mutation	SNP	APC_HUMAN	R856H	16	G	G	A	G	G	MutSig2CV	STAD
APC	D7-A6EY	Nonsense_Mutation	SNP	APC_HUMAN	R2560*	16	C	C	T	C	C	MutSig2CV	STAD
APC	D7-A6EZ	Silent	SNP	APC_HUMAN	E941E	16	A	A	G	A	A	MutSig2CV	STAD
APC	F1-6875	Nonsense_Mutation	SNP	APC_HUMAN	R499*	12	C	C	T	C	C	MutSig2CV	STAD
APC	FP-7735	Frame_Shift_Del	DEL	APC_HUMAN	E1552fs	16	AG	AG	-	AG	AG	MutSig2CV	STAD
APC	FP-8211	Frame_Shift_Ins	INS	APC_HUMAN	P1453fs	16	-	-	GG	-	-	MutSig2CV	STAD
APC	FP-8211	Silent	SNP	APC_HUMAN	R1463R	16	A	A	C	A	A	MutSig2CV	STAD
APC	HF-7134	Silent	SNP	APC_HUMAN	T1689T	16	C	C	T	C	C	MutSig2CV	STAD
APC	HU-8243	Missense_Mutation	SNP	APC_HUMAN	G2717A	16	G	G	C	G	G	MutSig2CV	STAD
APC	HU-8604	Frame_Shift_Ins	INS	APC_HUMAN	K1462fs	16	-	-	AG	-	-	MutSig2CV	STAD
APC	HU-A4G8	Silent	SNP	APC_HUMAN	G2250G	16	C	C	T	C	C	MutSig2CV	STAD
APC	HU-A4GQ	Silent	SNP	APC_HUMAN	T1023T	16	A	A	G	A	A	MutSig2CV	STAD
APC	HU-A4GU	Frame_Shift_Ins	INS	APC_HUMAN	K1454fs	16	-	-	A	-	-	MutSig2CV	STAD
APC	HU-A4H3	Missense_Mutation	SNP	APC_HUMAN	R1640W	16	C	C	T	C	C	MutSig2CV	STAD
APC	HU-A4H4	Silent	SNP	APC_HUMAN	L922L	16	T	T	C	T	T	MutSig2CV	STAD
APC	IN-A6RP	Frame_Shift_Ins	INS	APC_HUMAN	E1554fs	16	-	-	A	-	-	MutSig2CV	STAD
APC	KB-A93G	Missense_Mutation	SNP	APC_HUMAN	P439L	11	C	C	T	C	C	MutSig2CV	STAD
APC	VQ-A8DV	Missense_Mutation	SNP	APC_HUMAN	E868D	16	A	A	C	A	A	MutSig2CV	STAD
APC	VQ-A8P2	Missense_Mutation	SNP	APC_HUMAN	L1563I	16	C	C	A	C	C	MutSig2CV	STAD
APC	VQ-A8P2	Nonsense_Mutation	SNP	APC_HUMAN	R2204*	16	C	C	T	C	C	MutSig2CV	STAD
APC	VQ-A8PE	Missense_Mutation	SNP	APC_HUMAN	S966G	16	A	A	G	A	A	MutSig2CV	STAD
APC	VQ-A91U	Missense_Mutation	SNP	APC_HUMAN	T562M	14	C	C	T	C	C	MutSig2CV	STAD
APC	BR-4184	Missense_Mutation	SNP	APC_HUMAN	R259W	8	C	C	T	C	C	MutSig2CV	STAD
APC	BR-7197	Nonsense_Mutation	SNP	APC_HUMAN	R302*	9	C	C	T	C	C	MutSig2CV	STAD
APC	BR-7703	Frame_Shift_Del	DEL	APC_HUMAN	V547fs	14	T	T	-	T	T	MutSig2CV	STAD
APC	BR-7704	In_Frame_Del	DEL	APC_HUMAN	E1151del	16	GAA	GAA	-	GAA	GAA	MutSig2CV	STAD
APC	BR-8363	Missense_Mutation	SNP	APC_HUMAN	S2307L	16	C	C	T	C	C	MutSig2CV	STAD
APC	BR-8487	Missense_Mutation	SNP	APC_HUMAN	T518A	13	A	A	G	A	A	MutSig2CV	STAD
APC	BR-8680	Nonsense_Mutation	SNP	APC_HUMAN	R302*	9	C	C	T	C	C	MutSig2CV	STAD
APC	BR-8680	Missense_Mutation	SNP	APC_HUMAN	D777G	16	A	A	G	A	A	MutSig2CV	STAD
APC	BR-8680	Silent	SNP	APC_HUMAN	E1034E	16	G	G	A	G	G	MutSig2CV	STAD
APC	BR-8680	Nonsense_Mutation	SNP	APC_HUMAN	E1209*	16	G	G	T	G	G	MutSig2CV	STAD
APC	BR-8680	Nonsense_Mutation	SNP	APC_HUMAN	R1450*	16	C	C	T	C	C	MutSig2CV	STAD
APC	BR-8680	Nonsense_Mutation	SNP	APC_HUMAN	R2204*	16	C	C	T	C	C	MutSig2CV	STAD
APC	BR-A452	Splice_Site	SNP	APC_HUMAN		5	T	T	G	T	T	MutSig2CV	STAD
APC	CD-8535	Frame_Shift_Ins	INS	APC_HUMAN	E1554fs	16	-	-	A	-	-	MutSig2CV	STAD
APC	CD-8536	Nonsense_Mutation	SNP	APC_HUMAN	E1576*	16	G	G	T	G	G	MutSig2CV	STAD
APC	CD-A4MG	Missense_Mutation	SNP	APC_HUMAN	G1721C	16	G	G	T	G	G	MutSig2CV	STAD
APC	CD-A4MJ	Frame_Shift_Del	DEL	APC_HUMAN	E211fs	6	A	A	-	A	A	MutSig2CV	STAD
APC	CD-A4MJ	Frame_Shift_Del	DEL	APC_HUMAN	K1462fs	16	AG	AG	-	AG	AG	MutSig2CV	STAD
APC	CG-4306	Missense_Mutation	SNP	APC_HUMAN	I1287L	16	A	A	C	A	A	MutSig2CV	STAD
APC	CG-4442	Missense_Mutation	SNP	APC_HUMAN	I2515V	16	A	A	G	A	A	MutSig2CV	STAD
APC	CG-4465	Missense_Mutation	SNP	APC_HUMAN	R259W	8	C	C	T	C	C	MutSig2CV	STAD
APC	CG-5721	Silent	SNP	APC_HUMAN	K90K	4	A	A	G	A	A	MutSig2CV	STAD
APC	MX-A666	Nonsense_Mutation	SNP	APC_HUMAN	E2579*	16	G	G	T	G	G	MutSig2CV	STAD
APC	R5-A7ZF	Nonsense_Mutation	SNP	APC_HUMAN	S1068*	16	C	C	A	C	C	MutSig2CV	STAD
APEH	CG-4465	Splice_Site	DEL	ACPH_HUMAN		17	G	G	-	G	G	MutSig2CV	STAD
APEH	HU-A4G8	Splice_Site	DEL	ACPH_HUMAN		17	G	G	-	G	G	MutSig2CV	STAD
APEH	HU-A4GH	Missense_Mutation	SNP	ACPH_HUMAN	L482P	16	T	T	C	T	T	MutSig2CV	STAD
APEH	CG-4442	Frame_Shift_Del	DEL	ACPH_HUMAN	I323fs	10	C	C	-	C	C	MutSig2CV	STAD
APEH	CG-5728	Silent	SNP	ACPH_HUMAN	D183D	6	C	C	T	C	C	MutSig2CV	STAD
APEH	D7-A4YV	Frame_Shift_Del	DEL	ACPH_HUMAN	R89fs	3	G	G	-	G	G	MutSig2CV	STAD
APEH	HU-A4G8	Missense_Mutation	SNP	ACPH_HUMAN	T541A	18	A	A	G	A	A	MutSig2CV	STAD
APEH	HU-A4GN	Missense_Mutation	SNP	ACPH_HUMAN	R385Q	12	G	G	A	G	G	MutSig2CV	STAD
APEX1	BR-4292	Frame_Shift_Del	DEL	APEX1_HUMAN	S290fs	5	CT	CT	-	CT	CT	MutSig2CV	STAD
APEX1	CD-8527	Silent	SNP	APEX1_HUMAN	K3K	2	G	G	A	G	G	MutSig2CV	STAD
APEX1	CG-5721	Missense_Mutation	SNP	APEX1_HUMAN	K3R	2	A	A	G	A	A	MutSig2CV	STAD
APEX1	BR-6452	Missense_Mutation	SNP	APEX1_HUMAN	N102I	4	A	A	T	A	A	MutSig2CV	STAD
APEX1	VQ-A8P2	Missense_Mutation	SNP	APEX1_HUMAN	G145D	4	G	G	A	G	G	MutSig2CV	STAD
APH1A	BR-8059	Missense_Mutation	SNP	APH1A_HUMAN	G108R	3	C	C	T	C	C	MutSig2CV	STAD
APH1B	CG-4437	Missense_Mutation	SNP	APH1B_HUMAN	L71V	2	C	C	G	C	C	MutSig2CV	STAD
APH1B	BR-8680	Missense_Mutation	SNP	APH1B_HUMAN	R87Q	2	G	G	A	G	G	MutSig2CV	STAD
APH1B	HU-A4GU	Missense_Mutation	SNP	APH1B_HUMAN	A10T	1	G	G	A	G	G	MutSig2CV	STAD
APLP1	BR-4184	Frame_Shift_Del	DEL	APLP1_HUMAN	P233fs	6	C	C	-	C	C	MutSig2CV	STAD
APLP1	BR-4361	Silent	SNP	APLP1_HUMAN	S305S	7	T	T	C	T	T	MutSig2CV	STAD
APLP1	BR-8297	Missense_Mutation	SNP	APLP1_HUMAN	S366P	9	T	T	C	T	T	MutSig2CV	STAD
APLP1	BR-8366	Missense_Mutation	SNP	APLP1_HUMAN	P560H	15	C	C	A	C	C	MutSig2CV	STAD
APLP1	BR-8372	Missense_Mutation	SNP	APLP1_HUMAN	Q635R	17	A	A	G	A	A	MutSig2CV	STAD
APLP1	BR-8589	Silent	SNP	APLP1_HUMAN	V223V	5	T	T	G	T	T	MutSig2CV	STAD
APLP1	BR-A4QL	Missense_Mutation	SNP	APLP1_HUMAN	R632H	17	G	G	A	G	G	MutSig2CV	STAD
APLP1	D7-6521	Missense_Mutation	SNP	APLP1_HUMAN	R323C	7	C	C	T	C	C	MutSig2CV	STAD
APLP1	FP-7735	Missense_Mutation	SNP	APLP1_HUMAN	Y644H	17	T	T	C	T	T	MutSig2CV	STAD
APLP1	VQ-A8PE	Missense_Mutation	SNP	APLP1_HUMAN	V598I	16	G	G	A	G	G	MutSig2CV	STAD
APLP1	CG-5728	Missense_Mutation	SNP	APLP1_HUMAN	A553V	15	C	C	T	C	C	MutSig2CV	STAD
APLP1	HF-A5NB	Missense_Mutation	SNP	APLP1_HUMAN	R323C	7	C	C	T	C	C	MutSig2CV	STAD
APLP2	BR-4201	Missense_Mutation	SNP	APLP2_HUMAN	Y283H	6	T	T	C	T	T	MutSig2CV	STAD
APLP2	CG-5726	Missense_Mutation	SNP	APLP2_HUMAN	A314V	7	C	C	T	C	C	MutSig2CV	STAD
APLP2	CG-5733	Missense_Mutation	SNP	APLP2_HUMAN	H741R	18	A	A	G	A	A	MutSig2CV	STAD
APLP2	F1-6177	Missense_Mutation	SNP	APLP2_HUMAN	R117W	3	C	C	T	C	C	MutSig2CV	STAD
APLP2	FP-7829	Missense_Mutation	SNP	APLP2_HUMAN	E657K	16	G	G	A	G	G	MutSig2CV	STAD
APLP2	HU-A4G8	Missense_Mutation	SNP	APLP2_HUMAN	R467H	10	G	G	A	G	G	MutSig2CV	STAD
APLP2	HU-A4G9	Missense_Mutation	SNP	APLP2_HUMAN	E266G	6	A	A	G	A	A	MutSig2CV	STAD
APLP2	HU-A4GD	Missense_Mutation	SNP	APLP2_HUMAN	I655T	16	T	T	C	T	T	MutSig2CV	STAD
APLP2	HU-A4H3	Missense_Mutation	SNP	APLP2_HUMAN	H62Y	2	C	C	T	C	C	MutSig2CV	STAD
APOA1	BR-4256	Frame_Shift_Del	DEL	APOA1_HUMAN	Q29fs	3	G	G	-	G	G	MutSig2CV	STAD
APOA1	BR-6452	Missense_Mutation	SNP	APOA1_HUMAN	L71I	4	G	G	T	G	G	MutSig2CV	STAD
APOA1	BR-8487	Missense_Mutation	SNP	APOA1_HUMAN	K64E	3	T	T	C	T	T	MutSig2CV	STAD
APOA1	BR-8589	Missense_Mutation	SNP	APOA1_HUMAN	R177C	4	G	G	A	G	G	MutSig2CV	STAD
APOA1	BR-A4QL	Missense_Mutation	SNP	APOA1_HUMAN	R85H	4	C	C	T	C	C	MutSig2CV	STAD
APOA1	CD-A4MG	Silent	SNP	APOA1_HUMAN	G105G	4	G	G	A	G	G	MutSig2CV	STAD
APOA1	CG-5721	Missense_Mutation	SNP	APOA1_HUMAN	A4V	2	G	G	A	G	G	MutSig2CV	STAD
APOA1	CG-5726	Missense_Mutation	SNP	APOA1_HUMAN	R173H	4	C	C	T	C	C	MutSig2CV	STAD
APOA1	HU-A4GT	Silent	SNP	APOA1_HUMAN	A176A	4	C	C	T	C	C	MutSig2CV	STAD
APOA1	HU-A4H6	Missense_Mutation	SNP	APOA1_HUMAN	A256S	4	C	C	A	C	C	MutSig2CV	STAD
APOA1	VQ-A8P2	Silent	SNP	APOA1_HUMAN	L242L	4	G	G	A	G	G	MutSig2CV	STAD
APOA4	BR-6565	Missense_Mutation	SNP	APOA4_HUMAN	P269A	3	G	G	C	G	G	MutSig2CV	STAD
APOA4	BR-7851	Missense_Mutation	SNP	APOA4_HUMAN	L175M	3	G	G	T	G	G	MutSig2CV	STAD
APOA4	BR-8286	Silent	SNP	APOA4_HUMAN	E130E	3	C	C	T	C	C	MutSig2CV	STAD
APOA4	BR-8487	Missense_Mutation	SNP	APOA4_HUMAN	D173N	3	C	C	T	C	C	MutSig2CV	STAD
APOA4	BR-8678	Silent	SNP	APOA4_HUMAN	A268A	3	C	C	T	C	C	MutSig2CV	STAD
APOA4	BR-8680	Missense_Mutation	SNP	APOA4_HUMAN	L80R	3	A	A	C	A	A	MutSig2CV	STAD
APOA4	BR-A4QL	Missense_Mutation	SNP	APOA4_HUMAN	V194M	3	C	C	T	C	C	MutSig2CV	STAD
APOA4	CG-4306	Nonsense_Mutation	SNP	APOA4_HUMAN	Q265*	3	G	G	A	G	G	MutSig2CV	STAD
APOA4	D7-A6EY	Silent	SNP	APOA4_HUMAN	A271A	3	G	G	A	G	G	MutSig2CV	STAD
APOA4	HU-8249	Missense_Mutation	SNP	APOA4_HUMAN	L368F	3	G	G	A	G	G	MutSig2CV	STAD
APOA4	HU-A4GU	Missense_Mutation	SNP	APOA4_HUMAN	L292M	3	G	G	T	G	G	MutSig2CV	STAD
APOB	B7-5816	Frame_Shift_Ins	INS	APOB_HUMAN	N3211fs	26	-	-	T	-	-	MutSig2CV	STAD
APOB	BR-6452	Missense_Mutation	SNP	APOB_HUMAN	N3052H	26	T	T	G	T	T	MutSig2CV	STAD
APOB	BR-6452	Missense_Mutation	SNP	APOB_HUMAN	D3022Y	26	C	C	A	C	C	MutSig2CV	STAD
APOB	BR-6452	Missense_Mutation	SNP	APOB_HUMAN	A2812E	26	G	G	T	G	G	MutSig2CV	STAD
APOB	BR-6452	Missense_Mutation	SNP	APOB_HUMAN	P1127L	22	G	G	A	G	G	MutSig2CV	STAD
APOB	BR-6458	Missense_Mutation	SNP	APOB_HUMAN	K304R	9	T	T	C	T	T	MutSig2CV	STAD
APOB	BR-6563	Silent	SNP	APOB_HUMAN	F3270F	26	G	G	A	G	G	MutSig2CV	STAD
APOB	BR-6566	Silent	SNP	APOB_HUMAN	N2908N	26	G	G	A	G	G	MutSig2CV	STAD
APOB	BR-7707	Missense_Mutation	SNP	APOB_HUMAN	A3885V	26	G	G	A	G	G	MutSig2CV	STAD
APOB	BR-7707	Missense_Mutation	SNP	APOB_HUMAN	K1967N	26	T	T	G	T	T	MutSig2CV	STAD
APOB	BR-7851	Silent	SNP	APOB_HUMAN	T3984T	28	G	G	A	G	G	MutSig2CV	STAD
APOB	BR-8372	Frame_Shift_Ins	INS	APOB_HUMAN	P2023fs	26	-	-	G	-	-	MutSig2CV	STAD
APOB	BR-8380	Missense_Mutation	SNP	APOB_HUMAN	P4004Q	28	G	G	T	G	G	MutSig2CV	STAD
APOB	BR-8380	Missense_Mutation	SNP	APOB_HUMAN	R3989H	28	C	C	T	C	C	MutSig2CV	STAD
APOB	BR-8589	Missense_Mutation	SNP	APOB_HUMAN	L3763R	26	A	A	C	A	A	MutSig2CV	STAD
APOB	BR-8589	Missense_Mutation	SNP	APOB_HUMAN	L1471V	26	A	A	C	A	A	MutSig2CV	STAD
APOB	BR-8680	Silent	SNP	APOB_HUMAN	I4126I	29	G	G	A	G	G	MutSig2CV	STAD
APOB	BR-8680	Missense_Mutation	SNP	APOB_HUMAN	N3549H	26	T	T	G	T	T	MutSig2CV	STAD
APOB	BR-8680	Missense_Mutation	SNP	APOB_HUMAN	E2649K	26	C	C	T	C	C	MutSig2CV	STAD
APOB	BR-8680	Missense_Mutation	SNP	APOB_HUMAN	F2057C	26	A	A	C	A	A	MutSig2CV	STAD
APOB	CD-5801	Missense_Mutation	SNP	APOB_HUMAN	A4112D	29	G	G	T	G	G	MutSig2CV	STAD
APOB	CD-A4MJ	Missense_Mutation	SNP	APOB_HUMAN	D2993N	26	C	C	T	C	C	MutSig2CV	STAD
APOB	CG-4306	Silent	SNP	APOB_HUMAN	E3788E	26	C	C	T	C	C	MutSig2CV	STAD
APOB	CG-4306	Missense_Mutation	SNP	APOB_HUMAN	A43V	3	G	G	A	G	G	MutSig2CV	STAD
APOB	CG-4444	Missense_Mutation	SNP	APOB_HUMAN	K3097T	26	T	T	G	T	T	MutSig2CV	STAD
APOB	CG-4477	Silent	SNP	APOB_HUMAN	S1017S	20	G	G	A	G	G	MutSig2CV	STAD
APOB	CG-5721	Missense_Mutation	SNP	APOB_HUMAN	P994L	19	G	G	A	G	G	MutSig2CV	STAD
APOB	CG-5723	Missense_Mutation	SNP	APOB_HUMAN	S1425P	26	A	A	G	A	A	MutSig2CV	STAD
APOB	D7-6520	Missense_Mutation	SNP	APOB_HUMAN	L4151P	29	A	A	G	A	A	MutSig2CV	STAD
APOB	D7-6815	Missense_Mutation	SNP	APOB_HUMAN	R3136H	26	C	C	T	C	C	MutSig2CV	STAD
APOB	D7-A6EV	Missense_Mutation	SNP	APOB_HUMAN	V2752L	26	C	C	A	C	C	MutSig2CV	STAD
[truncated: 22,539 more rows]

## Sheet: Tab3
CNV	A2MP1	AARS	ABAT	ABCA1	ABCA2	ABCA3	ABCA4	ABCA6	ABCB1	ABCB4	ABCC1	ABCC10	ABCC2	ABCC3	ABCC6	ABCC8	ABCC9	ABCD2	ABCG1	ABCG2	ABL1	ABL2	ABO	ABR	ACACA	ACACB	ACADSB	ACAT1	ACE	ACE2	ACHE	ACKR3	ACKR4	ACLS	ACO1	ACO2	ACPP	ACRV1	ACSL1	ACSL3	ACTA1	ACTBP4	ACTBP7	ACTG1	ACTG1P10	ACTG1P3	ACTG1P7	ACTL6A	ACTN2
CNV -2	BR-7901	CG-4441,D7-6818,D7-A747	F1-6874,HU-A4GF,VQ-A8DV	HF-7131		FP-A4BF,HU-A4GF,IN-A6RO,R5-A7ZE,VQ-A8DV	D7-A4YY						BR-6458,BR-8295,HU-A4H5			BR-8486	BR-8678,CG-5723	BR-7717,D7-A4YY	CG-4437,BR-8373,FP-A4BF,HU-A4H2,HU-A4H4,RD-A7C1,SW-A7EA,VQ-A8DL,VQ-AA6I	CD-A4MG,CG-5720	BR-8285	HU-A4H5,CD-5802		CG-4441,D7-6521,HJ-7597,BR-A4CQ,IN-A6RO,R5-A7ZE,KB-A93H			D7-8573	BR-8060,BR-8297,BR-4357,CG-4474		D7-6527,IN-7808,CD-8531,3M-AB47,CG-5734		CG-4437,D7-6818,HF-7134,VQ-A91S,VQ-A928	CG-4437,BR-4367		BR-6709,BR-7959	BR-8360	CG-4437,HU-A4G3	VQ-A91S	BR-6456,CG-4437,BR-7717,BR-7851,BR-8059,FP-A4BF,BR-A4QM,HU-A4H4,D7-A6EY,RD-A7C1,VQ-A8DZ,VQ-A91S,VQ-A94R,VQ-AA6I,CG-4436,CD-5803	CG-4462				CD-A4MH
CNV -1	BR-6456,BR-6458,D7-6519,D7-6528,BR-6709,D7-6817,D7-6822,BR-7704,BR-7715,F1-6875,HF-7131,HF-7136,IP-7968,BR-8060,BR-8289,BR-8369,CD-8524,CD-8527,CD-8535,EQ-8122,HU-8245,BR-8483,BR-8589,BR-8678,BR-8683,BR-8686,FP-8631,IN-8663,CD-A486,CD-A489,CD-A48A,HU-A4GH,BR-A4CQ,BR-A4PF,CD-A4MH,D7-A4YT,HU-A4H2,HU-A4H4,HU-A4H5,MX-A666,IN-A6RI,IN-A6RL,IN-A6RN,R5-A7O7,IN-A7NU,RD-A8MW,VQ-A8DU,VQ-A8DZ,KB-A93J,VQ-A8PJ…	BR-6456,CG-4437,D7-6519,D7-6526,D7-6528,BR-6564,D7-6817,BR-7704,BR-7715,BR-7723,F1-6875,HF-7133,HF-7136,BR-7901,BR-7959,BR-8060,BR-8080,BR-8286,BR-8289,BR-8291,BR-8365,BR-8373,CD-8525,CD-8526,CD-8530,CD-8534,D7-8575,HU-8243,HU-8245,BR-8484,BR-8485,BR-8677,BR-8678,BR-8687,HU-8604,HU-8610,BR-A4CR,CD-A486,CD-A48A,HU-A4GH,HU-A4GY,BR-A4J1,BR-A4PD,BR-A4PF,CD-A4MH,D7-A4YT,EQ-A4SO,HU-A4GP,HU-A4GU,HU-A4H4…	D7-6528,D7-6822,BR-7704,BR-7715,BR-7716,F1-6875,HF-7133,HF-7136,BR-7197,BR-7901,BR-7959,BR-8286,BR-8289,BR-8291,BR-8365,BR-8373,CD-8524,CD-8525,CD-8526,CD-8530,CD-8535,EQ-8122,HU-8243,HU-8245,BR-8677,BR-8678,HU-8604,HU-8610,IN-8663,BR-A4CR,BR-A4CS,CD-A486,CD-A48A,CD-A48C,HU-A4GH,BR-A452,BR-A4CQ,BR-A4J1,BR-A4PF,BR-A4QI,CD-A4MH,HU-A4GD,HU-A4H4,HU-A4H5,HU-A4H6,HU-A4HD,D7-A6EX,D7-A6F0,MX-A666,D7-A74A…	BR-6454,BR-6456,BR-6457,BR-6458,D7-6519,D7-6520,D7-6521,D7-6525,D7-6527,BR-6803,D7-6815,D7-6817,BR-7715,BR-7716,BR-7723,HF-7133,BR-7901,BR-8058,BR-8060,BR-8291,BR-8364,BR-8365,CD-8524,CD-8525,CD-8527,CD-8532,CD-8533,D7-8575,D7-8576,D7-8578,EQ-8122,FP-8099,FP-8211,HU-8243,HU-8249,IN-8462,BR-8483,BR-8484,BR-8485,BR-8679,BR-8686,FP-8631,BR-A4CS,CD-A486,CD-A48C,HU-A4GH,BR-A4J1,BR-A4J9,BR-A4PF,CD-A4MH…	BR-6454,BR-6457,BR-6458,D7-6519,D7-6520,D7-6521,D7-6525,D7-6527,BR-6803,D7-6815,D7-6817,BR-7716,BR-7723,HF-7131,BR-7901,BR-8058,BR-8077,BR-8286,BR-8291,BR-8364,BR-8365,CD-8525,CD-8527,CD-8532,CD-8533,D7-8575,D7-8576,D7-8578,EQ-8122,FP-8099,FP-8211,HU-8243,HU-8245,BR-8483,BR-8484,BR-8485,BR-8679,BR-8686,FP-8631,BR-A4CS,CD-A48C,HU-A4GH,BR-A4J1,BR-A4PF,CD-A4MH,D7-A4YU,HU-A4H6,MX-A666,D7-A74A,IN-A6RI…	D7-6519,D7-6528,D7-6822,BR-7704,BR-7715,BR-7716,F1-6875,HF-7133,HF-7136,BR-7197,BR-7901,IP-7968,BR-7959,BR-8286,BR-8289,BR-8291,BR-8365,BR-8373,CD-8524,CD-8525,CD-8526,CD-8530,CD-8535,EQ-8122,HU-8243,HU-8245,BR-8677,BR-8678,FP-8631,HU-8604,HU-8610,IN-8663,BR-A4CR,BR-A4CS,CD-A486,CD-A487,CD-A48A,CD-A48C,HU-A4GH,BR-A452,BR-A4CQ,BR-A4J1,BR-A4PF,BR-A4QI,CD-A4MH,HU-A4GD,HU-A4H6,HU-A4HD,D7-A6EV,D7-A6EX…	BR-6454,BR-6456,D7-6519,D7-6526,D7-6527,D7-6528,BR-7704,FP-7829,BR-7901,BR-7959,BR-8289,BR-8295,BR-8369,CD-8524,CD-8527,CD-8532,CD-8533,CD-8534,CD-8535,D7-8573,EQ-8122,HU-8238,HU-8249,BR-8483,BR-8485,BR-8678,BR-8683,HU-8604,CD-A486,CD-A489,FP-A4BF,BR-A4CQ,BR-A4J6,BR-A4PE,BR-A4PF,BR-A4QI,CD-A4MH,D7-A4YT,EQ-A4SO,HU-A4GD,HU-A4H5,B7-A5TJ,B7-A5TN,D7-A6EX,D7-A6F2,MX-A663,IN-A6RL,IN-A6RO,IN-A6RP,RD-A7BT…	BR-6458,BR-6565,D7-6526,D7-6528,BR-7704,HF-7131,BR-7959,BR-8077,BR-8291,BR-8373,CD-8524,CD-8528,CD-8533,CD-8535,D7-8576,EQ-8122,HU-8243,HU-8245,HU-8249,BR-8485,BR-8683,IN-8663,BR-A44U,CD-A489,CD-A48C,BR-A452,BR-A4J1,BR-A4PD,BR-A4PF,BR-A4QI,CD-A4MH,D7-A4YU,EQ-A4SO,HU-A4GP,B7-A5TJ,D7-A6EX,MX-A663,D7-A74A,RD-A7C1,KB-A6F5,R5-A7O7,RD-A7BT,SW-A7EB,RD-A8N1,RD-A8N6,VQ-A8DU,KB-A93H,VQ-A91N,VQ-A94U,VQ-AA6A…	D7-6820,HF-7136,BR-8077,BR-8369,D7-8575,IN-8462,BR-8678,BR-A4CS,HU-A4GH,BR-A4CQ,HU-A4GC,HU-A4GD,HU-A4H4,HU-A4H6,HU-A4HD,B7-A5TN,IN-A6RI,R5-A7O7,VQ-A8DU,VQ-A8DZ,KB-A93H,VQ-A928,VQ-AA68,CG-4438,CG-4443,CD-5800	D7-6820,HF-7136,BR-8077,BR-8369,D7-8575,IN-8462,BR-8678,BR-A4CS,HU-A4GH,BR-A4CQ,HU-A4GC,HU-A4GD,HU-A4H4,HU-A4H6,HU-A4HD,B7-A5TN,IN-A6RI,R5-A7O7,VQ-A8DZ,KB-A93H,VQ-A928,VQ-AA68,CG-4438,CG-4443,CD-5800	D7-6528,D7-6822,BR-7704,BR-7715,F1-6875,HF-7136,BR-7197,BR-7901,BR-7959,BR-8286,BR-8291,BR-8365,BR-8373,CD-8524,CD-8525,CD-8526,CD-8529,CD-8530,CD-8535,EQ-8122,HU-8243,HU-8245,BR-8677,BR-8678,HU-8604,HU-8610,IN-8663,BR-A4CR,BR-A4CS,CD-A486,CD-A48A,CD-A48C,HU-A4GF,HU-A4GH,BR-A4CQ,BR-A4J1,BR-A4PF,BR-A4QI,CD-A4MH,HU-A4GD,HU-A4H4,HU-A4H5,HU-A4H6,HU-A4HD,D7-A6EX,D7-A6F0,MX-A666,D7-A74A,IN-A6RR,RD-A7BS…	D7-6519,D7-6520,D7-6521,D7-6525,BR-7716,HJ-7597,CD-8530,CD-8532,CD-8535,CD-A48A,BR-A4J1,BR-A4PF,HU-A4GD,HU-A4GP,HU-A4GU,HU-A4H2,HU-A4HD,D7-A6EX,MX-A663,RD-A7C1,IN-A7NU,R5-A7ZR,RD-A8N5,VQ-A8DL,VQ-A91N,VQ-AA6I,BR-4294,BR-4363,CG-4475,CG-5719,CG-5724,D7-5578	BR-6456,D7-6518,D7-6521,D7-6527,D7-6528,D7-6815,D7-6817,BR-7704,BR-7723,FP-7829,BR-7901,BR-8060,BR-8291,BR-8369,CD-8524,CD-8526,CD-8528,D7-8578,EQ-8122,FP-8211,HU-8243,HU-8249,IN-8462,BR-8483,BR-8484,BR-8485,BR-8486,BR-8683,FP-8631,HU-8604,BR-A4CR,CD-A486,CD-A48A,FP-A4BF,HU-A4GH,BR-A4CQ,BR-A4PD,BR-A4QI,CD-A4MH,EQ-A4SO,HU-A4GU,HU-A4HD,IN-A6RI,IN-A6RR,IN-A6RO,IN-A6RP,R5-A7O7,RD-A7BT,IN-A7NR,IN-A7NU…	BR-6456,BR-6458,BR-6565,D7-6519,D7-6528,D7-6820,BR-7704,BR-7959,BR-8077,BR-8291,CD-8524,CD-8528,CD-8533,HU-8243,HU-8249,BR-8485,BR-8683,IN-8663,CD-A489,CD-A48C,BR-A452,BR-A4J1,BR-A4PD,BR-A4PF,D7-A4YU,HU-A4GP,HU-A4H2,B7-A5TJ,D7-A6EX,MX-A663,RD-A7C1,R5-A7O7,RD-A7BT,SW-A7EB,RD-A8N1,VQ-A8DU,KB-A93H,VQ-A91N,VQ-A94U,VQ-AA6A,BR-4257,BR-4294,BR-4367,CG-4300,CG-4438,CG-4444,CD-5799,D7-5579	D7-6528,D7-6822,BR-7704,BR-7715,F1-6875,HF-7136,BR-7197,BR-7901,BR-7959,BR-8286,BR-8291,BR-8365,BR-8373,CD-8524,CD-8525,CD-8526,CD-8529,CD-8530,CD-8535,EQ-8122,HU-8243,HU-8245,BR-8677,BR-8678,HU-8604,HU-8610,IN-8663,BR-A4CR,BR-A4CS,CD-A486,CD-A48A,CD-A48C,HU-A4GF,HU-A4GH,BR-A4CQ,BR-A4J1,BR-A4PF,BR-A4QI,CD-A4MH,HU-A4GD,HU-A4H4,HU-A4H5,HU-A4H6,HU-A4HD,D7-A6EX,D7-A6F0,MX-A666,D7-A74A,IN-A6RR,RD-A7BS…	D7-6519,D7-6521,D7-6527,D7-6528,BR-6564,D7-6815,BR-7704,BR-7715,BR-7716,BR-7723,F1-6875,HF-7133,HJ-7597,BR-8289,BR-8297,CD-8525,CD-8527,D7-8578,FP-8211,HU-8245,IN-8663,BR-A4CS,CD-A486,CD-A48A,BR-A4J1,HU-A4GD,HU-A4H0,HU-A4H5,MX-A666,D7-A74A,IN-A6RI,IN-A6RL,IN-A6RR,RD-A7C1,F1-A72C,IN-A6RP,R5-A7O7,R5-A7ZE,RD-A8MW,RD-A8N6,VQ-A8DT,VQ-A8DV,VQ-A8DZ,VQ-A8PK,VQ-A91N,VQ-A94R,VQ-A94U,VQ-AA64,VQ-AA68,BR-4183…	BR-6456,D7-6528,BR-6709,D7-6822,BR-7704,BR-7715,F1-6875,HF-7131,BR-8060,BR-8362,BR-8369,CD-8524,CD-8527,CD-8535,EQ-8122,HU-8245,BR-8483,BR-8683,FP-8631,IN-8663,CD-A486,CD-A489,HU-A4GH,BR-A4CQ,CD-A4MH,D7-A4YT,HU-A4H2,HU-A4H4,HU-A4H5,B7-A5TN,MX-A666,IN-A6RI,IN-A6RL,IN-A6RN,R5-A7O7,IN-A7NU,VQ-A8DU,VQ-A8DZ,KB-A93J,VQ-A8PJ,VQ-A91U,VQ-AA6D,VQ-AA6I,BR-4183,BR-4255,BR-4257,BR-4267,CG-4436,CG-4477,CD-5800…	BR-6456,D7-6519,D7-6528,BR-7703,BR-7704,BR-7715,IN-7806,BR-7901,IP-7968,BR-8060,CD-8524,EQ-8122,FP-8211,HU-8245,BR-8483,BR-8683,BR-8687,CD-A489,HU-A4GH,BR-A4J6,BR-A4PF,BR-A4QI,CD-A4MH,HU-A4H2,HU-A4H5,D7-A6F2,R5-A7O7,SW-A7EB,VQ-A8DU,VQ-A8DZ,KB-A93H,VQ-A8PK,VQ-AA64,VQ-AA68,VQ-AA6I,VQ-AA6K,BR-4183,BR-4257,CG-4300,CG-4436,CD-5800,CD-5802,CG-5725	BR-6454,BR-6457,BR-6458,BR-6565,D7-6518,D7-6519,D7-6525,D7-6526,D7-6527,BR-6564,BR-6803,D7-6815,D7-6817,D7-6820,BR-7704,BR-7715,BR-7716,BR-7723,F1-6875,FP-7829,HF-7131,HF-7133,HF-7136,IN-7806,HJ-7597,IP-7968,BR-7959,BR-8059,BR-8060,BR-8080,BR-8284,BR-8291,BR-8296,BR-8297,BR-8368,BR-8369,CD-8524,CD-8526,CD-8527,CD-8528,CD-8535,D7-8578,FP-8099,HU-8238,HU-8249,IN-8462,BR-8483,BR-8484,BR-8485,BR-8678…	BR-6456,BR-6458,BR-6565,CG-4437,D7-6518,D7-6519,D7-6526,D7-6527,D7-6528,BR-6803,D7-6815,D7-6820,BR-7704,BR-7716,BR-7717,BR-7723,FP-7829,HF-7131,HF-7133,HF-7136,IN-7806,BR-7957,FP-7916,IP-7968,BR-7959,BR-8058,BR-8059,BR-8077,BR-8080,BR-8289,BR-8291,BR-8295,BR-8296,BR-8364,BR-8365,BR-8369,BR-8373,CD-8525,CD-8526,CD-8527,CD-8528,CD-8530,CD-8532,CD-8533,CD-8534,CD-8535,D7-8570,D7-8573,D7-8575,EQ-8122…	BR-6454,BR-6456,BR-6457,BR-6458,D7-6519,D7-6520,D7-6521,D7-6525,D7-6527,BR-6803,D7-6815,D7-6817,BR-7716,BR-7723,HF-7131,BR-7901,BR-8058,BR-8077,BR-8286,BR-8291,BR-8364,BR-8365,CD-8524,CD-8525,CD-8527,CD-8532,CD-8533,D7-8575,D7-8576,D7-8578,EQ-8122,FP-8099,FP-8211,HU-8243,HU-8245,BR-8483,BR-8484,BR-8485,BR-8679,BR-8686,FP-8631,BR-A4CS,CD-A48C,HU-A4GH,BR-A4J1,BR-A4PF,CD-A4MH,D7-A4YU,HU-A4H2,HU-A4H6…	BR-7704,IP-7968,BR-8059,CD-8529,D7-8576,HU-8604,IN-8663,CD-A48A,BR-A4IY,BR-A4PD,B7-A5TN,KB-A93H,CG-4475,CD-5799,CG-5724	BR-6454,BR-6457,BR-6458,D7-6519,D7-6520,D7-6521,D7-6525,D7-6527,BR-6803,D7-6815,D7-6817,BR-7716,BR-7723,HF-7131,BR-7901,BR-8058,BR-8077,BR-8286,BR-8291,BR-8364,BR-8365,CD-8524,CD-8527,CD-8532,CD-8533,D7-8575,D7-8576,D7-8578,EQ-8122,FP-8099,FP-8211,HU-8243,HU-8245,BR-8483,BR-8484,BR-8485,BR-8679,BR-8686,FP-8631,BR-A4CS,CD-A48C,HU-A4GH,BR-A4J1,BR-A4PF,CD-A4MH,D7-A4YU,HU-A4H6,MX-A666,D7-A74A,IN-A6RI…	BR-6454,BR-6456,BR-6457,BR-6458,BR-6565,D7-6519,D7-6520,D7-6525,D7-6526,D7-6527,D7-6528,BR-6709,D7-6817,D7-6820,D7-6822,BR-7704,BR-7715,BR-7723,F1-6875,HF-7131,HF-7132,HF-7133,HF-7136,IN-7806,BR-7197,FP-7916,IP-7968,BR-7959,BR-8060,BR-8077,BR-8080,BR-8286,BR-8289,BR-8291,BR-8296,BR-8297,BR-8362,BR-8369,BR-8373,CD-8524,CD-8525,CD-8527,CD-8528,CD-8529,CD-8533,CD-8535,D7-8576,EQ-8122,FP-8099,FP-8211…	BR-6456,BR-6458,D7-6519,D7-6528,BR-7704,HF-7136,BR-8291,CD-8524,CD-8528,CD-8533,HU-8249,BR-8484,BR-8485,BR-8683,BR-8690,IN-8663,CD-A48C,BR-A452,BR-A4PD,BR-A4PF,HU-A4GP,B7-A5TJ,D7-A6EX,MX-A663,RD-A7C1,R5-A7O7,RD-A7BT,R5-A7ZE,SW-A7EB,FP-A8CX,RD-A8N1,VQ-A8E2,KB-A93H,VQ-A8PJ,VQ-A91N,VQ-AA6A,BR-4183,BR-4257,BR-4294,BR-4367,CG-4449,D7-5579	BR-6454,BR-6456,D7-6528,BR-7704,BR-7715,F1-6875,FP-7829,BR-7901,BR-8060,BR-8286,BR-8297,EQ-8122,FP-8211,HU-8249,BR-8483,BR-8485,BR-8683,BR-8687,CD-A489,HU-A4GH,BR-A4CQ,BR-A4J6,BR-A4PF,CD-A4MH,HU-A4GU,HU-A4H2,HU-A4HD,IN-A6RP,R5-A7O7,R5-A7ZE,VQ-A8DU,KB-A93H,VQ-A8E0,VQ-A8PK,VQ-A94R,VQ-AA64,VQ-AA68,VQ-AA6I,VQ-AA6K,BR-4257,CG-4300,CG-4436,CG-4443,CG-4475,CD-5802,CG-5725	BR-6458,D7-6518,D7-6521,D7-6527,D7-6815,D7-6817,BR-7723,BR-7901,BR-8060,BR-8291,BR-8369,CD-8524,CD-8526,CD-8528,D7-8575,D7-8576,D7-8578,FP-8099,FP-8211,HU-8243,HU-8249,IN-8462,BR-8483,BR-8484,BR-8485,BR-8486,BR-8683,FP-8631,HU-8604,BR-A4CR,CD-A486,CD-A48A,FP-A4BF,HU-A4GH,BR-A4CQ,BR-A4PD,CD-A4MH,EQ-A4SO,HU-A4GU,HU-A4HD,D7-A6F0,IN-A6RI,IN-A6RR,IN-A6RO,R5-A7O7,RD-A7BT,IN-A7NR,IN-A7NU,R5-A7ZF,SW-A7EB…	BR-6454,CG-4437,D7-6521,D7-6527,BR-6564,BR-6709,D7-6815,HF-7133,BR-7722,FP-7916,HJ-7597,IP-7968,BR-8058,BR-8289,BR-8365,CD-8527,CD-8529,CD-8532,D7-8575,FP-8099,FP-8211,HU-8249,BR-8486,BR-8687,FP-8631,HU-8610,BR-A4CS,CD-A48A,HU-A4GH,BR-A4CQ,BR-A4J1,BR-A4PF,BR-A4QI,CD-A4MH,HU-A4GC,HU-A4GD,HU-A4H0,HU-A4H4,HU-A4H6,MX-A666,D7-A74A,IN-A6RO,IN-A6RP,R5-A7O7,IN-A7NT,R5-A7ZE,FP-A8CX,R5-A805,RD-A8MW,RD-A8N1…	BR-6458,BR-6565,D7-6519,D7-6526,D7-6528,BR-7704,HF-7131,BR-7959,BR-8077,BR-8291,BR-8373,CD-8524,CD-8528,CD-8533,CD-8535,HU-8243,HU-8245,HU-8249,BR-8485,BR-8683,IN-8663,BR-A44U,CD-A489,CD-A48C,BR-A452,BR-A4J1,BR-A4PD,BR-A4PF,CD-A4MH,D7-A4YU,HU-A4GP,B7-A5TJ,D7-A6EX,MX-A663,D7-A74A,RD-A7C1,KB-A6F5,R5-A7O7,RD-A7BT,SW-A7EB,RD-A8N1,RD-A8N6,VQ-A8DU,KB-A93H,VQ-A91N,VQ-A94U,VQ-AA6A,BR-4257,BR-4294,BR-4367…	BR-6458,D7-6521,D7-6526,D7-6528,D7-6815,D7-6817,D7-6822,BR-7716,IN-7806,BR-8059,BR-8297,BR-8362,BR-8369,CD-8524,CD-8527,CD-8532,CD-8533,CD-8534,CD-8535,D7-8575,FP-8211,BR-8486,BR-8680,BR-8683,IN-8663,BR-A44U,CD-A489,FP-A4BF,BR-A4CQ,BR-A4J6,BR-A4PD,BR-A4QI,CD-A4MH,HU-A4GD,HU-A4GU,HU-A4H5,B7-A5TN,D7-A6EX,D7-A6EZ,D7-A6F2,D7-A74A,IN-A6RI,IN-A6RL,IN-A6RP,R5-A7O7,RD-A8N6,KB-A93J,VQ-A94U,VQ-AA68,VQ-AA6A…	BR-6454,BR-6564,D7-6820,BR-7723,FP-7829,HF-7136,BR-8077,BR-8369,IN-8462,BR-8678,BR-A4CS,CD-A489,HU-A4GH,HU-A4GD,HU-A4GU,HU-A4H4,HU-A4H6,HU-A4HD,D7-A6EX,IN-A6RI,IN-A6RN,RD-A8MW,RD-A8N6,VQ-A8DU,VQ-A8DZ,VQ-A8E2,KB-A93H,VQ-A928,VQ-A94U,VQ-AA68,CG-4301,CG-4438,CG-4443,CG-4449,CG-4475	BR-6565,D7-6526,D7-6528,BR-6709,D7-6815,HF-7131,BR-7901,HJ-7597,BR-8058,BR-8059,BR-8060,BR-8080,BR-8286,CD-8525,CD-8526,CD-8533,CD-8534,CD-8535,D7-8576,HU-8243,BR-8484,BR-8485,BR-8677,BR-8687,CD-A486,CD-A489,BR-A4PD,HU-A4G8,HU-A4GD,HU-A4GP,HU-A4H2,HU-A4HD,D7-A6EV,D7-A6F0,IN-A6RR,IN-A6RO,R5-A7ZE,VQ-A8DV,VQ-A8DZ,VQ-A91N,VQ-A94U,VQ-AA64,VQ-AA68,VQ-AA6A,VQ-AA6I,CG-4300,CG-4449,CG-4466,CG-4472,CG-4476…	D7-6519,D7-6526,D7-6528,D7-6820,BR-7704,BR-7715,IN-7806,BR-7959,BR-8077,BR-8289,CD-8533,FP-8099,FP-8211,HU-8249,BR-8485,BR-8486,BR-8679,BR-8690,BR-A4CR,CD-A48A,FP-A4BF,BR-A452,BR-A4IY,BR-A4J1,BR-A4PF,BR-A4QI,HU-A4GC,HU-A4GU,HU-A4H5,D7-A6EX,MX-A663,IN-A6RO,KB-A6F5,R5-A7ZF,VQ-A8DV,KB-A93H,VQ-A91N,VQ-A94U,BR-4255,BR-4369,CG-4438,CG-4466,CG-5724		BR-6454,BR-6456,BR-6457,BR-6458,D7-6519,D7-6520,D7-6521,D7-6525,BR-6803,D7-6815,D7-6817,D7-6820,BR-7704,BR-7715,BR-7716,BR-7723,HF-7131,HF-7133,HF-7136,IN-7806,BR-7197,BR-7901,BR-8058,BR-8060,BR-8077,BR-8291,BR-8364,BR-8365,CD-8525,CD-8526,CD-8527,CD-8532,CD-8533,CD-8534,D7-8576,D7-8578,EQ-8122,FP-8099,HU-8243,HU-8245,IN-8462,BR-8483,BR-8484,BR-8485,BR-8679,BR-8682,BR-8683,BR-8686,BR-8687,FP-8631…	BR-6456,BR-6458,BR-6565,CG-4437,D7-6519,D7-6525,D7-6527,D7-6528,BR-6564,BR-6709,D7-6817,D7-6820,BR-7715,BR-7716,FP-7829,HF-7131,HF-7133,HF-7136,IP-7968,BR-8058,BR-8059,BR-8060,BR-8077,BR-8080,BR-8297,BR-8369,CD-8524,CD-8526,CD-8527,CD-8530,CD-8533,CD-8534,D7-8573,D7-8575,D7-8578,FP-8099,HU-8243,HU-8249,BR-8484,BR-8677,BR-8678,BR-8679,BR-8682,BR-8683,BR-8687,BR-8690,FP-8631,IN-8663,CD-A486,CD-A487…	D7-6519,D7-6526,D7-6528,D7-6820,BR-7704,BR-7715,IN-7806,BR-7959,BR-8077,BR-8289,CD-8533,FP-8099,FP-8211,HU-8249,BR-8485,BR-8486,BR-8679,BR-8690,BR-A4CR,CD-A48A,FP-A4BF,BR-A452,BR-A4IY,BR-A4J1,BR-A4PF,BR-A4QI,HU-A4GC,HU-A4GU,HU-A4H5,D7-A6EX,MX-A663,IN-A6RO,KB-A6F5,R5-A7ZF,VQ-A8DV,KB-A93H,VQ-A91N,VQ-A94U,BR-4255,BR-4369,CG-4438,CG-4466,CG-5724	BR-6454,CG-4437,D7-6521,D7-6526,D7-6527,BR-6564,BR-6709,D7-6815,HF-7133,FP-7916,HJ-7597,IP-7968,BR-8058,BR-8060,BR-8080,BR-8289,BR-8297,BR-8365,CD-8527,CD-8532,D7-8575,FP-8099,FP-8211,HU-8249,BR-8486,BR-8687,FP-8631,HU-8610,BR-A4CS,CD-A48A,HU-A4GH,BR-A4CQ,BR-A4J1,BR-A4PF,BR-A4QI,HU-A4GC,HU-A4GD,HU-A4GU,HU-A4H0,HU-A4H6,D7-A6EZ,MX-A666,D7-A74A,IN-A6RO,IN-A6RP,R5-A7O7,IN-A7NT,R5-A7ZE,R5-A805,RD-A8MV…	BR-6458,BR-6565,D7-6518,D7-6525,D7-6526,D7-6527,D7-6528,BR-6705,BR-6709,BR-6803,D7-6815,D7-6817,D7-6820,D7-6822,BR-7704,BR-7723,FP-7829,HF-7131,HF-7133,HF-7136,BR-7197,BR-7957,FP-7916,IP-7968,BR-7959,BR-8058,BR-8077,BR-8080,BR-8289,BR-8291,BR-8295,BR-8296,BR-8297,BR-8364,BR-8365,BR-8373,CD-8524,CD-8525,CD-8526,CD-8527,CD-8528,CD-8529,CD-8530,CD-8532,CD-8533,CD-8534,CD-8535,D7-8573,D7-8575,EQ-8122…	BR-6565,D7-6526,D7-6528,BR-6709,D7-6815,HF-7131,HF-7133,BR-7901,HJ-7597,BR-8058,BR-8059,BR-8060,BR-8080,BR-8369,CD-8525,CD-8526,CD-8534,CD-8535,D7-8576,HU-8243,BR-8687,CD-A486,CD-A489,HU-A4GD,HU-A4GP,HU-A4H2,HU-A4HD,D7-A6F0,IN-A6RR,R5-A7ZE,VQ-A8DV,VQ-A8DZ,VQ-A94U,VQ-AA64,VQ-AA68,VQ-AA6A,CG-4300,CG-4466,CG-4476,D7-5578	BR-6456,D7-6519,BR-7704,IP-7968,BR-8059,BR-8362,D7-8576,FP-8211,HU-8604,IN-8663,BR-A4CR,CD-A486,CD-A48A,BR-A4PD,HU-A4GP,HU-A4H0,B7-A5TN,D7-A6F2,KB-A93H,CG-5724,CG-5728			BR-6458,BR-6565,D7-6526,D7-6528,D7-6820,BR-7704,BR-7717,HF-7133,BR-7959,BR-8077,BR-8291,BR-8373,CD-8524,CD-8528,CD-8533,CD-8535,EQ-8122,HU-8238,HU-8243,HU-8245,HU-8249,IN-8462,BR-8384,BR-8485,BR-8683,IN-8663,CD-A489,CD-A48C,BR-A452,BR-A4J1,BR-A4PD,BR-A4PF,BR-A4QI,D7-A4YU,EQ-A4SO,HU-A4GD,HU-A4GP,HU-A4H2,B7-A5TJ,D7-A6EX,D7-A6F0,MX-A663,D7-A74A,RD-A7C1,KB-A6F5,R5-A7O7,RD-A7BT,SW-A7EB,FP-A8CX,RD-A8N1…				D7-6526,BR-7704,BR-7715,BR-7716,HF-7131,IN-7806,BR-7959,BR-8077,EQ-8122,HU-8249,BR-8485,BR-8486,BR-8690,BR-A4CR,FP-A4BF,BR-A4IY,BR-A4J1,BR-A4PF,BR-A4QI,HU-A4GU,D7-A6EX,KB-A6F5,R5-A7ZF,VQ-A8DV,VQ-A94R,VQ-A94U,CG-4438,CG-4466,CG-5728,D7-5578	BR-6456,D7-6519,BR-7704,IP-7968,BR-8362,D7-8576,FP-8211,HU-8604,IN-8663,BR-A4CR,CD-A486,CD-A48A,BR-A4PD,HU-A4GP,HU-A4H0,B7-A5TN,D7-A6F2,KB-A93H,VQ-AA6A,CG-5724,CG-5728
CNV 0	BR-6452,BR-6453,BR-6455,BR-6457,BR-6565,CG-4437,CG-4441,CG-5716,D7-6520,D7-6522,D7-6524,D7-6525,D7-6527,F1-6177,BR-6564,BR-6705,BR-6706,BR-6707,BR-6710,BR-6802,BR-6803,BR-6852,D7-6815,D7-6818,F1-6874,BR-7196,BR-7703,BR-7707,BR-7716,BR-7717,CD-5804,HF-7132,HF-7133,HF-7134,IN-7806,BR-7197,BR-7722,BR-7851,BR-7957,FP-7916,HJ-7597,BR-7958,BR-8058,BR-8059,BR-8080,BR-8081,BR-8284,BR-8285,BR-8286,BR-8291…	BR-6452,BR-6453,BR-6455,BR-6457,BR-6458,BR-6566,CG-5716,D7-6518,D7-6520,D7-6522,D7-6524,D7-6525,D7-6527,F1-6177,BR-6705,BR-6706,BR-6707,BR-6710,BR-6801,BR-6802,BR-6803,BR-6852,D7-6815,D7-6820,D7-6822,F1-6874,BR-6563,BR-7196,BR-7703,BR-7707,BR-7717,CD-5804,FP-7829,HF-7132,HF-7134,IN-7806,BR-7722,BR-7851,BR-7957,HJ-7597,IN-7808,IP-7968,BR-7958,BR-8058,BR-8059,BR-8078,BR-8081,BR-8284,BR-8285,BR-8295…	BR-6452,BR-6453,BR-6455,BR-6457,BR-6458,BR-6566,CG-4437,CG-4441,CG-5716,D7-6518,D7-6520,D7-6522,D7-6524,D7-6525,D7-6527,F1-6177,BR-6564,BR-6705,BR-6706,BR-6707,BR-6709,BR-6710,BR-6801,BR-6802,BR-6803,BR-6852,D7-6815,D7-6820,BR-6563,BR-7196,BR-7703,BR-7707,BR-7717,BR-7723,FP-7829,HF-7132,HF-7134,IN-7806,BR-7722,BR-7851,BR-7957,HJ-7597,IN-7808,BR-7958,BR-8058,BR-8059,BR-8077,BR-8078,BR-8081,BR-8284…	BR-6452,BR-6453,BR-6455,BR-6565,BR-6566,CG-4437,CG-4441,CG-5716,D7-6518,D7-6522,D7-6524,F1-6177,BR-6705,BR-6706,BR-6709,BR-6710,BR-6801,BR-6802,BR-6852,D7-6820,D7-6822,F1-6874,BR-6563,BR-7196,BR-7703,FP-7829,HF-7136,IN-7806,BR-7722,BR-7851,BR-7957,FP-7916,FP-7998,IP-7968,BR-7958,BR-8059,BR-8077,BR-8078,BR-8081,BR-8284,BR-8285,BR-8286,BR-8296,BR-8297,BR-8362,BR-8363,BR-8366,BR-8367,BR-8368,BR-8369…	BR-6452,BR-6453,BR-6455,BR-6565,BR-6566,CG-4437,CG-4441,CG-5716,D7-6518,D7-6522,D7-6524,F1-6177,BR-6705,BR-6706,BR-6709,BR-6710,BR-6801,BR-6802,BR-6852,D7-6822,F1-6874,BR-6563,BR-7196,BR-7703,FP-7735,FP-7829,HF-7136,IN-7806,BR-7722,BR-7851,BR-7957,FP-7916,FP-7998,IP-7968,BR-7958,BR-8059,BR-8078,BR-8081,BR-8284,BR-8285,BR-8296,BR-8297,BR-8362,BR-8363,BR-8366,BR-8367,BR-8368,BR-8369,BR-8370,BR-8371…	BR-6452,BR-6453,BR-6455,BR-6457,BR-6458,BR-6566,CG-4441,CG-5716,D7-6518,D7-6520,D7-6522,D7-6524,D7-6525,D7-6527,F1-6177,BR-6564,BR-6705,BR-6706,BR-6707,BR-6709,BR-6710,BR-6801,BR-6802,BR-6803,BR-6852,D7-6815,D7-6820,F1-6874,BR-6563,BR-7196,BR-7703,BR-7707,BR-7717,BR-7723,FP-7829,HF-7132,HF-7134,IN-7806,BR-7722,BR-7851,BR-7957,HJ-7597,IN-7808,BR-7958,BR-8058,BR-8059,BR-8077,BR-8078,BR-8081,BR-8284…	BR-6452,BR-6453,BR-6455,BR-6457,BR-6458,BR-6565,BR-6566,CG-4437,CG-4441,CG-5716,D7-6518,D7-6520,D7-6522,D7-6524,D7-6525,F1-6177,BR-6564,BR-6705,BR-6706,BR-6707,BR-6709,BR-6710,BR-6801,BR-6802,BR-6803,BR-6852,D7-6815,D7-6817,D7-6818,D7-6820,D7-6822,F1-6874,BR-6563,BR-7196,BR-7703,BR-7707,BR-7715,BR-7716,BR-7717,BR-7723,CD-5804,F1-6875,FP-7735,HF-7132,HF-7133,HF-7134,HF-7136,IN-7806,BR-7197,BR-7722…	BR-6452,BR-6453,BR-6455,BR-6456,BR-6457,BR-6566,CG-5716,D7-6518,D7-6520,D7-6522,D7-6524,F1-6177,BR-6564,BR-6705,BR-6706,BR-6707,BR-6709,BR-6710,BR-6801,BR-6802,BR-6803,BR-6852,D7-6815,D7-6818,F1-6874,BR-6563,BR-7703,BR-7707,BR-7716,BR-7717,CD-5804,FP-7735,FP-7829,HF-7132,HF-7134,HF-7136,IN-7806,BR-7197,BR-7722,BR-7851,BR-7901,BR-7957,FP-7998,IN-7808,IP-7968,BR-7958,BR-8058,BR-8078,BR-8080,BR-8081…	BR-6452,BR-6453,BR-6455,BR-6457,CG-4437,CG-5716,D7-6519,D7-6522,D7-6524,D7-6525,BR-6707,BR-6709,BR-6710,BR-6802,BR-6803,BR-6852,D7-6818,D7-6822,BR-6563,BR-7196,BR-7707,BR-7716,BR-7717,BR-7723,HF-7132,HF-7133,IN-7806,BR-7722,BR-7851,BR-7901,BR-7957,FP-7916,IP-7968,BR-8058,BR-8078,BR-8080,BR-8081,BR-8289,BR-8291,BR-8360,BR-8363,BR-8364,BR-8367,BR-8368,BR-8371,BR-8372,BR-8380,CD-8524,CD-8525,CD-8531…	BR-6452,BR-6453,BR-6455,BR-6457,CG-4437,CG-5716,D7-6519,D7-6522,D7-6524,D7-6525,BR-6707,BR-6709,BR-6710,BR-6802,BR-6803,BR-6852,D7-6818,D7-6822,BR-6563,BR-7196,BR-7707,BR-7716,BR-7717,BR-7723,HF-7132,HF-7133,IN-7806,BR-7722,BR-7851,BR-7901,BR-7957,FP-7916,IP-7968,BR-8058,BR-8078,BR-8080,BR-8081,BR-8289,BR-8291,BR-8360,BR-8363,BR-8364,BR-8367,BR-8368,BR-8371,BR-8372,BR-8380,CD-8524,CD-8525,CD-8526…	BR-6452,BR-6453,BR-6455,BR-6457,BR-6458,BR-6566,CG-4437,CG-4441,CG-5716,D7-6518,D7-6520,D7-6522,D7-6524,D7-6525,D7-6527,F1-6177,BR-6564,BR-6705,BR-6706,BR-6707,BR-6709,BR-6710,BR-6801,BR-6802,BR-6803,BR-6852,D7-6815,D7-6820,F1-6874,BR-6563,BR-7196,BR-7703,BR-7707,BR-7716,BR-7717,BR-7723,FP-7829,HF-7132,HF-7133,HF-7134,IN-7806,BR-7722,BR-7851,BR-7957,HJ-7597,IN-7808,BR-7958,BR-8058,BR-8059,BR-8078…	BR-6452,BR-6453,BR-6455,BR-6566,CG-4437,CG-4441,CG-5716,D7-6522,D7-6524,F1-6177,BR-6564,BR-6705,BR-6706,BR-6707,BR-6709,BR-6710,BR-6801,BR-6802,BR-6803,BR-6852,D7-6817,F1-6874,BR-6563,BR-7196,BR-7703,BR-7707,CD-5804,F1-6875,HF-7132,HF-7133,IN-7806,BR-7722,BR-7851,BR-7957,FP-7916,FP-7998,IN-7808,IP-7968,BR-7958,BR-7959,BR-8058,BR-8059,BR-8077,BR-8078,BR-8080,BR-8081,BR-8284,BR-8285,BR-8286,BR-8291…	BR-6452,BR-6453,BR-6454,BR-6455,BR-6457,BR-6565,BR-6566,CG-4437,CG-4441,CG-5716,D7-6520,D7-6522,D7-6524,D7-6525,F1-6177,BR-6705,BR-6706,BR-6707,BR-6709,BR-6710,BR-6801,BR-6802,BR-6803,BR-6852,D7-6820,D7-6822,F1-6874,BR-6563,BR-7196,BR-7703,BR-7707,BR-7717,CD-5804,HF-7132,HF-7133,HF-7134,HF-7136,IN-7806,BR-7722,BR-7851,BR-7957,FP-7916,FP-7998,HJ-7597,IN-7808,IP-7968,BR-7958,BR-7959,BR-8058,BR-8059…	BR-6452,BR-6453,BR-6455,BR-6457,BR-6566,CG-4441,CG-5716,D7-6518,D7-6520,D7-6522,D7-6524,D7-6526,F1-6177,BR-6564,BR-6705,BR-6706,BR-6707,BR-6709,BR-6710,BR-6801,BR-6802,BR-6803,BR-6852,D7-6815,D7-6818,F1-6874,BR-6563,BR-7196,BR-7703,BR-7707,BR-7716,BR-7717,CD-5804,FP-7735,FP-7829,HF-7132,HF-7133,HF-7134,HF-7136,IN-7806,BR-7197,BR-7722,BR-7851,BR-7901,BR-7957,FP-7998,IN-7808,IP-7968,BR-7958,BR-8058…	BR-6452,BR-6453,BR-6455,BR-6457,BR-6458,BR-6566,CG-4437,CG-4441,CG-5716,D7-6518,D7-6520,D7-6522,D7-6524,D7-6525,D7-6527,F1-6177,BR-6564,BR-6705,BR-6706,BR-6707,BR-6709,BR-6710,BR-6801,BR-6802,BR-6803,BR-6852,D7-6815,D7-6820,F1-6874,BR-6563,BR-7196,BR-7703,BR-7707,BR-7716,BR-7717,BR-7723,FP-7829,HF-7132,HF-7133,HF-7134,IN-7806,BR-7722,BR-7851,BR-7957,HJ-7597,IN-7808,BR-7958,BR-8058,BR-8059,BR-8078…	BR-6452,BR-6453,BR-6454,BR-6457,BR-6458,BR-6565,BR-6566,CG-4437,CG-4441,CG-5716,D7-6518,D7-6522,D7-6524,D7-6525,F1-6177,BR-6705,BR-6706,BR-6707,BR-6709,BR-6710,BR-6801,BR-6802,BR-6803,BR-6852,D7-6817,D7-6818,D7-6820,D7-6822,F1-6874,BR-6563,BR-7196,BR-7703,BR-7707,CD-5804,FP-7735,FP-7829,HF-7131,HF-7132,HF-7134,IN-7806,BR-7197,BR-7722,BR-7851,BR-7957,FP-7998,IN-7808,IP-7968,BR-7958,BR-7959,BR-8058…	BR-6452,BR-6453,BR-6455,BR-6457,BR-6458,BR-6565,CG-4437,CG-4441,CG-5716,D7-6520,D7-6522,D7-6524,D7-6525,D7-6527,F1-6177,BR-6564,BR-6705,BR-6706,BR-6707,BR-6710,BR-6802,BR-6803,BR-6852,D7-6815,D7-6818,F1-6874,BR-7196,BR-7703,BR-7707,BR-7716,BR-7717,CD-5804,HF-7132,HF-7133,HF-7134,IN-7806,BR-7197,BR-7722,BR-7851,BR-7957,FP-7916,HJ-7597,BR-7958,BR-8058,BR-8059,BR-8077,BR-8080,BR-8081,BR-8284,BR-8285…	BR-6452,BR-6453,BR-6455,BR-6457,BR-6458,BR-6565,CG-4437,CG-4441,CG-5716,D7-6520,D7-6522,D7-6524,D7-6525,D7-6527,F1-6177,BR-6564,BR-6705,BR-6706,BR-6707,BR-6709,BR-6710,BR-6801,BR-6802,BR-6803,BR-6852,D7-6815,D7-6818,D7-6820,D7-6822,F1-6874,BR-7196,BR-7707,BR-7716,CD-5804,F1-6875,FP-7735,HF-7132,HF-7133,HF-7134,HF-7136,BR-7197,BR-7722,BR-7851,BR-7957,FP-7916,HJ-7597,BR-7958,BR-8058,BR-8059,BR-8077…	BR-6452,BR-6453,BR-6455,BR-6566,CG-4441,CG-5716,D7-6521,D7-6522,D7-6524,F1-6177,BR-6705,BR-6706,BR-6707,BR-6709,BR-6710,BR-6801,BR-6802,BR-6852,D7-6818,F1-6874,BR-6563,BR-7196,BR-7703,BR-7707,BR-7717,CD-5804,FP-7735,HF-7132,HF-7134,BR-7197,BR-7722,BR-7851,BR-7957,FP-7916,FP-7998,IN-7808,BR-7958,BR-8058,BR-8078,BR-8081,BR-8285,BR-8289,BR-8360,BR-8362,BR-8363,BR-8364,BR-8365,BR-8366,BR-8367,BR-8370…	BR-6452,BR-6453,BR-6454,BR-6455,BR-6457,BR-6566,CG-4441,CG-5716,D7-6520,D7-6521,D7-6522,D7-6524,D7-6525,F1-6177,BR-6564,BR-6705,BR-6706,BR-6707,BR-6709,BR-6710,BR-6801,BR-6802,BR-6852,D7-6817,D7-6818,D7-6822,F1-6874,BR-6563,BR-7196,BR-7703,BR-7707,CD-5804,F1-6875,FP-7735,HF-7132,HF-7134,BR-7197,BR-7722,BR-7851,BR-7901,FP-7998,IN-7808,BR-7958,BR-8060,BR-8078,BR-8081,BR-8284,BR-8285,BR-8286,BR-8297…	BR-6452,BR-6453,BR-6455,BR-6565,BR-6566,CG-4437,CG-4441,CG-5716,D7-6518,D7-6522,D7-6524,F1-6177,BR-6705,BR-6706,BR-6709,BR-6710,BR-6801,BR-6802,BR-6852,D7-6822,F1-6874,BR-6563,BR-7196,BR-7703,FP-7735,FP-7829,HF-7136,IN-7806,BR-7722,BR-7851,BR-7957,FP-7916,FP-7998,IP-7968,BR-7958,BR-8059,BR-8078,BR-8081,BR-8284,BR-8296,BR-8297,BR-8362,BR-8363,BR-8366,BR-8367,BR-8368,BR-8369,BR-8370,BR-8371,BR-8372…	BR-6452,BR-6453,BR-6455,BR-6457,BR-6565,BR-6566,CG-4441,CG-5716,D7-6518,D7-6520,D7-6522,D7-6524,D7-6525,D7-6528,F1-6177,BR-6564,BR-6706,BR-6707,BR-6709,BR-6710,BR-6801,BR-6802,BR-6803,BR-6852,D7-6815,F1-6874,BR-6563,BR-7196,BR-7703,BR-7707,BR-7715,BR-7716,FP-7829,HF-7131,HF-7132,HF-7136,IN-7806,BR-7722,BR-7851,BR-7957,FP-7998,BR-7958,BR-7959,BR-8058,BR-8060,BR-8077,BR-8078,BR-8080,BR-8081,BR-8284…	BR-6452,BR-6453,BR-6455,BR-6565,BR-6566,CG-4437,CG-4441,CG-5716,D7-6518,D7-6522,D7-6524,F1-6177,BR-6705,BR-6706,BR-6709,BR-6710,BR-6801,BR-6802,BR-6852,D7-6822,F1-6874,BR-6563,BR-7196,BR-7703,FP-7735,FP-7829,HF-7136,IN-7806,BR-7722,BR-7851,BR-7957,FP-7916,FP-7998,IP-7968,BR-7958,BR-8059,BR-8078,BR-8081,BR-8284,BR-8285,BR-8296,BR-8297,BR-8362,BR-8363,BR-8366,BR-8367,BR-8368,BR-8369,BR-8370,BR-8371…	BR-6452,BR-6453,BR-6455,BR-6566,CG-5716,D7-6518,D7-6522,D7-6524,F1-6177,BR-6564,BR-6705,BR-6706,BR-6707,BR-6710,BR-6801,BR-6802,BR-6803,BR-6852,D7-6815,D7-6818,F1-6874,BR-6563,BR-7196,BR-7703,BR-7707,BR-7716,BR-7717,CD-5804,FP-7735,HF-7134,BR-7722,BR-7851,BR-7901,BR-7957,FP-7998,IN-7808,BR-7958,BR-8058,BR-8078,BR-8081,BR-8284,BR-8285,BR-8295,BR-8360,BR-8363,BR-8364,BR-8365,BR-8366,BR-8367,BR-8368…	BR-6452,BR-6453,BR-6455,BR-6457,BR-6566,CG-4437,CG-4441,CG-5716,D7-6518,D7-6520,D7-6522,D7-6524,F1-6177,BR-6564,BR-6705,BR-6706,BR-6707,BR-6709,BR-6710,BR-6801,BR-6802,BR-6803,BR-6852,D7-6818,D7-6822,F1-6874,BR-6563,BR-7196,BR-7703,BR-7707,BR-7716,BR-7717,BR-7723,CD-5804,FP-7829,HF-7132,HF-7133,HF-7134,IN-7806,BR-7197,BR-7722,BR-7851,BR-7901,BR-7957,FP-7998,IN-7808,BR-7958,BR-8058,BR-8078,BR-8080…	BR-6452,BR-6453,BR-6455,BR-6457,BR-6458,BR-6565,CG-4437,CG-4441,CG-5716,D7-6519,D7-6520,D7-6522,D7-6524,D7-6525,F1-6177,BR-6564,BR-6705,BR-6706,BR-6707,BR-6709,BR-6710,BR-6801,BR-6802,BR-6803,BR-6852,D7-6815,D7-6817,D7-6818,D7-6820,D7-6822,F1-6874,BR-7196,BR-7703,BR-7707,FP-7735,HF-7132,HF-7133,HF-7134,HF-7136,IN-7806,BR-7197,BR-7722,BR-7851,BR-7957,HJ-7597,IP-7968,BR-7958,BR-8058,BR-8059,BR-8077…	BR-6452,BR-6453,BR-6454,BR-6455,BR-6565,BR-6566,CG-4437,CG-4441,CG-5716,D7-6522,D7-6524,D7-6525,F1-6177,BR-6705,BR-6706,BR-6707,BR-6709,BR-6710,BR-6801,BR-6802,BR-6803,BR-6852,D7-6820,D7-6822,F1-6874,BR-6563,BR-7196,BR-7703,BR-7707,BR-7717,CD-5804,FP-7829,HF-7132,HF-7133,HF-7134,HF-7136,IN-7806,BR-7722,BR-7851,BR-7957,FP-7916,FP-7998,HJ-7597,IN-7808,IP-7968,BR-7958,BR-7959,BR-8058,BR-8059,BR-8078…	BR-6452,BR-6453,BR-6457,BR-6458,BR-6565,BR-6566,CG-4441,CG-5716,D7-6518,D7-6519,D7-6520,D7-6522,D7-6524,D7-6525,F1-6177,BR-6705,BR-6706,BR-6707,BR-6710,BR-6801,BR-6802,BR-6803,BR-6852,D7-6817,D7-6818,D7-6820,D7-6822,F1-6874,BR-6563,BR-7196,BR-7703,BR-7707,BR-7715,BR-7716,BR-7717,CD-5804,FP-7735,FP-7829,HF-7131,HF-7132,HF-7134,IN-7806,BR-7197,BR-7851,BR-7957,FP-7998,IN-7808,BR-7958,BR-7959,BR-8059…	BR-6452,BR-6453,BR-6455,BR-6456,BR-6457,BR-6566,CG-5716,D7-6518,D7-6520,D7-6522,D7-6524,F1-6177,BR-6564,BR-6705,BR-6706,BR-6707,BR-6709,BR-6710,BR-6801,BR-6802,BR-6803,BR-6852,D7-6815,D7-6818,D7-6822,F1-6874,BR-6563,BR-7703,BR-7707,BR-7716,CD-5804,FP-7735,FP-7829,HF-7132,HF-7133,HF-7134,HF-7136,IN-7806,BR-7197,BR-7722,BR-7851,BR-7901,BR-7957,FP-7998,IN-7808,IP-7968,BR-7958,BR-8058,BR-8078,BR-8080…	BR-6452,BR-6453,BR-6455,BR-6456,BR-6457,BR-6565,BR-6566,CG-4437,CG-4441,CG-5716,D7-6518,D7-6520,D7-6522,D7-6524,D7-6525,F1-6177,BR-6564,BR-6705,BR-6706,BR-6707,BR-6709,BR-6710,BR-6802,BR-6803,BR-6852,D7-6820,F1-6874,BR-6563,BR-7196,BR-7703,BR-7704,BR-7707,BR-7723,CD-5804,FP-7829,HF-7131,HF-7132,HF-7136,BR-7722,BR-7851,BR-7957,FP-7916,FP-7998,HJ-7597,IP-7968,BR-7958,BR-7959,BR-8060,BR-8078,BR-8080…	BR-6452,BR-6453,BR-6455,BR-6457,BR-6458,CG-4437,CG-5716,D7-6519,D7-6522,D7-6524,BR-6707,BR-6709,BR-6710,BR-6802,BR-6803,BR-6852,D7-6818,D7-6822,BR-6563,BR-7196,BR-7707,BR-7716,BR-7717,HF-7132,HF-7133,IN-7806,BR-7722,BR-7851,BR-7901,BR-7957,FP-7916,IP-7968,BR-8058,BR-8078,BR-8080,BR-8081,BR-8289,BR-8291,BR-8360,BR-8363,BR-8364,BR-8367,BR-8368,BR-8371,BR-8372,BR-8380,CD-8524,CD-8525,CD-8526,CD-8527…	BR-6452,BR-6453,BR-6455,BR-6456,BR-6457,BR-6458,CG-4441,CG-5716,D7-6518,D7-6520,D7-6521,D7-6522,D7-6524,D7-6525,D7-6527,F1-6177,BR-6564,BR-6705,BR-6706,BR-6707,BR-6710,BR-6801,BR-6802,BR-6803,BR-6852,D7-6817,D7-6820,D7-6822,F1-6874,BR-6563,BR-7703,BR-7707,BR-7716,BR-7723,CD-5804,FP-7735,HF-7132,HF-7133,IN-7806,BR-7722,BR-7851,BR-7957,FP-7916,FP-7998,IP-7968,BR-7958,BR-7959,BR-8077,BR-8078,BR-8081…	BR-6453,BR-6455,BR-6457,BR-6458,BR-6566,CG-4441,CG-5716,D7-6518,D7-6520,D7-6522,D7-6524,D7-6525,D7-6527,F1-6177,BR-6564,BR-6705,BR-6706,BR-6707,BR-6709,BR-6710,BR-6803,BR-6852,D7-6817,D7-6818,D7-6822,F1-6874,BR-6563,BR-7703,BR-7707,BR-7716,BR-7717,F1-6875,FP-7735,FP-7829,HF-7132,HF-7133,HF-7134,HF-7136,BR-7197,BR-7851,BR-7957,IN-7808,IP-7968,BR-8058,BR-8059,BR-8078,BR-8080,BR-8081,BR-8285,BR-8286…		BR-6452,BR-6453,BR-6455,BR-6565,BR-6566,CG-4441,CG-5716,D7-6518,D7-6522,D7-6524,F1-6177,BR-6564,BR-6705,BR-6706,BR-6710,BR-6801,BR-6802,BR-6852,F1-6874,BR-6563,BR-7196,BR-7703,CD-5804,FP-7735,BR-7722,BR-7851,BR-7957,FP-7916,FP-7998,HJ-7597,IN-7808,IP-7968,BR-7958,BR-8059,BR-8078,BR-8081,BR-8284,BR-8285,BR-8286,BR-8296,BR-8297,BR-8360,BR-8362,BR-8363,BR-8366,BR-8367,BR-8368,BR-8369,BR-8370,BR-8371…	BR-6452,BR-6453,BR-6455,BR-6457,BR-6566,CG-4441,CG-5716,D7-6518,D7-6520,D7-6522,D7-6524,F1-6177,BR-6705,BR-6706,BR-6707,BR-6710,BR-6801,BR-6802,BR-6803,BR-6852,D7-6818,D7-6822,F1-6874,BR-6563,BR-7196,BR-7703,BR-7707,BR-7717,CD-5804,FP-7735,HF-7132,HF-7134,IN-7806,BR-7722,BR-7851,BR-7901,BR-7957,FP-7916,HJ-7597,BR-7958,BR-8078,BR-8081,BR-8284,BR-8285,BR-8286,BR-8291,BR-8295,BR-8296,BR-8362,BR-8363…	BR-6453,BR-6455,BR-6457,BR-6458,BR-6566,CG-4441,CG-5716,D7-6518,D7-6520,D7-6522,D7-6524,D7-6525,D7-6527,F1-6177,BR-6564,BR-6705,BR-6706,BR-6707,BR-6709,BR-6710,BR-6803,BR-6852,D7-6817,D7-6818,D7-6822,F1-6874,BR-6563,BR-7703,BR-7707,BR-7716,BR-7717,F1-6875,FP-7735,FP-7829,HF-7132,HF-7133,HF-7134,HF-7136,BR-7197,BR-7851,BR-7957,IN-7808,IP-7968,BR-8058,BR-8059,BR-8078,BR-8080,BR-8081,BR-8285,BR-8286…	BR-6452,BR-6453,BR-6457,BR-6458,BR-6565,BR-6566,CG-4441,CG-5716,D7-6518,D7-6519,D7-6520,D7-6522,D7-6524,D7-6525,F1-6177,BR-6705,BR-6706,BR-6707,BR-6710,BR-6801,BR-6802,BR-6803,BR-6852,D7-6817,D7-6818,D7-6820,D7-6822,F1-6874,BR-6563,BR-7196,BR-7703,BR-7707,BR-7715,BR-7716,BR-7717,CD-5804,FP-7735,HF-7131,HF-7132,HF-7134,IN-7806,BR-7197,BR-7722,BR-7851,BR-7957,FP-7998,IN-7808,BR-7958,BR-7959,BR-8059…	BR-6452,BR-6453,BR-6454,BR-6455,BR-6457,BR-6566,CG-4441,CG-5716,D7-6520,D7-6521,D7-6522,D7-6524,F1-6177,BR-6564,BR-6706,BR-6707,BR-6710,BR-6801,BR-6802,BR-6852,D7-6818,F1-6874,BR-6563,BR-7196,BR-7703,BR-7707,CD-5804,F1-6875,FP-7735,HF-7132,HF-7134,IN-7806,BR-7722,BR-7901,FP-7998,IN-7808,BR-7958,BR-8060,BR-8078,BR-8081,BR-8284,BR-8285,BR-8286,BR-8360,BR-8362,BR-8363,BR-8366,BR-8367,BR-8368,BR-8370…	BR-6452,BR-6453,BR-6455,BR-6456,BR-6457,BR-6458,CG-4437,CG-4441,CG-5716,D7-6518,D7-6519,D7-6520,D7-6521,D7-6522,D7-6524,D7-6525,D7-6527,F1-6177,BR-6564,BR-6705,BR-6706,BR-6707,BR-6710,BR-6801,BR-6802,BR-6803,BR-6852,D7-6817,D7-6818,D7-6820,F1-6874,BR-6563,BR-7703,BR-7707,BR-7716,BR-7723,CD-5804,FP-7735,HF-7132,HF-7134,IN-7806,BR-7722,BR-7851,BR-7957,FP-7916,FP-7998,IP-7968,BR-7958,BR-7959,BR-8077…	BR-6452,BR-6453,BR-6455,BR-6457,BR-6566,CG-4437,CG-4441,CG-5716,D7-6518,D7-6522,D7-6524,D7-6525,D7-6528,F1-6177,BR-6564,BR-6706,BR-6707,BR-6709,BR-6710,BR-6801,BR-6802,BR-6803,BR-6852,D7-6815,F1-6874,BR-6563,BR-7196,BR-7703,BR-7707,BR-7715,BR-7716,FP-7829,HF-7131,HF-7132,HF-7133,HF-7136,IN-7806,BR-7722,BR-7851,BR-7901,BR-7957,FP-7998,BR-7958,BR-7959,BR-8058,BR-8077,BR-8078,BR-8081,BR-8284,BR-8285…			BR-6452,BR-6453,BR-6455,BR-6456,BR-6457,BR-6566,CG-4437,CG-5716,D7-6518,D7-6520,D7-6522,D7-6524,F1-6177,BR-6564,BR-6705,BR-6706,BR-6707,BR-6710,BR-6801,BR-6802,BR-6803,BR-6852,D7-6815,D7-6818,F1-6874,BR-6563,BR-7703,BR-7707,BR-7715,BR-7716,CD-5804,FP-7735,FP-7829,HF-7131,HF-7132,HF-7134,IN-7806,BR-7197,BR-7722,BR-7851,BR-7957,FP-7998,IN-7808,IP-7968,BR-7958,BR-8058,BR-8078,BR-8080,BR-8081,BR-8284…				BR-6453,BR-6454,BR-6455,BR-6457,BR-6458,BR-6566,CG-4441,CG-5716,D7-6518,D7-6520,D7-6522,D7-6524,D7-6525,D7-6528,F1-6177,BR-6564,BR-6705,BR-6707,BR-6709,BR-6710,BR-6803,BR-6852,D7-6817,D7-6818,D7-6820,D7-6822,F1-6874,BR-6563,BR-7703,BR-7707,BR-7717,F1-6875,HF-7132,HF-7133,HF-7134,BR-7197,BR-7851,BR-7957,IN-7808,IP-7968,BR-8058,BR-8078,BR-8080,BR-8081,BR-8285,BR-8286,BR-8291,BR-8297,BR-8360,BR-8362…	BR-6452,BR-6453,BR-6455,BR-6457,BR-6566,CG-4437,CG-4441,CG-5716,D7-6518,D7-6522,D7-6524,D7-6525,D7-6528,F1-6177,BR-6564,BR-6706,BR-6707,BR-6709,BR-6710,BR-6801,BR-6802,BR-6803,BR-6852,D7-6815,F1-6874,BR-6563,BR-7196,BR-7703,BR-7707,BR-7715,FP-7829,HF-7131,HF-7132,HF-7133,HF-7136,IN-7806,BR-7722,BR-7851,BR-7901,BR-7957,FP-7998,BR-7958,BR-7959,BR-8058,BR-8078,BR-8081,BR-8284,BR-8285,BR-8291,BR-8296…
CNV 1	BR-6454,BR-6566,D7-6518,D7-6521,D7-6526,BR-6801,D7-6820,BR-6563,BR-7723,FP-7735,FP-7829,FP-7998,IN-7808,BR-7959,BR-8077,BR-8078,BR-8295,BR-8362,BR-8363,BR-8366,BR-8370,CD-8526,CD-8529,CD-8530,CD-8531,D7-8573,HU-8238,BR-8381,BR-8486,HU-8604,BR-A4CR,FP-A4BF,HU-A4GF,BR-A4J1,BR-A4J6,CD-A4MG,D7-A4YV,EQ-A4SO,HU-A4G2,HU-A4GC,HU-A4GD,HU-A4GP,HU-A4GT,HU-A4GU,HU-A4GX,HU-A4HD,B7-A5TK,D7-A6EX,D7-A6F0,MX-A663…	BR-6454,BR-6565,D7-6521,BR-6709,BR-7716,FP-7735,HF-7131,BR-7197,FP-7916,FP-7998,BR-8077,CD-8524,CD-8528,CD-8529,D7-8576,EQ-8122,FP-8099,HU-8249,BR-8486,IN-8663,BR-A4CS,BR-A452,BR-A4J5,BR-A4QI,B7-A5TJ,IN-A6RR,IN-A6RN,IN-A6RO,IN-A6RP,RD-A7BT,IN-A7NT,IN-A7NU,R5-A7ZE,FP-A8CX,RD-A8N6,VQ-A8DV,VQ-A8DZ,VQ-A8E0,VQ-A8PK,VQ-AA6I,VQ-AA6J,VQ-AA6K,BR-4187,BR-4257,BR-4368,CG-4438,CG-4443,CG-4460,CG-4462,CG-4472…	BR-6454,BR-6456,D7-6521,D7-6526,D7-6817,D7-6818,CD-5804,FP-7735,HF-7131,FP-7916,FP-7998,IP-7968,BR-8060,BR-8080,CD-8528,CD-8529,CD-8533,D7-8570,D7-8576,FP-8099,HU-8249,BR-8484,BR-8486,BR-8687,FP-8631,CD-A487,HU-A4GY,BR-A4J5,BR-A4PD,EQ-A4SO,HU-A4GP,HU-A4H2,B7-A5TJ,B7-A5TN,D7-A6EV,D7-A6F2,IN-A6RL,D7-A747,IN-A6RP,RD-A7BT,IN-A7NT,IN-A7NU,R5-A7ZE,FP-A8CX,VQ-A94U,VQ-AA6F,VQ-AA6I,VQ-AA6K,BR-4187,BR-4257…	D7-6526,D7-6528,BR-6707,D7-6818,BR-7704,BR-7707,BR-7717,CD-5804,F1-6875,FP-7735,HF-7132,HF-7134,BR-7197,HJ-7597,IN-7808,BR-7959,BR-8080,BR-8289,BR-8295,BR-8360,CD-8535,HU-8238,BR-8588,BR-8682,HU-8610,IN-8663,BR-A44U,CD-A48A,F1-A448,HU-A4G6,BR-A4CQ,BR-A4J4,BR-A4PD,BR-A4PE,D7-A4YT,D7-A4Z0,HU-A4GP,HU-A4GU,HU-A4H5,HU-A4HD,B7-A5TK,B7-A5TN,D7-A6EY,D7-A6EZ,D7-A6F2,HF-A5NB,KB-A6F7,D7-A747,IN-A6RO,KB-A6F5…	BR-6456,D7-6528,BR-6707,D7-6818,D7-6820,BR-7704,BR-7707,BR-7715,BR-7717,CD-5804,F1-6875,HF-7132,HF-7133,HF-7134,BR-7197,HJ-7597,BR-7959,BR-8060,BR-8080,BR-8289,BR-8295,BR-8360,CD-8535,HU-8238,HU-8249,IN-8462,BR-8486,BR-8588,BR-8682,HU-8610,IN-8663,BR-A44U,CD-A487,CD-A48A,F1-A448,FP-A4BF,HU-A4G6,HU-A4GF,BR-A4CQ,BR-A4J4,BR-A4J9,BR-A4PD,BR-A4PE,D7-A4YX,D7-A4Z0,EQ-A4SO,HU-A4GP,HU-A4GU,HU-A4H5,HU-A4HD…	BR-6454,BR-6456,BR-6565,CG-4437,D7-6521,D7-6526,D7-6817,D7-6818,CD-5804,FP-7735,HF-7131,FP-7916,FP-7998,BR-8060,BR-8080,BR-8296,CD-8528,CD-8529,CD-8533,D7-8576,FP-8099,HU-8249,BR-8484,BR-8486,BR-8687,HU-A4GY,BR-A4J5,BR-A4PD,EQ-A4SO,HU-A4GP,HU-A4H2,HU-A4H4,B7-A5TJ,B7-A5TN,D7-A6F2,D7-A747,RD-A7BT,IN-A7NT,FP-A8CX,VQ-A8PK,VQ-A94U,VQ-AA6F,VQ-AA6I,VQ-AA6K,BR-4187,BR-4257,BR-4368,CG-4300,CG-4436,CG-4444…	D7-6521,HF-7131,HJ-7597,BR-8286,HU-8243,BR-8484,BR-8588,BR-A4CR,CD-A48A,HU-A4GF,HU-A4GH,BR-A4J1,BR-A4J5,BR-A4PD,D7-A4YU,HU-A4GC,HU-A4GP,HU-A4GU,HU-A4H2,IN-A6RI,IN-A6RR,KB-A6F7,RD-A7C1,R5-A7ZE,RD-A8N1,VQ-A8E2,VQ-A8E0,VQ-A94R,VQ-A94U,VQ-AA68,BR-4183,BR-4367,CG-4440,CG-4444	BR-6454,CG-4441,D7-6519,D7-6521,D7-6525,D7-6527,D7-6817,D7-6822,BR-7196,BR-7715,BR-7723,F1-6875,HF-7133,FP-7916,HJ-7597,BR-8059,BR-8060,BR-8286,BR-8289,BR-8296,BR-8369,D7-8573,BR-8483,BR-8686,HU-8604,CD-A48A,BR-A4CQ,BR-A4IY,BR-A4J4,BR-A4PE,HU-A4GD,HU-A4H5,HU-A4HD,D7-A6EY,D7-A6F0,MX-A666,D7-A748,IN-A6RI,IN-A6RL,KB-A6F7,IN-A6RO,IN-A6RP,IN-A7NT,IN-A7NU,R5-A7ZE,R5-A7ZR,FP-A8CX,VQ-A8DV,VQ-A8DZ,VQ-A8E0…	BR-6454,BR-6456,BR-6565,BR-6566,CG-4441,D7-6518,D7-6520,D7-6521,D7-6526,D7-6527,D7-6528,F1-6177,BR-6705,BR-6706,BR-6801,D7-6815,D7-6817,F1-6874,BR-7704,BR-7715,CD-5804,F1-6875,FP-7735,FP-7829,HF-7131,HF-7134,FP-7998,HJ-7597,IN-7808,BR-7958,BR-7959,BR-8059,BR-8060,BR-8284,BR-8285,BR-8286,BR-8295,BR-8296,BR-8297,BR-8362,BR-8365,BR-8366,BR-8370,BR-8373,CD-8526,CD-8529,CD-8530,CD-8533,CD-8534,CD-8535…	BR-6454,BR-6456,BR-6565,BR-6566,CG-4441,D7-6518,D7-6520,D7-6521,D7-6526,D7-6527,D7-6528,F1-6177,BR-6705,BR-6706,BR-6801,D7-6815,D7-6817,F1-6874,BR-7704,BR-7715,CD-5804,F1-6875,FP-7735,FP-7829,HF-7131,HF-7134,FP-7998,HJ-7597,IN-7808,BR-7958,BR-7959,BR-8059,BR-8060,BR-8284,BR-8285,BR-8286,BR-8295,BR-8296,BR-8297,BR-8362,BR-8365,BR-8366,BR-8370,BR-8373,CD-8529,CD-8530,CD-8533,CD-8534,CD-8535,CD-8536…	BR-6454,BR-6456,D7-6519,D7-6521,D7-6526,D7-6817,D7-6818,CD-5804,FP-7735,HF-7131,FP-7916,FP-7998,IP-7968,BR-8060,BR-8077,BR-8080,CD-8528,D7-8576,FP-8099,HU-8249,BR-8484,BR-8486,BR-8687,FP-8631,HU-A4GY,BR-A452,BR-A4J5,BR-A4PD,EQ-A4SO,HU-A4GP,HU-A4H2,B7-A5TJ,B7-A5TN,IN-A6RI,IN-A6RL,D7-A747,IN-A6RO,IN-A6RP,RD-A7BT,IN-A7NT,IN-A7NU,R5-A7ZE,FP-A8CX,VQ-A8DT,VQ-A94U,VQ-AA6F,VQ-AA6I,VQ-AA6K,BR-4187,BR-4257…	BR-6454,BR-6458,BR-6565,D7-6518,D7-6526,D7-6527,D7-6815,D7-6818,D7-6820,D7-6822,BR-7704,BR-7715,BR-7717,BR-7723,FP-7735,HF-7131,BR-7197,BR-7901,BR-8060,BR-8289,BR-8369,BR-8373,D7-8576,HU-8243,BR-8484,BR-8485,BR-8678,BR-8679,BR-8686,FP-8631,IN-8663,BR-A4CR,CD-A487,CD-A48C,FP-A4BF,HU-A4GF,BR-A4PD,D7-A4YT,D7-A4YU,HU-A4H4,HU-A4H5,HU-A4H6,B7-A5TJ,D7-A6F0,D7-A6F2,MX-A666,IN-A6RI,IN-A6RL,IN-A6RO,RD-A7BT…	D7-6526,BR-6564,D7-6818,BR-7715,BR-7716,F1-6875,FP-7735,HF-7131,BR-7197,BR-8077,BR-8286,BR-8289,BR-8296,BR-8297,CD-8525,CD-8527,CD-8533,HU-8238,BR-8682,HU-8602,HU-8610,IN-8663,HU-A4G6,HU-A4G9,BR-A4J1,BR-A4J7,BR-A4PF,D7-A4YT,D7-A4YU,HU-A4H6,D7-A6EV,D7-A6EX,D7-A74A,R5-A7ZE,VQ-A91N,VQ-A928,VQ-A94U,BR-4255,BR-4368,CG-4300,CD-5801	BR-6454,D7-6521,D7-6525,D7-6527,D7-6817,D7-6822,BR-7715,BR-7723,F1-6875,HF-7131,FP-7916,HJ-7597,BR-8059,BR-8060,BR-8286,BR-8296,BR-8369,BR-8373,CD-8529,CD-8535,D7-8573,D7-8576,EQ-8122,HU-8238,HU-8245,IN-8462,BR-8686,FP-8631,HU-8604,BR-A44U,CD-A48A,BR-A4CQ,BR-A4IY,BR-A4J4,BR-A4PE,BR-A4QI,CD-A4MH,EQ-A4SO,HU-A4GD,HU-A4H0,HU-A4H5,HU-A4HD,D7-A6EY,D7-A6EZ,D7-A6F0,MX-A666,D7-A748,IN-A6RI,IN-A6RL,IN-A6RO…	BR-6454,BR-6456,D7-6519,D7-6521,D7-6526,D7-6817,D7-6818,CD-5804,FP-7735,HF-7131,FP-7916,FP-7998,IP-7968,BR-8060,BR-8077,BR-8080,CD-8528,D7-8576,FP-8099,HU-8249,BR-8484,BR-8486,BR-8687,FP-8631,HU-A4GY,BR-A452,BR-A4J5,BR-A4PD,EQ-A4SO,HU-A4GP,HU-A4H2,B7-A5TJ,B7-A5TN,IN-A6RI,IN-A6RL,D7-A747,IN-A6RO,IN-A6RP,RD-A7BT,IN-A7NT,IN-A7NU,R5-A7ZE,FP-A8CX,VQ-A8DT,VQ-A94U,VQ-AA6F,VQ-AA6I,VQ-AA6K,BR-4187,BR-4257…	BR-6455,BR-6456,D7-6520,D7-6526,BR-7717,HF-7136,BR-7901,FP-7916,BR-8060,BR-8296,BR-8365,CD-8528,D7-8576,EQ-8122,FP-8099,HU-8243,HU-8249,BR-8678,BR-8679,BR-8686,CD-A487,BR-A4CQ,BR-A4IY,BR-A4QI,CD-A4MH,HU-A4G2,HU-A4HD,B7-A5TJ,IN-A6RJ,IN-A6RO,KB-A6F5,RD-A7BT,IN-A7NT,IN-A7NU,R5-A7ZI,FP-A8CX,RD-A8N1,VQ-A8DU,VQ-A8E2,KB-A93H,VQ-A8E0,VQ-A8PJ,VQ-A91S,VQ-AA6F,VQ-AA6K,BR-4257,BR-4367,BR-4368,BR-4369,CG-4300…	BR-6454,BR-6566,D7-6518,D7-6521,D7-6526,BR-6801,D7-6820,BR-6563,BR-7723,FP-7735,FP-7829,HF-7136,BR-7901,FP-7998,IN-7808,IP-7968,BR-7959,BR-8078,BR-8295,BR-8363,BR-8366,BR-8370,CD-8526,CD-8530,CD-8531,D7-8573,HU-8238,BR-8381,BR-8486,BR-8589,BR-8687,HU-8604,BR-A4CR,BR-A4CS,CD-A48A,FP-A4BF,HU-A4GF,BR-A452,BR-A4J1,BR-A4PF,D7-A4YV,EQ-A4SO,HU-A4G2,HU-A4GC,HU-A4GD,HU-A4GP,HU-A4GT,HU-A4GU,HU-A4GX,HU-A4HD…	BR-6454,BR-6566,D7-6518,D7-6521,D7-6526,D7-6817,BR-6563,BR-7723,FP-7829,HF-7131,FP-7998,IN-7808,BR-7959,BR-8078,BR-8295,BR-8363,BR-8366,BR-8370,CD-8526,CD-8530,CD-8535,D7-8573,HU-8238,BR-8381,BR-8486,BR-8589,HU-8604,IN-8663,BR-A4CR,BR-A4CS,CD-A486,CD-A48A,FP-A4BF,BR-A452,D7-A4YV,HU-A4G2,HU-A4GD,HU-A4GP,HU-A4GT,HU-A4GU,HU-A4GX,HU-A4H4,HU-A4HD,B7-A5TK,D7-A6F0,MX-A666,D7-A74A,IN-A6RR,KB-A6F7,RD-A7C1…	BR-6456,D7-6520,D7-6528,D7-6822,BR-7901,BR-8077,BR-8286,BR-8295,CD-8530,HU-8243,BR-8486,BR-8682,BR-8687,FP-8631,BR-A44U,CD-A486,HU-A4GD,HU-A4HD,D7-A6F0,IN-A6RP,VQ-A8DU,VQ-A8DZ,CG-4474,CD-5799	BR-7715,HJ-7597,BR-8360,BR-8687,BR-A4IY,BR-A4PD,D7-A6EV,IN-A6RI,KB-A6F5,RD-A8N5,VQ-A8DU,KB-A93H,VQ-A91N,VQ-AA6A,CG-5722	D7-6526,D7-6528,BR-6707,D7-6818,D7-6820,BR-7704,BR-7707,BR-7715,BR-7717,CD-5804,F1-6875,HF-7132,HF-7133,HF-7134,BR-7197,HJ-7597,BR-7959,BR-8060,BR-8080,BR-8289,BR-8295,BR-8360,CD-8535,HU-8238,HU-8249,BR-8588,BR-8682,HU-8610,IN-8663,BR-A44U,CD-A487,CD-A48A,F1-A448,FP-A4BF,HU-A4G6,HU-A4GF,BR-A4CQ,BR-A4J4,BR-A4J9,BR-A4PD,BR-A4PE,D7-A4YX,D7-A4Z0,HU-A4GP,HU-A4GU,HU-A4H5,HU-A4HD,B7-A5TK,B7-A5TN,D7-A6EX…	BR-6454,BR-6456,BR-6458,D7-6519,D7-6521,D7-6526,D7-6527,BR-6705,D7-6817,D7-6818,D7-6822,BR-7717,BR-7723,CD-5804,F1-6875,FP-7735,HF-7133,HF-7134,BR-7197,BR-7901,FP-7916,HJ-7597,IN-7808,BR-8286,BR-8295,BR-8297,BR-8369,CD-8524,CD-8525,CD-8530,CD-8533,CD-8535,D7-8570,D7-8573,EQ-8122,FP-8211,HU-8243,HU-8244,HU-8245,HU-8249,BR-8381,BR-8483,BR-8484,BR-8485,BR-8486,BR-8487,BR-8588,BR-8679,BR-8680,BR-8687…	BR-6456,D7-6526,D7-6528,BR-6707,D7-6818,D7-6820,BR-7704,BR-7707,BR-7715,BR-7717,CD-5804,F1-6875,HF-7132,HF-7133,HF-7134,BR-7197,HJ-7597,BR-7959,BR-8060,BR-8080,BR-8289,BR-8295,BR-8360,CD-8525,CD-8535,HU-8238,HU-8249,IN-8462,BR-8588,BR-8680,BR-8682,HU-8610,IN-8663,BR-A44U,CD-A487,CD-A48A,F1-A448,FP-A4BF,HU-A4G6,HU-A4GF,BR-A452,BR-A4CQ,BR-A4J4,BR-A4J9,BR-A4PD,BR-A4PE,D7-A4YX,D7-A4Z0,EQ-A4SO,HU-A4GP…	CG-4437,FP-7829,BR-8059,D7-8573,D7-8578,BR-8686,HU-A4GF,CD-A4MH,EQ-A4SO,D7-A6EY,MX-A663,R5-A7ZR,SW-A7EB,VQ-A8DZ,VQ-A8PK,VQ-A91S,VQ-A94R,VQ-AA6A,CG-4455,CG-4460,CG-5722,CG-5724,CG-5725	BR-6454,D7-6521,D7-6525,D7-6526,D7-6527,D7-6817,D7-6820,BR-7715,F1-6875,FP-7735,HF-7131,FP-7916,HJ-7597,IP-7968,BR-7959,BR-8059,BR-8060,BR-8077,BR-8286,BR-8296,BR-8369,BR-8373,CD-8529,D7-8573,D7-8576,HU-8238,HU-8245,IN-8462,BR-8682,BR-8686,HU-8604,BR-A44U,BR-A4CS,CD-A486,BR-A4CQ,BR-A4IY,BR-A4J1,BR-A4PE,BR-A4QI,EQ-A4SO,HU-A4GD,HU-A4H0,HU-A4HD,D7-A6EV,D7-A6EY,D7-A6F0,MX-A666,D7-A748,IN-A6RI,IN-A6RL…	BR-6566,D7-6518,D7-6521,D7-6526,D7-6527,BR-6563,BR-7716,BR-7717,BR-7723,CD-5804,HF-7131,FP-7916,FP-7998,IN-7808,BR-7959,BR-8078,BR-8080,BR-8295,BR-8363,BR-8366,BR-8370,CD-8526,CD-8528,CD-8530,CD-8535,D7-8573,HU-8238,BR-8381,BR-8484,BR-8589,HU-8604,IN-8663,BR-A4CR,BR-A4CS,CD-A487,CD-A48A,FP-A4BF,BR-A452,BR-A4J1,BR-A4J4,BR-A4QI,D7-A4YV,HU-A4G2,HU-A4GD,HU-A4GP,HU-A4GT,HU-A4GX,HU-A4H4,HU-A4H5,B7-A5TK…	BR-6456,D7-6526,D7-6528,BR-6564,D7-6818,BR-7704,BR-7715,BR-7716,F1-6875,FP-7735,HF-7131,BR-7197,BR-8077,BR-8080,BR-8286,BR-8289,BR-8297,CD-8525,CD-8530,CD-8533,EQ-8122,HU-8238,BR-8682,HU-8602,HU-8610,IN-8663,HU-A4G6,HU-A4G9,BR-A4J1,BR-A4J7,BR-A4PF,D7-A4YU,HU-A4H5,D7-A6EV,D7-A6EX,D7-A74A,RD-A7BS,IN-A6RP,KB-A6F5,R5-A7ZE,R5-A7ZR,VQ-A8DU,VQ-A8E0,VQ-A91N,VQ-A91S,VQ-A928,VQ-A94U,BR-4191,BR-4255,BR-4357…	BR-6455,BR-6456,D7-6526,D7-6528,BR-7704,BR-7723,F1-6875,HF-7136,BR-7901,BR-8077,BR-8080,BR-8296,CD-8525,CD-8528,D7-8576,EQ-8122,HU-8243,BR-8485,BR-8589,BR-8679,BR-8686,CD-A487,CD-A48C,BR-A4IY,HU-A4G2,HU-A4GU,HU-A4H5,HU-A4HD,D7-A6EV,D7-A6F0,IN-A6RL,IN-A6RR,RD-A7C1,KB-A6F5,RD-A7BT,IN-A7NU,R5-A7ZI,RD-A8MV,VQ-A8DU,VQ-A8DZ,VQ-A8E2,KB-A93H,VQ-A8E0,VQ-A91N,VQ-A91S,VQ-A91U,VQ-AA68,VQ-AA6A,BR-4257,BR-4367…	BR-6454,CG-4441,D7-6521,D7-6525,D7-6527,D7-6817,BR-7196,BR-7715,BR-7723,F1-6875,FP-7916,HJ-7597,BR-8059,BR-8060,BR-8286,BR-8289,BR-8296,BR-8369,D7-8573,D7-8576,BR-8483,BR-8686,HU-8604,CD-A48A,BR-A4CQ,BR-A4IY,BR-A4J4,BR-A4PE,BR-A4QI,EQ-A4SO,HU-A4GD,HU-A4H2,HU-A4H5,D7-A6EY,D7-A6F0,MX-A666,D7-A748,IN-A6RI,IN-A6RL,KB-A6F7,IN-A6RO,IN-A6RP,IN-A7NT,IN-A7NU,R5-A7ZE,R5-A7ZR,VQ-A8DV,VQ-A8DZ,VQ-A8E0,VQ-A8PK…	BR-6454,D7-6519,BR-6801,D7-6818,BR-7715,BR-7717,F1-6875,FP-7735,HF-7133,HF-7134,BR-7197,BR-7901,BR-8058,BR-8077,BR-8365,CD-8528,D7-8570,D7-8576,EQ-8122,HU-8244,BR-8485,BR-8678,BR-8679,BR-8687,BR-A4CS,CD-A487,HU-A4G6,HU-A4G9,HU-A4GF,BR-A452,BR-A4J7,BR-A4PF,CD-A4MG,HU-A4G2,HU-A4GT,HU-A4H2,HU-A4HD,D7-A6EV,D7-A6F0,KB-A6F5,RD-A7BT,R5-A7ZE,FP-A8CX,VQ-A8DT,VQ-A8E0,VQ-A91N,BR-4187,BR-4368,BR-4371,CG-4436…	BR-6456,BR-6565,BR-6566,CG-4441,D7-6518,D7-6520,D7-6521,D7-6526,D7-6527,D7-6528,F1-6177,BR-6705,BR-6706,BR-6801,D7-6815,D7-6817,F1-6874,BR-7704,BR-7715,CD-5804,F1-6875,FP-7735,HF-7131,HF-7134,BR-7197,FP-7998,HJ-7597,IN-7808,BR-7958,BR-7959,BR-8059,BR-8060,BR-8284,BR-8285,BR-8286,BR-8295,BR-8296,BR-8297,BR-8362,BR-8365,BR-8366,BR-8370,BR-8373,CD-8529,CD-8530,CD-8533,CD-8536,D7-8570,D7-8573,D7-8574…	BR-6454,BR-6566,D7-6519,BR-7196,BR-7704,BR-7715,BR-7717,F1-6875,FP-7829,HF-7136,BR-7197,IN-7808,BR-8295,BR-8296,BR-8362,CD-8524,EQ-8122,FP-8099,BR-8483,BR-8679,HU-8610,BR-A4CS,CD-A48A,CD-A48C,HU-A4G6,BR-A4CQ,BR-A4J6,BR-A4PE,BR-A4PF,CD-A4MH,D7-A4YU,EQ-A4SO,HU-A4G2,HU-A4GU,HU-A4H0,HU-A4H4,D7-A6EX,R5-A7O7,IN-A6RS,IN-A7NT,R5-A805,VQ-A8DU,VQ-A8E2,FP-A9TM,KB-A93H,VQ-A8E0,VQ-A8PK,VQ-A91U,VQ-A94R,VQ-AA6J…	BR-6452,BR-6454,BR-6456,BR-6565,D7-6521,BR-6801,BR-6802,D7-6815,BR-7196,BR-7723,CD-5804,HF-7131,BR-7722,BR-7901,FP-7916,FP-7998,HJ-7597,BR-8060,BR-8284,BR-8295,BR-8367,BR-8373,CD-8527,CD-8528,D7-8570,D7-8579,BR-8484,BR-8588,BR-8589,BR-8687,FP-8631,CD-A487,CD-A48C,F1-A448,HU-A4G6,HU-A4G9,HU-A4GF,BR-A4CQ,BR-A4IU,BR-A4J4,BR-A4J7,BR-A4PD,BR-A4PE,D7-A4YU,HU-A4GD,HU-A4GP,HU-A4H0,HU-A4H2,HU-A4H3,HU-A4H4…		CG-4437,D7-6527,D7-6528,BR-6707,D7-6818,D7-6822,BR-7707,F1-6875,FP-7829,HF-7132,HF-7134,BR-8080,BR-8289,BR-8295,CD-8535,D7-8575,HU-8249,BR-8486,BR-8588,BR-8678,HU-8610,IN-8663,BR-A44U,F1-A448,HU-A4G6,BR-A452,BR-A4J4,BR-A4QI,CD-A4MH,D7-A4YT,D7-A4Z0,HU-A4GD,HU-A4GP,HU-A4H2,HU-A4H5,B7-A5TK,D7-A6EY,HF-A5NB,KB-A6F7,D7-A747,RD-A7BT,R5-A7ZI,FP-A8CX,RD-A8MV,RD-A8N1,VQ-A8DU,3M-AB47,VQ-A8PJ,VQ-A8PK,VQ-A8PP…	BR-6454,D7-6521,D7-6526,D7-6815,BR-7704,BR-7723,F1-6875,BR-7197,FP-7998,IN-7808,BR-7959,BR-8289,CD-8525,CD-8528,D7-8576,BR-8486,HU-8604,HU-A4GH,BR-A452,D7-A4Z0,HU-A4GU,HU-A4H5,D7-A6F0,IN-A6RO,RD-A8N6,VQ-A8DU,VQ-A8PJ,VQ-AA6A,VQ-AA6K,BR-4187,CG-4436,CG-4443,CG-4475,B7-5818	BR-6452,BR-6454,BR-6456,BR-6565,D7-6521,BR-6801,BR-6802,D7-6815,BR-7196,BR-7723,CD-5804,HF-7131,BR-7722,BR-7901,FP-7916,FP-7998,HJ-7597,BR-8060,BR-8284,BR-8295,BR-8367,BR-8373,CD-8527,CD-8528,D7-8570,D7-8579,BR-8484,BR-8588,BR-8589,BR-8687,FP-8631,CD-A487,CD-A48C,F1-A448,HU-A4G6,HU-A4G9,HU-A4GF,BR-A4CQ,BR-A4IU,BR-A4J4,BR-A4J7,BR-A4PD,BR-A4PE,D7-A4YU,HU-A4GD,HU-A4GP,HU-A4H0,HU-A4H2,HU-A4H3,HU-A4H4…	BR-6455,BR-6456,D7-6528,BR-7704,BR-7723,F1-6875,FP-7829,HF-7136,BR-7901,BR-8077,BR-8296,CD-8525,CD-8528,D7-8576,EQ-8122,HU-8243,BR-8485,BR-8589,BR-8679,BR-8686,CD-A487,CD-A48C,BR-A4IY,CD-A4MH,HU-A4G2,HU-A4H4,HU-A4H5,HU-A4HD,B7-A5TJ,D7-A6EV,D7-A6F0,IN-A6RL,IN-A6RR,RD-A7BS,RD-A7C1,KB-A6F5,RD-A7BT,IN-A7NU,R5-A7ZI,VQ-A8DU,VQ-A8DZ,VQ-A8E2,KB-A93H,VQ-A8E0,VQ-A91N,VQ-A91U,VQ-AA68,VQ-AA6A,BR-4257,BR-4367…	BR-7715,BR-7716,HJ-7597,BR-8369,BR-8690,HU-A4GH,HU-A4GC,RD-A8N5,VQ-A8DU,KB-A93H,VQ-A8PK,CG-5720,CG-5722	BR-6454,BR-6566,D7-6822,BR-7196,BR-7704,BR-7715,BR-7717,F1-6875,FP-7829,HF-7136,BR-7197,IN-7808,BR-8286,BR-8295,BR-8296,BR-8362,BR-8370,CD-8524,EQ-8122,FP-8099,BR-8483,BR-8485,BR-8679,HU-8610,BR-A4CS,CD-A48A,CD-A48C,HU-A4G6,BR-A4CQ,BR-A4J6,BR-A4PE,BR-A4PF,CD-A4MH,D7-A4YU,HU-A4G2,HU-A4GU,HU-A4H0,HU-A4H4,HU-A4H5,B7-A5TJ,MX-A663,IN-A6RO,R5-A7O7,IN-A6RS,IN-A7NT,R5-A805,VQ-A8DU,VQ-A8E2,FP-A9TM,KB-A93H…	BR-6454,BR-6458,BR-6565,D7-6520,D7-6521,D7-6526,D7-6527,BR-6705,D7-6817,D7-6818,D7-6820,D7-6822,BR-7717,BR-7723,CD-5804,F1-6875,HF-7134,BR-7197,FP-7916,HJ-7597,IN-7808,BR-8060,BR-8080,BR-8286,BR-8295,BR-8297,BR-8360,BR-8369,CD-8524,CD-8525,CD-8530,CD-8533,D7-8570,D7-8573,EQ-8122,HU-8243,HU-8244,HU-8245,HU-8249,BR-8381,BR-8483,BR-8484,BR-8485,BR-8486,BR-8487,BR-8588,BR-8679,BR-8680,BR-8687,FP-8631…			BR-6454,CG-4441,D7-6519,D7-6521,D7-6525,D7-6527,BR-6709,D7-6817,D7-6822,BR-7196,BR-7723,F1-6875,BR-7901,FP-7916,HJ-7597,BR-8059,BR-8060,BR-8286,BR-8296,BR-8369,D7-8573,D7-8576,BR-8483,BR-8682,BR-8686,HU-8604,BR-A44U,CD-A486,CD-A48A,BR-A4CQ,BR-A4IY,BR-A4J4,BR-A4PE,HU-A4H5,HU-A4HD,D7-A6EY,MX-A666,D7-A748,IN-A6RI,IN-A6RL,KB-A6F7,IN-A6RN,IN-A6RP,IN-A7NT,IN-A7NU,R5-A7ZE,R5-A7ZR,VQ-A8DZ,VQ-A8E2,VQ-A8E0…				BR-6452,BR-6456,BR-6565,D7-6521,D7-6527,BR-6706,BR-6801,BR-6802,D7-6815,BR-7196,CD-5804,FP-7735,FP-7829,HF-7136,BR-7722,BR-7901,FP-7916,FP-7998,HJ-7597,BR-8060,BR-8284,BR-8295,BR-8296,BR-8367,BR-8373,CD-8525,CD-8527,CD-8528,CD-8529,CD-8530,D7-8570,D7-8579,FP-8099,HU-8243,BR-8588,BR-8589,BR-8679,BR-8687,FP-8631,CD-A48A,CD-A48C,F1-A448,HU-A4G6,HU-A4G9,HU-A4GF,HU-A4GH,BR-A4CQ,BR-A4IU,BR-A4J4,BR-A4J7…	BR-6454,BR-6458,BR-6565,D7-6520,D7-6521,D7-6526,D7-6527,BR-6705,D7-6817,D7-6818,D7-6820,D7-6822,BR-7716,BR-7717,BR-7723,CD-5804,F1-6875,HF-7134,BR-7197,FP-7916,HJ-7597,IN-7808,BR-8059,BR-8060,BR-8077,BR-8080,BR-8286,BR-8295,BR-8297,BR-8360,BR-8369,CD-8524,CD-8525,CD-8530,CD-8533,D7-8570,D7-8573,EQ-8122,HU-8243,HU-8244,HU-8245,HU-8249,BR-8381,BR-8483,BR-8484,BR-8485,BR-8486,BR-8487,BR-8588,BR-8679…
CNV 2	HU-8249,BR-8687,CD-A48C,D7-A6F2,RD-A7BW,CG-4444	HU-A4H2,VQ-AA6D	BR-6565,D7-6519,IN-A6RN,IN-A6RO	BR-6564,CD-A489,B7-A5TI,R5-A804	D7-6526,BR-6564,IN-7808,CD-A486,D7-A4YT,R5-A804,VQ-AA6D,BR-4183,BR-4357,CG-4301	CG-4449	CG-4449	CG-4437,D7-6820,IN-8462,D7-A4YT,D7-A6EZ,VQ-AA6D,CG-4443,CG-5730	BR-6458,BR-6564,BR-7703,BR-7197,CD-8527,CD-8528,CD-A486,CD-A48C,BR-A4PD,HU-A4GU,HU-A4H2,B7-A5TI,D7-A6EX,IN-A7NT,RD-A8MW,VQ-A8E0,VQ-AA6F,CG-4301,CG-4436,CG-4472,CD-5799	BR-6458,BR-6564,BR-7703,BR-7197,CD-8528,CD-A486,CD-A48C,BR-A4PD,HU-A4GU,HU-A4H2,D7-A6EX,RD-A8MW,VQ-A8E0,VQ-AA6F,CG-4301,CG-4436,CG-4472,CD-5799	BR-6565,IN-A6RS,BR-4357	BR-6456,BR-6457,D7-6528,FP-7829,HF-7134,HF-7136,EQ-8122,FP-8099,HU-8249,BR-8486,BR-8683,CD-A486,CD-A489,BR-A4CQ,BR-A4PE,BR-A4QI,IN-A6RR,IN-A6RN,R5-A7O7,IN-A6RS,VQ-A91U,VQ-A94R,VQ-AA6D,VQ-AA6G,CG-4449,CG-5718,CG-5730	D7-6519	CG-4437,BR-8289,HU-A4GH,D7-A4YT,VQ-A8E0,VQ-AA6D,BR-4357,BR-4369,CG-5730	BR-6565,IN-A6RS,BR-4357	CG-4449,CG-5717	D7-6519,D7-6817,D7-8575,HU-8249,D7-A6EX,D7-A6F2,VQ-A8E0,VQ-A8PK,VQ-A91N,CG-4444	HU-8249,BR-A4J1,RD-A7BW,IN-A6RN	CD-5800	IN-A6RR	BR-6564,IN-7808,IN-8462,CD-A489,D7-A4YT,R5-A804,CG-4301	CG-4437,D7-6820,BR-8289,BR-8360,CD-8528,HU-A4GH,VQ-A91N	BR-6564,IN-7808,D7-A4YT,IN-A6RS,R5-A804,VQ-AA6D,CG-4301,CG-4449	D7-A4YT,CG-5718	BR-6565,D7-6815,BR-8289,D7-8579,EQ-8122,BR-8483,FP-8631,CD-A489,HU-A4GF,D7-A4YT,HU-A4H2,D7-A6F2,IN-A6RO,BR-4369,CG-4300,CD-5799,CG-5724	IN-A6RS	BR-6457,D7-6519,D7-6520,CD-8527,D7-A4YT,D7-A6EZ,R5-A805,VQ-AA64,CG-5718	IN-A6RJ	CG-4437,D7-6820,BR-7717,EQ-8122,IN-8462,D7-A4YT,HU-A4HD,D7-A6EZ,IN-A6RN,FP-A8CX,VQ-AA6D,CG-5730	BR-8291,D7-A4YT,B7-A5TI,VQ-AA6D,CG-4301	D7-6525,BR-7703,CD-8528,CD-8534,D7-8575,FP-8631,CD-A486,BR-A4PD,HU-A4H2,B7-A5TI,D7-A6EV,R5-A7O7,VQ-A8DT,FP-A9TM,VQ-A8E0,VQ-AA6A,VQ-AA6F,BR-4255,CG-4436,CG-4455		BR-7958,D7-A6EZ,B7-5818		D7-6526,BR-7717,BR-A4PE,R5-A7ZF,R5-A7ZR,VQ-A91N,VQ-AA6F,CG-4444	VQ-AA6D,CG-4449	BR-7958,D7-A6EZ,B7-5818	CD-8531,IN-8462,IN-A6RJ	D7-6519	D7-A6EV,CG-4449,CG-4472	FP-7735,BR-8289,CD-8528,FP-A4BF,IN-A6RL,VQ-AA64,BR-4183			HF-7136,D7-A6EZ,VQ-A8PJ,CG-4443,CG-4449				CG-4437,D7-6519,BR-7723,BR-7958,BR-8059,BR-8289,CD-8526,FP-8211,BR-8484,BR-8590,BR-8676,CD-A487,B7-A5TI,B7-A5TN,D7-A6EZ,D7-A6F0,IN-A6RR,RD-A7BS,IN-A6RN,CG-4301,CG-4472,B7-5816	FP-7735,BR-8289,CD-8528,FP-A4BF,IN-A6RL,VQ-AA64,BR-4267,CG-4449
TCGA-BR-6452	0	0	0	0	0	0	0	0	0	0	0	0	0	0	0	0	0	0	0	0	0	0	0	0	0	0	0	0	0	0	0	0	1	NaN	0	0	1	0	0	0	0	NaN	NaN	0	NaN	NaN	NaN	1	0
TCGA-BR-6453	0	0	0	0	0	0	0	0	0	0	0	0	0	0	0	0	0	0	0	0	0	0	0	0	0	0	0	0	0	0	0	0	0	NaN	0	0	0	0	0	0	0	NaN	NaN	0	NaN	NaN	NaN	0	0
TCGA-BR-6454	1	1	1	-1	-1	1	-1	1	1	1	1	1	0	1	1	0	1	1	-1	0	-1	1	-1	-1	1	-1	0	-1	1	1	-1	1	1	NaN	-1	1	1	-1	0	1	1	NaN	NaN	1	NaN	NaN	NaN	0	1
TCGA-BR-6455	0	0	0	0	0	0	0	0	0	0	0	0	0	0	0	1	0	0	0	0	0	0	0	0	0	0	0	1	0	0	0	0	0	NaN	0	0	0	1	0	0	0	NaN	NaN	0	NaN	NaN	NaN	0	0
TCGA-BR-6456	-1	-1	1	-1	1	1	-1	0	1	1	1	2	-1	-1	1	1	-1	-1	1	-1	-1	1	1	-1	-1	-1	1	1	0	0	1	0	1	NaN	-1	-1	1	1	-2	0	-1	NaN	NaN	0	NaN	NaN	NaN	1	-1
TCGA-BR-6457	0	0	0	-1	-1	0	0	0	0	0	0	2	0	0	0	0	0	0	-1	0	-1	0	-1	-1	0	0	2	0	0	0	0	0	0	NaN	-1	0	0	0	0	0	0	NaN	NaN	0	NaN	NaN	NaN	0	0
TCGA-BR-6458	-1	0	0	-1	-1	0	0	-1	2	2	0	1	-2	-1	0	0	0	0	-1	-1	-1	1	-1	-1	-1	0	-1	0	-1	-1	0	0	0	NaN	-1	-1	0	0	-1	0	1	NaN	NaN	-1	NaN	NaN	NaN	0	1
TCGA-BR-6565	0	1	2	0	0	1	0	-1	1	1	2	1	0	-1	2	0	0	0	-1	-1	0	0	0	-1	2	0	0	0	-1	0	1	-1	1	NaN	0	-1	1	0	-1	-1	1	NaN	NaN	-1	NaN	NaN	NaN	1	1
TCGA-BR-6566	1	0	0	0	0	0	0	0	1	1	0	0	0	0	0	0	1	1	0	0	0	0	0	0	0	1	0	0	0	0	1	1	0	NaN	0	0	0	0	0	1	0	NaN	NaN	0	NaN	NaN	NaN	0	0
TCGA-CG-4437	0	-1	0	0	0	1	0	2	0	0	0	0	0	2	0	0	0	0	-2	-1	0	2	0	1	0	0	0	-1	2	0	0	-2	-2	NaN	1	-1	-2	-1	-2	0	0	NaN	NaN	0	NaN	NaN	NaN	2	0
TCGA-CG-4441	0	-2	0	0	0	0	0	1	1	1	0	0	0	0	0	0	0	0	0	0	0	0	0	-2	0	0	0	0	1	0	1	0	0	NaN	0	0	0	0	0	0	0	NaN	NaN	1	NaN	NaN	NaN	0	0
TCGA-CG-5716	0	0	0	0	0	0	0	0	0	0	0	0	0	0	0	0	0	0	0	0	0	0	0	0	0	0	0	0	0	0	0	0	0	NaN	0	0	0	0	0	0	0	NaN	NaN	0	NaN	NaN	NaN	0	0
TCGA-D7-6518	1	0	0	0	0	0	0	0	1	1	0	1	-1	0	0	0	1	1	-1	-1	0	0	0	0	0	1	-1	0	0	0	1	0	0	NaN	0	0	0	0	-1	0	0	NaN	NaN	0	NaN	NaN	NaN	0	0
TCGA-D7-6519	-1	-1	2	-1	-1	-1	-1	1	0	0	1	-1	2	-1	1	-1	2	-1	-1	-1	-1	1	-1	-1	-1	0	2	0	-1	1	0	1	-1	NaN	-1	-1	-1	0	2	0	-1	NaN	NaN	1	NaN	NaN	NaN	2	-1
TCGA-D7-6520	0	0	0	-1	-1	0	0	0	1	1	0	-1	0	0	0	1	0	0	1	0	-1	0	-1	-1	0	0	2	0	0	0	1	0	0	NaN	-1	0	0	0	0	0	1	NaN	NaN	0	NaN	NaN	NaN	0	1
TCGA-D7-6521	1	1	1	-1	-1	1	1	1	1	1	1	-1	-1	1	1	-1	1	1	0	0	-1	1	-1	-2	1	1	-1	-1	1	-1	1	0	1	NaN	-1	1	1	-1	0	0	1	NaN	NaN	1	NaN	NaN	NaN	1	1
TCGA-D7-6522	0	0	0	0	0	0	0	0	0	0	0	0	0	0	0	0	0	0	0	0	0	0	0	0	0	0	0	0	0	0	0	0	0	NaN	0	0	0	0	0	0	0	NaN	NaN	0	NaN	NaN	NaN	0	0
TCGA-D7-6524	0	0	0	0	0	0	0	0	0	0	0	0	0	0	0	0	0	0	0	0	0	0	0	0	0	0	0	0	0	0	0	0	0	NaN	0	0	0	0	0	0	0	NaN	NaN	0	NaN	NaN	NaN	0	0
TCGA-D7-6525	0	0	0	-1	-1	0	0	1	0	0	0	-1	0	1	0	0	0	0	-1	0	-1	0	-1	-1	1	0	0	0	1	0	2	0	0	NaN	-1	-1	0	0	-1	0	0	NaN	NaN	1	NaN	NaN	NaN	0	0
TCGA-D7-6526	1	-1	1	1	2	1	-1	-1	1	1	1	1	1	0	1	1	1	1	-1	-1	1	1	1	-1	1	1	1	1	-1	-1	1	-1	-1	NaN	2	1	-1	-1	-1	-1	1	NaN	NaN	-1	NaN	NaN	NaN	-1	1
TCGA-D7-6527	0	0	0	-1	-1	0	-1	1	1	1	0	1	-1	1	0	-1	0	0	-1	-1	-1	1	-1	-1	1	1	-1	-1	1	-2	1	0	0	NaN	1	-1	0	-1	-1	0	1	NaN	NaN	1	NaN	NaN	NaN	1	1
TCGA-D7-6528	-1	-1	-1	1	1	-1	-1	-1	1	1	-1	2	-1	-1	-1	-1	-1	-1	1	-1	1	0	1	-1	-1	-1	1	1	-1	-1	1	-1	-1	NaN	1	-1	-1	1	-1	-1	0	NaN	NaN	-1	NaN	NaN	NaN	0	0
TCGA-F1-6177	0	0	0	0	0	0	0	0	1	1	0	0	0	0	0	0	0	0	0	0	0	0	0	0	0	0	0	0	0	0	1	0	0	NaN	0	0	0	0	0	0	0	NaN	NaN	0	NaN	NaN	NaN	0	0
TCGA-BR-6564	0	-1	0	2	2	0	0	0	2	2	0	0	1	0	0	-1	0	0	-1	0	2	0	2	0	0	0	1	-1	0	0	-1	0	0	NaN	0	-1	0	-1	0	0	0	NaN	NaN	0	NaN	NaN	NaN	0	0
TCGA-BR-6705	0	0	0	0	0	0	0	0	1	1	0	0	0	0	0	0	0	0	0	0	0	1	0	0	0	0	0	0	0	0	1	0	0	NaN	0	0	0	0	-1	0	1	NaN	NaN	0	NaN	NaN	NaN	0	1
TCGA-BR-6706	0	0	0	0	0	0	0	0	1	1	0	0	0	0	0	0	0	0	0	0	0	0	0	0	0	0	0	0	0	0	1	0	0	NaN	0	0	0	0	0	0	0	NaN	NaN	0	NaN	NaN	NaN	1	0
TCGA-BR-6707	0	0	0	1	1	0	0	0	0	0	0	0	0	0	0	0	0	0	0	0	1	0	1	0	0	0	0	0	0	0	0	0	0	NaN	1	0	0	0	0	0	0	NaN	NaN	0	NaN	NaN	NaN	0	0
TCGA-BR-6709	-1	1	0	0	0	0	0	0	0	0	0	0	0	0	0	0	-1	0	0	0	0	0	0	-1	0	0	0	-1	0	0	0	-1	0	NaN	-2	-1	0	-1	-1	-1	0	NaN	NaN	1	NaN	NaN	NaN	0	0
TCGA-BR-6710	0	0	0	0	0	0	0	0	0	0	0	0	0	0	0	0	0	0	0	0	0	0	0	0	0	0	0	0	0	0	0	0	0	NaN	0	0	0	0	0	0	0	NaN	NaN	0	NaN	NaN	NaN	0	0
TCGA-BR-6801	1	0	0	0	0	0	0	0	1	1	0	0	0	0	0	0	1	0	0	0	0	0	0	0	0	0	0	0	0	1	1	0	1	NaN	0	0	1	0	0	0	0	NaN	NaN	0	NaN	NaN	NaN	1	0
TCGA-BR-6802	0	0	0	0	0	0	0	0	0	0	0	0	0	0	0	0	0	0	0	0	0	0	0	0	0	0	0	0	0	0	0	0	1	NaN	0	0	1	0	0	0	0	NaN	NaN	0	NaN	NaN	NaN	1	0
TCGA-BR-6803	0	0	0	-1	-1	0	0	0	0	0	0	0	0	0	0	0	0	0	-1	-1	-1	0	-1	0	0	0	0	0	0	0	0	0	0	NaN	-1	0	0	0	-1	0	0	NaN	NaN	0	NaN	NaN	NaN	0	0
TCGA-BR-6852	0	0	0	0	0	0	0	0	0	0	0	0	0	0	0	0	0	0	0	0	0	0	0	0	0	0	0	0	0	0	0	0	0	NaN	0	0	0	0	0	0	0	NaN	NaN	0	NaN	NaN	NaN	0	0
TCGA-D7-6815	0	0	0	-1	-1	0	0	0	1	1	0	1	-1	0	0	-1	0	0	-1	-1	-1	0	-1	0	2	0	-1	-1	0	-1	1	-1	1	NaN	-1	1	1	-1	-1	-1	0	NaN	NaN	0	NaN	NaN	NaN	1	0
TCGA-D7-6817	-1	-1	1	-1	-1	1	0	1	1	1	1	0	-1	1	1	0	2	1	-1	0	-1	1	-1	-1	1	0	-1	0	1	-1	1	0	0	NaN	-1	-1	0	0	-1	0	1	NaN	NaN	1	NaN	NaN	NaN	0	1
TCGA-D7-6818	0	-2	1	1	1	1	0	0	0	0	1	1	1	0	1	0	0	0	0	0	1	1	1	0	0	0	1	0	0	1	0	-2	0	NaN	1	0	0	0	0	0	1	NaN	NaN	0	NaN	NaN	NaN	0	1
TCGA-D7-6820	1	0	0	0	1	0	0	2	-1	-1	0	1	0	-1	0	0	1	0	-1	-1	1	2	1	-1	1	0	0	0	2	0	-1	0	-1	NaN	-1	-1	-1	0	-1	0	1	NaN	NaN	-1	NaN	NaN	NaN	0	1
TCGA-D7-6822	-1	0	-1	0	0	-1	0	1	0	0	-1	1	0	1	-1	0	-1	0	1	0	0	1	0	-1	0	0	0	0	0	-1	0	0	0	NaN	1	0	0	0	-1	1	1	NaN	NaN	1	NaN	NaN	NaN	0	1
TCGA-F1-6874	0	0	-2	0	0	0	0	0	1	1	0	0	0	0	0	0	0	0	0	0	0	0	0	0	0	0	0	0	0	0	1	0	0	NaN	0	0	0	0	0	0	0	NaN	NaN	0	NaN	NaN	NaN	0	0
TCGA-BR-6563	1	0	0	0	0	0	0	0	0	0	0	0	0	0	0	0	1	1	0	0	0	0	0	0	0	1	0	0	0	0	0	0	0	NaN	0	0	0	0	0	0	0	NaN	NaN	0	NaN	NaN	NaN	0	0
TCGA-BR-7196	0	0	0	0	0	0	0	1	0	0	0	0	0	0	0	0	0	0	0	0	0	0	0	0	0	0	0	0	1	0	0	1	1	NaN	0	0	1	0	0	1	0	NaN	NaN	1	NaN	NaN	NaN	1	0
TCGA-BR-7703	0	0	0	0	0	0	0	0	2	2	0	0	0	0	0	0	0	-1	0	0	0	0	0	0	0	0	0	0	0	0	2	0	0	NaN	0	0	0	0	0	0	0	NaN	NaN	0	NaN	NaN	NaN	0	0
TCGA-BR-7704	-1	-1	-1	1	1	-1	-1	-1	1	1	-1	1	-1	-1	-1	-1	-1	-1	-1	-1	1	-1	1	-1	-1	-1	1	1	-1	0	1	1	-1	NaN	-1	1	-1	1	-1	1	-1	NaN	NaN	-1	NaN	NaN	NaN	-1	-1
TCGA-BR-7707	0	0	0	1	1	0	0	0	0	0	0	0	0	0	0	0	0	0	0	0	1	0	1	0	0	0	0	0	0	0	0	0	0	NaN	1	0	0	0	0	0	0	NaN	NaN	0	NaN	NaN	NaN	0	0
TCGA-BR-7715	-1	-1	-1	-1	1	-1	0	1	1	1	-1	1	1	1	-1	-1	-1	-1	-1	1	1	0	1	-1	1	-1	1	0	1	1	1	1	-1	NaN	-1	-1	-1	0	1	1	0	NaN	NaN	0	NaN	NaN	NaN	-1	0
TCGA-BR-7716	0	1	-1	-1	-1	-1	0	0	0	0	0	-1	1	0	0	-1	0	0	-1	-1	-1	0	-1	0	0	1	1	0	0	-1	0	0	0	NaN	-1	-1	0	0	1	0	0	NaN	NaN	0	NaN	NaN	NaN	-1	1
TCGA-BR-7717	0	0	0	1	1	0	0	0	0	0	0	1	0	0	0	1	0	-2	0	-1	1	1	1	0	0	1	0	0	2	1	0	1	0	NaN	2	0	0	0	-2	1	1	NaN	NaN	-1	NaN	NaN	NaN	0	1
TCGA-BR-7723	1	-1	0	-1	-1	0	0	1	0	0	0	1	-1	1	0	-1	1	1	-1	-1	-1	1	-1	-1	0	1	-1	1	1	0	-1	0	1	NaN	-1	1	1	1	-1	0	1	NaN	NaN	1	NaN	NaN	NaN	2	1
TCGA-CD-5804	0	0	1	1	1	1	0	0	1	1	1	0	0	0	1	0	0	0	0	0	1	1	1	0	0	1	0	0	0	0	1	0	1	NaN	0	0	1	0	0	0	1	NaN	NaN	0	NaN	NaN	NaN	1	1
TCGA-F1-6875	-1	-1	-1	1	1	-1	0	1	1	1	-1	0	1	1	-1	-1	-1	0	-1	0	1	1	1	-1	1	-1	1	1	1	1	1	1	0	NaN	1	1	0	1	0	1	1	NaN	NaN	1	NaN	NaN	NaN	0	1
TCGA-FP-7735	1	1	1	1	0	1	0	0	1	1	1	1	1	0	1	0	1	0	0	0	0	1	0	0	1	0	1	0	0	1	1	0	0	NaN	0	0	0	0	0	0	2	NaN	NaN	0	NaN	NaN	NaN	1	2
TCGA-FP-7829	1	0	0	0	0	0	-1	0	1	1	0	2	-1	0	0	0	1	1	-1	-1	0	0	0	1	0	-1	0	0	0	0	-1	1	0	NaN	1	-1	0	1	-1	1	0	NaN	NaN	0	NaN	NaN	NaN	1	0
TCGA-HF-7131	-1	1	1	-2	-1	1	1	-1	1	1	1	1	1	1	1	0	-1	1	-1	-1	-1	0	-1	-1	1	1	1	0	-1	0	1	-1	1	NaN	-1	-1	1	0	-1	-1	0	NaN	NaN	0	NaN	NaN	NaN	-1	0
TCGA-HF-7132	0	0	0	1	1	0	0	0	0	0	0	0	0	0	0	0	0	0	0	0	1	0	1	-1	0	0	0	0	0	0	0	0	0	NaN	1	0	0	0	0	0	0	NaN	NaN	0	NaN	NaN	NaN	0	0
TCGA-HF-7133	0	-1	-1	-1	1	-1	0	1	0	0	0	0	0	0	0	-1	0	0	-1	-1	1	1	1	-1	0	0	0	-1	0	1	0	0	0	NaN	-1	-1	0	-1	-1	-1	0	NaN	NaN	-1	NaN	NaN	NaN	0	0
TCGA-HF-7134	0	0	0	1	1	0	0	0	1	1	0	2	0	0	0	0	0	0	0	0	1	1	1	0	0	0	0	0	0	1	1	-2	0	NaN	1	0	0	0	0	0	1	NaN	NaN	0	NaN	NaN	NaN	0	1
TCGA-HF-7136	-1	-1	-1	0	0	-1	0	0	-1	-1	-1	2	0	0	-1	1	1	0	-1	-1	0	0	0	-1	-1	0	0	1	0	0	-1	1	0	NaN	-1	-1	0	1	-1	1	0	NaN	NaN	2	NaN	NaN	NaN	1	0
TCGA-IN-7806	0	0	0	0	0	0	0	0	0	0	0	0	0	0	0	0	0	-1	-1	-1	0	0	0	-1	0	0	0	0	0	-1	0	0	-1	NaN	-1	0	-1	0	0	0	0	NaN	NaN	0	NaN	NaN	NaN	-1	0
TCGA-BR-7197	0	1	-1	1	1	-1	0	0	2	2	-1	1	1	0	-1	0	0	0	0	0	1	1	1	-1	0	0	1	0	0	1	1	1	0	NaN	-1	1	0	0	-1	1	1	NaN	NaN	0	NaN	NaN	NaN	0	1
TCGA-BR-7722	0	0	0	0	0	0	0	0	0	0	0	0	0	0	0	0	0	0	0	0	0	0	0	0	0	0	0	-1	0	0	0	0	1	NaN	0	0	1	0	0	0	0	NaN	NaN	0	NaN	NaN	NaN	1	0
TCGA-BR-7851	0	0	0	0	0	0	0	0	0	0	0	0	0	0	0	0	0	0	0	0	0	0	0	0	0	0	0	0	0	0	0	0	0	NaN	0	0	0	0	-2	0	0	NaN	NaN	0	NaN	NaN	NaN	0	0
TCGA-BR-7901	-2	-1	-1	-1	-1	-1	-1	0	0	0	-1	1	-1	0	-1	1	1	-1	1	0	-1	1	-1	0	0	-1	-1	1	0	1	0	-1	1	NaN	-1	0	1	1	0	-1	0	NaN	NaN	1	NaN	NaN	NaN	1	0
TCGA-BR-7957	0	0	0	0	0	0	0	0	0	0	0	0	0	0	0	0	0	0	0	-1	0	0	0	0	0	0	0	0	0	0	0	0	0	NaN	0	0	0	0	-1	0	0	NaN	NaN	0	NaN	NaN	NaN	0	0
TCGA-FP-7916	0	1	1	0	0	1	0	1	0	0	1	0	0	1	1	1	0	0	0	-1	0	1	0	-1	1	1	0	-1	1	0	0	0	1	NaN	0	0	1	-1	-1	0	1	NaN	NaN	1	NaN	NaN	NaN	1	1
TCGA-FP-7998	1	1	1	0	0	1	0	0	1	1	1	0	0	0	1	0	1	1	0	0	0	0	0	0	0	1	0	0	0	0	1	0	1	NaN	0	1	1	0	0	0	0	NaN	NaN	0	NaN	NaN	NaN	1	0
TCGA-HJ-7597	0	0	0	1	1	0	1	1	1	1	0	-1	0	1	0	-1	0	0	-1	1	1	1	1	-2	1	0	0	-1	1	0	1	-1	1	NaN	0	0	1	-1	1	-1	1	NaN	NaN	1	NaN	NaN	NaN	1	1
TCGA-IN-7808	1	0	0	1	2	0	0	0	1	1	0	0	0	0	0	0	1	1	0	0	2	1	2	0	0	1	0	0	0	-2	1	1	0	NaN	0	1	0	0	0	1	1	NaN	NaN	0	NaN	NaN	NaN	0	1
TCGA-IP-7968	-1	0	1	0	0	-1	0	0	0	0	1	0	0	0	1	0	1	-1	-1	-1	0	-1	0	-1	1	0	0	-1	0	0	0	0	0	NaN	0	-1	0	-1	-1	0	-1	NaN	NaN	0	NaN	NaN	NaN	0	-1
TCGA-BR-7958	0	0	0	0	0	0	0	0	1	1	0	0	0	0	0	0	0	0	0	0	0	0	0	0	0	0	0	0	0	0	1	0	2	NaN	0	0	2	0	0	0	0	NaN	NaN	0	NaN	NaN	NaN	2	0
TCGA-BR-7959	1	-1	-1	1	1	-1	-1	-1	1	1	-1	0	0	-1	-1	0	1	1	-1	-1	1	0	1	-1	1	1	0	0	-1	0	1	0	-1	NaN	-2	1	-1	0	-1	0	0	NaN	NaN	-1	NaN	NaN	NaN	-1	0
TCGA-BR-8058	0	0	0	-1	-1	0	0	0	0	0	0	0	0	0	0	0	0	0	0	-1	-1	0	-1	0	0	0	0	-1	0	1	0	-1	0	NaN	-1	-1	0	-1	-1	-1	0	NaN	NaN	0	NaN	NaN	NaN	0	0
TCGA-BR-8059	0	0	0	0	0	0	0	1	1	1	0	0	0	1	0	0	0	0	-1	-1	0	-1	0	1	1	0	0	0	1	-1	1	-1	0	NaN	0	-1	0	0	-2	-1	-1	NaN	NaN	1	NaN	NaN	NaN	2	1
TCGA-BR-8060	-1	-1	1	-1	1	1	0	1	1	1	1	1	-1	1	1	1	-1	-1	-1	0	1	0	1	-1	1	-1	-1	-2	1	0	1	-1	1	NaN	-1	-1	1	-1	0	-1	1	NaN	NaN	1	NaN	NaN	NaN	1	1
TCGA-BR-8077	1	1	0	0	-1	0	0	-1	-1	-1	1	0	1	-1	1	0	0	0	1	-1	-1	0	-1	-1	1	0	1	1	-1	1	-1	0	-1	NaN	-1	-1	-1	1	-1	0	0	NaN	NaN	-1	NaN	NaN	NaN	-1	1
TCGA-BR-8078	1	0	0	0	0	0	0	0	0	0	0	0	0	0	0	0	1	1	0	0	0	0	0	0	0	1	0	0	0	0	0	0	0	NaN	0	0	0	0	0	0	0	NaN	NaN	0	NaN	NaN	NaN	0	0
TCGA-BR-8080	0	-1	1	1	1	1	0	0	0	0	1	0	0	0	1	0	0	0	-1	-1	1	0	1	-1	0	1	1	1	0	0	0	-1	0	NaN	1	-1	0	-1	-1	-1	1	NaN	NaN	0	NaN	NaN	NaN	0	1
TCGA-BR-8081	0	0	0	0	0	0	0	0	0	0	0	0	0	0	0	0	0	0	0	0	0	0	0	0	0	0	0	0	0	0	0	0	0	NaN	0	0	0	0	0	0	0	NaN	NaN	0	NaN	NaN	NaN	0	0
TCGA-BR-8284	0	0	0	0	0	0	0	0	1	1	0	0	0	0	0	0	0	0	-1	0	0	0	0	0	0	0	0	0	0	0	1	0	1	NaN	0	0	1	0	0	0	0	NaN	NaN	0	NaN	NaN	NaN	1	0
TCGA-BR-8285	0	0	0	0	0	0	0	0	1	1	0	0	0	0	0	0	0	0	0	0	-2	0	0	0	0	0	0	0	0	0	1	0	0	NaN	0	0	0	0	0	0	0	NaN	NaN	0	NaN	NaN	NaN	0	0
TCGA-BR-8286	0	-1	-1	0	-1	-1	1	1	1	1	-1	0	1	1	-1	0	0	0	1	0	-1	1	-1	-1	1	-1	1	0	1	0	1	-1	0	NaN	0	0	0	0	0	1	1	NaN	NaN	1	NaN	NaN	NaN	0	1
TCGA-BR-8289	-1	-1	-1	1	1	-1	-1	1	0	0	0	1	1	2	0	-1	0	0	0	-1	1	2	1	-1	2	0	1	-1	1	0	0	0	-1	NaN	1	1	-1	-1	-1	0	2	NaN	NaN	0	NaN	NaN	NaN	2	2
TCGA-BR-8291	0	-1	-1	-1	-1	-1	0	-1	0	0	-1	0	-1	-1	-1	0	0	0	-1	-1	-1	0	-1	-1	-1	0	-1	0	-1	2	0	0	0	NaN	-1	0	0	0	-1	0	0	NaN	NaN	-1	NaN	NaN	NaN	0	0
TCGA-BR-8295	1	0	0	1	1	0	-1	0	1	1	0	0	-2	0	0	0	1	1	1	-1	1	1	1	0	0	1	0	0	0	0	1	1	1	NaN	1	0	1	0	-1	1	1	NaN	NaN	0	NaN	NaN	NaN	1	1
TCGA-BR-8296	0	0	0	0	0	1	0	1	1	1	0	0	1	1	0	1	0	0	-1	-1	0	0	0	-1	1	0	0	1	1	0	1	1	0	NaN	0	0	0	1	-1	1	0	NaN	NaN	1	NaN	NaN	NaN	1	0
TCGA-BR-8297	0	0	0	0	0	0	0	0	1	1	0	0	1	0	0	-1	0	0	-1	0	0	1	0	-1	0	-1	1	-2	0	-1	1	0	0	NaN	0	-1	0	-1	-1	0	1	NaN	NaN	0	NaN	NaN	NaN	0	1
TCGA-BR-8360	0	0	0	1	1	0	0	0	0	0	0	0	0	0	0	0	0	0	0	1	1	2	1	0	0	0	0	0	0	0	0	0	0	NaN	0	-2	0	0	0	0	1	NaN	NaN	0	NaN	NaN	NaN	0	1
TCGA-BR-8361	1	0	0	0	1	0	0	0	0	0	0	0	0	0	0	0	1	0	-1	-1	0	0	0	1	0	0	0	1	0	1	0	-1	1	NaN	0	0	1	1	-1	1	0	NaN	NaN	0	NaN	NaN	NaN	1	0
TCGA-BR-8362	1	0	0	0	0	0	0	0	1	1	0	0	0	0	0	0	-1	0	0	0	0	0	0	-1	0	0	0	0	0	-1	1	1	0	NaN	0	0	0	0	0	1	-1	NaN	NaN	0	NaN	NaN	NaN	0	-1
TCGA-BR-8363	1	0	0	0	0	0	0	0	0	0	0	0	0	0	0	0	1	1	0	0	0	0	0	0	0	1	0	0	0	0	0	0	0	NaN	0	0	0	0	0	0	0	NaN	NaN	0	NaN	NaN	NaN	0	0
TCGA-BR-8364	0	0	0	-1	-1	0	0	0	0	0	0	0	0	0	0	0	0	0	0	-1	-1	0	-1	0	0	0	0	0	0	0	0	0	0	NaN	-1	0	0	0	-1	0	0	NaN	NaN	0	NaN	NaN	NaN	0	0
TCGA-BR-8365	0	-1	-1	-1	-1	-1	0	0	1	1	-1	0	0	0	-1	1	0	0	0	-1	-1	0	-1	0	0	0	0	-1	0	1	1	0	0	NaN	-1	0	0	-1	-1	0	0	NaN	NaN	0	NaN	NaN	NaN	0	0
TCGA-BR-8366	1	0	0	0	0	0	0	0	1	1	0	0	0	0	0	0	1	1	0	0	0	0	0	0	0	1	0	0	0	0	1	0	0	NaN	0	0	0	0	0	0	0	NaN	NaN	0	NaN	NaN	NaN	0	0
TCGA-BR-8367	0	0	0	0	0	0	0	0	0	0	0	0	0	0	0	0	0	0	0	0	0	0	0	0	0	0	0	0	0	0	0	0	1	NaN	0	0	1	0	0	0	0	NaN	NaN	0	NaN	NaN	NaN	1	0
TCGA-BR-8368	0	0	0	0	0	0	0	0	0	0	0	0	0	0	0	0	0	0	-1	0	0	0	0	0	0	0	0	0	0	0	0	0	0	NaN	0	0	0	0	0	0	0	NaN	NaN	0	NaN	NaN	NaN	0	0
TCGA-BR-8369	-1	0	0	0	0	0	-1	1	-1	-1	0	1	-1	1	0	0	-1	0	-1	-1	0	1	0	-1	1	0	-1	0	1	-1	-1	0	0	NaN	0	-1	0	0	1	-1	1	NaN	NaN	1	NaN	NaN	NaN	0	1
TCGA-BR-8370	1	0	0	0	0	0	0	0	1	1	0	0	0	0	0	0	1	1	0	0	0	0	0	0	0	1	0	0	0	0	1	0	0	NaN	0	0	0	0	0	1	0	NaN	NaN	0	NaN	NaN	NaN	0	0
TCGA-BR-8371	0	0	0	0	0	0	0	0	0	0	0	0	0	0	0	0	0	0	0	0	0	0	0	0	0	0	0	0	0	0	0	0	0	NaN	0	0	0	0	0	0	0	NaN	NaN	0	NaN	NaN	NaN	0	0
TCGA-BR-8372	0	0	0	0	0	0	0	0	0	0	0	0	0	0	0	0	0	0	0	0	0	0	0	0	0	0	0	0	0	0	0	0	0	NaN	0	0	0	0	0	0	0	NaN	NaN	0	NaN	NaN	NaN	0	0
TCGA-BR-8373	0	-1	-1	0	0	-1	0	-1	1	1	-1	1	0	1	-1	0	0	0	-2	-1	0	0	0	-1	1	0	0	0	-1	0	1	0	1	NaN	0	0	1	0	-1	0	0	NaN	NaN	-1	NaN	NaN	NaN	1	0
TCGA-BR-8380	0	0	0	0	0	0	0	0	0	0	0	0	0	0	0	0	0	0	0	0	0	0	0	0	0	0	0	0	0	0	0	0	0	NaN	0	0	0	0	0	0	0	NaN	NaN	0	NaN	NaN	NaN	0	0
TCGA-CD-8524	-1	1	-1	-1	0	-1	-1	-1	0	0	-1	0	-1	-1	-1	0	-1	-1	-1	0	-1	1	-1	-1	-1	0	-1	0	-1	-1	0	1	0	NaN	0	-1	0	0	-1	1	1	NaN	NaN	-1	NaN	NaN	NaN	0	1
TCGA-CD-8525	0	-1	-1	-1	-1	-1	0	0	0	0	-1	0	1	0	-1	-1	0	0	0	-1	-1	1	1	-1	0	0	1	1	0	0	0	-1	0	NaN	-1	1	0	1	-1	-1	1	NaN	NaN	0	NaN	NaN	NaN	1	1
TCGA-CD-8526	1	-1	-1	0	0	-1	0	0	1	0	-1	0	-1	0	-1	0	1	1	-1	-1	0	0	0	0	0	1	-1	0	0	0	0	-1	0	NaN	-1	-1	0	0	-1	-1	0	NaN	NaN	0	NaN	NaN	NaN	2	0
TCGA-CD-8527	-1	0	0	-1	-1	0	-1	0	2	0	0	0	1	0	0	-1	-1	0	-1	-1	-1	0	-1	-1	0	0	2	-1	0	-1	0	0	1	NaN	-1	-1	1	-1	-1	0	0	NaN	NaN	0	NaN	NaN	NaN	1	0
TCGA-CD-8528	0	1	1	0	0	1	0	-1	2	2	1	0	-1	-1	1	1	0	0	-1	-1	0	2	0	-1	-1	1	-1	1	-1	1	2	0	1	NaN	0	1	1	1	-1	0	2	NaN	NaN	-1	NaN	NaN	NaN	1	2
TCGA-CD-8529	1	1	1	0	0	1	0	0	1	1	-1	0	0	1	-1	0	0	0	0	0	0	-1	0	-1	1	0	0	-1	0	0	1	0	0	NaN	0	0	0	0	-1	0	0	NaN	NaN	0	NaN	NaN	NaN	1	0
TCGA-CD-8530	1	-1	-1	0	0	-1	0	0	1	1	-1	-1	0	0	-1	0	1	1	1	-1	0	1	0	0	0	1	1	0	0	0	1	0	0	NaN	0	-1	0	0	-1	0	1	NaN	NaN	0	NaN	NaN	NaN	1	1
TCGA-CD-8531	1	0	0	0	0	0	0	0	0	0	0	0	0	0	0	0	1	0	0	0	0	0	0	0	0	0	0	0	0	-2	0	0	0	NaN	0	0	0	2	0	0	0	NaN	NaN	0	NaN	NaN	NaN	0	0
TCGA-CD-8532	0	0	0	-1	-1	0	-1	0	0	0	0	-1	0	0	0	0	0	0	0	-1	-1	0	-1	0	0	0	0	-1	0	-1	0	0	0	NaN	-1	0	0	-1	-1	0	0	NaN	NaN	0	NaN	NaN	NaN	0	0
TCGA-CD-8533	0	0	1	-1	-1	1	-1	-1	1	1	0	0	1	-1	0	0	0	0	0	-1	-1	1	-1	-1	-1	0	1	0	-1	-1	1	-1	-1	NaN	-1	-1	-1	0	-1	0	1	NaN	NaN	-1	NaN	NaN	NaN	0	1
TCGA-CD-8534	0	-1	0	0	0	0	-1	0	1	1	0	0	0	0	0	0	0	0	0	-1	0	0	0	0	0	0	0	0	0	-1	2	-1	0	NaN	-1	-1	0	0	-1	-1	0	NaN	NaN	0	NaN	NaN	NaN	0	0
TCGA-CD-8535	-1	0	-1	1	1	-1	-1	-1	1	1	-1	-1	0	1	-1	0	-1	1	-1	-1	1	1	1	-1	0	1	0	0	-1	-1	0	-1	0	NaN	1	0	0	0	-1	-1	0	NaN	NaN	-1	NaN	NaN	NaN	0	0
TCGA-CD-8536	0	0	0	0	0	0	0	0	1	1	0	0	0	0	0	0	0	0	0	0	0	0	0	0	0	0	0	0	0	0	1	0	0	NaN	0	0	0	0	0	0	0	NaN	NaN	0	NaN	NaN	NaN	0	0
TCGA-D7-8570	0	0	1	0	0	0	0	0	1	1	0	0	0	0	0	0	0	0	0	-1	0	1	0	0	0	0	0	0	0	1	1	0	1	NaN	0	0	1	0	0	0	1	NaN	NaN	0	NaN	NaN	NaN	1	1
TCGA-D7-8572	0	0	0	0	0	0	0	0	0	0	0	0	0	0	0	0	0	0	0	0	0	0	0	0	0	0	0	0	0	0	0	0	0	NaN	0	0	0	0	0	0	0	NaN	NaN	0	NaN	NaN	NaN	0	0
TCGA-D7-8573	1	0	0	0	0	0	-1	1	1	1	0	0	0	1	0	0	1	1	0	-1	0	1	0	1	1	1	-2	0	1	0	1	0	0	NaN	0	-1	0	0	-1	0	1	NaN	NaN	1	NaN	NaN	NaN	0	1
TCGA-D7-8574	0	0	0	0	0	0	0	0	1	1	0	0	0	0	0	0	0	0	0	0	0	0	0	0	0	0	0	0	0	0	1	0	0	NaN	0	0	0	0	0	0	0	NaN	NaN	0	NaN	NaN	NaN	0	0
TCGA-D7-8575	0	-1	0	-1	-1	0	0	0	-1	-1	0	0	0	0	0	0	2	0	0	-1	-1	0	-1	0	0	0	-1	-1	0	-1	2	0	0	NaN	1	-1	0	-1	-1	0	0	NaN	NaN	0	NaN	NaN	NaN	0	0
TCGA-D7-8576	0	1	1	-1	-1	1	0	-1	1	1	1	1	0	1	1	1	0	0	0	0	-1	-1	-1	-1	1	0	-1	1	1	1	1	-1	0	NaN	-1	1	0	1	0	-1	-1	NaN	NaN	1	NaN	NaN	NaN	0	-1
TCGA-D7-8578	0	0	0	-1	-1	0	0	0	1	1	0	0	-1	0	0	-1	0	0	-1	0	-1	0	-1	1	0	0	-1	0	0	0	1	0	0	NaN	-1	-1	0	0	0	0	0	NaN	NaN	0	NaN	NaN	NaN	0	0
TCGA-D7-8579	0	0	0	0	0	0	0	0	1	1	0	0	0	0	0	0	0	0	0	0	0	0	0	0	2	0	0	0	0	0	1	0	1	NaN	0	0	1	0	0	0	0	NaN	NaN	0	NaN	NaN	NaN	1	0
TCGA-EQ-8122	-1	1	-1	-1	-1	-1	-1	-1	0	0	-1	2	-1	1	-1	1	-1	-1	0	-1	-1	1	-1	-1	2	-1	1	1	2	1	0	1	0	NaN	-1	0	0	1	-1	1	1	NaN	NaN	-1	NaN	NaN	NaN	-1	1
TCGA-FP-8099	0	1	1	-1	-1	1	0	0	1	1	1	2	0	0	1	1	0	0	-1	-1	-1	0	-1	-1	0	0	-1	-1	0	0	1	1	-1	NaN	-1	-1	-1	-1	-1	1	0	NaN	NaN	0	NaN	NaN	NaN	1	0
TCGA-FP-8209	0	0	0	0	0	0	0	0	0	0	0	0	0	0	0	0	0	0	0	0	0	0	0	0	0	0	0	0	0	0	0	0	0	NaN	0	0	0	0	0	0	0	NaN	NaN	0	NaN	NaN	NaN	0	0
TCGA-FP-8210	0	0	0	0	0	0	0	0	0	0	0	0	0	0	0	0	0	0	0	0	0	0	0	0	0	0	0	0	0	0	0	0	0	NaN	0	0	0	0	0	0	0	NaN	NaN	0	NaN	NaN	NaN	0	0
TCGA-FP-8211	0	0	0	-1	-1	0	0	0	0	0	0	0	-1	0	0	-1	0	-1	0	-1	-1	1	-1	-1	0	-1	-1	-1	0	-1	0	0	-1	NaN	0	0	-1	-1	-1	0	-1	NaN	NaN	0	NaN	NaN	NaN	2	-1
TCGA-HU-8238	1	0	0	1	1	0	-1	0	0	0	0	0	1	1	0	0	1	1	-1	-1	1	0	1	-1	1	1	1	0	0	0	0	0	0	NaN	0	0	0	0	-1	0	0	NaN	NaN	-1	NaN	NaN	NaN	0	0
TCGA-HU-8243	0	-1	-1	-1	-1	-1	1	-1	1	1	-1	1	-1	-1	-1	1	0	0	1	-1	-1	1	-1	0	0	0	-1	1	-1	0	1	-1	0	NaN	-1	-1	0	1	-1	-1	1	NaN	NaN	-1	NaN	NaN	NaN	1	1
TCGA-HU-8244	0	0	0	0	0	0	0	0	0	0	0	0	0	0	0	0	0	0	0	0	0	1	0	0	0	0	0	0	0	1	0	0	0	NaN	0	0	0	0	0	0	1	NaN	NaN	0	NaN	NaN	NaN	0	1
TCGA-HU-8245	-1	-1	-1	0	-1	-1	0	-1	0	0	-1	0	0	1	-1	-1	-1	-1	0	-1	-1	1	-1	-1	1	0	0	0	-1	0	0	0	0	NaN	-1	0	0	0	-1	0	1	NaN	NaN	-1	NaN	NaN	NaN	0	1
TCGA-HU-8249	2	1	1	-1	1	1	-1	-1	1	1	1	2	-1	-1	1	1	2	2	-1	-1	1	1	1	-1	-1	-1	-1	-1	-1	0	1	0	-1	NaN	1	-1	-1	-1	0	0	1	NaN	NaN	-1	NaN	NaN	NaN	-1	1
TCGA-IN-8462	0	0	0	-1	1	0	0	2	-1	-1	0	0	-1	1	0	0	0	0	-1	-1	2	0	1	-1	1	0	-1	0	2	0	-1	0	0	NaN	-1	0	0	2	0	0	0	NaN	NaN	-1	NaN	NaN	NaN	0	0
TCGA-BR-8381	1	0	0	0	0	0	0	0	1	1	0	0	0	0	0	0	1	1	0	0	0	1	0	0	0	1	0	0	0	0	1	0	0	NaN	0	0	0	0	0	0	1	NaN	NaN	0	NaN	NaN	NaN	0	1
TCGA-BR-8382	0	0	0	0	0	0	0	0	0	0	0	0	0	0	0	0	0	0	0	0	0	0	0	0	0	0	0	0	0	0	0	0	0	NaN	0	0	0	0	0	0	0	NaN	NaN	0	NaN	NaN	NaN	0	0
TCGA-BR-8384	0	0	0	0	0	0	0	0	0	0	0	0	0	0	0	0	0	0	0	-1	0	0	0	0	0	0	0	0	0	0	0	0	0	NaN	0	0	0	0	-1	0	0	NaN	NaN	-1	NaN	NaN	NaN	0	0
TCGA-BR-8483	-1	0	0	-1	-1	0	-1	1	1	1	0	0	-1	0	0	0	-1	-1	-1	-1	-1	1	-1	-1	2	-1	-1	0	1	0	1	1	0	NaN	-1	0	0	0	-1	1	1	NaN	NaN	1	NaN	NaN	NaN	0	1
TCGA-BR-8484	0	-1	1	-1	-1	1	1	0	0	0	1	1	-1	0	1	0	0	0	-1	-1	-1	1	-1	-1	-1	1	-1	0	0	0	0	-1	1	NaN	-1	-1	1	0	-1	0	1	NaN	NaN	0	NaN	NaN	NaN	2	1
TCGA-BR-8485	0	-1	0	-1	-1	0	-1	-1	0	0	0	1	-1	-1	0	0	0	0	-1	-1	-1	1	-1	0	-1	-1	-1	1	-1	1	0	-1	-1	NaN	-1	0	-1	1	-1	1	1	NaN	NaN	-1	NaN	NaN	NaN	-1	1
TCGA-BR-8486	1	1	1	0	1	1	0	0	1	1	1	2	-1	0	1	-2	1	1	1	-1	0	1	0	0	0	0	-1	-1	0	-1	1	0	-1	NaN	1	1	-1	-1	-1	0	1	NaN	NaN	0	NaN	NaN	NaN	-1	1
TCGA-BR-8487	0	0	0	0	0	0	0	0	1	1	0	0	0	0	0	0	0	0	0	0	0	1	0	0	0	0	0	0	0	0	1	0	0	NaN	0	0	0	0	0	0	1	NaN	NaN	0	NaN	NaN	NaN	0	1
TCGA-BR-8588	0	0	0	1	1	0	1	0	0	0	0	0	0	0	0	0	0	0	0	0	1	1	1	0	0	0	0	0	0	0	0	0	1	NaN	1	0	1	0	0	0	1	NaN	NaN	0	NaN	NaN	NaN	1	1
TCGA-BR-8589	-1	0	0	0	0	0	0	0	0	0	0	0	0	0	0	0	1	1	0	0	0	0	0	0	0	1	0	1	0	0	0	0	1	NaN	0	0	1	1	0	0	0	NaN	NaN	0	NaN	NaN	NaN	1	0
TCGA-BR-8590	0	0	0	0	0	0	0	0	0	0	0	0	0	0	0	0	0	0	0	0	0	0	0	0	0	0	0	0	0	0	0	0	0	NaN	0	0	0	0	0	0	0	NaN	NaN	0	NaN	NaN	NaN	2	0
TCGA-BR-8591	0	0	0	0	0	0	0	0	0	0	0	0	0	0	0	0	0	0	0	0	0	0	0	0	0	0	0	0	0	0	0	0	0	NaN	0	0	0	0	0	0	0	NaN	NaN	0	NaN	NaN	NaN	0	0
TCGA-BR-8592	0	0	0	0	0	0	0	0	0	0	0	0	0	0	0	0	0	0	0	0	0	0	0	0	0	0	0	0	0	0	0	0	0	NaN	0	0	0	0	0	0	0	NaN	NaN	0	NaN	NaN	NaN	0	0
TCGA-BR-8676	0	0	0	0	0	0	0	0	0	0	0	0	0	0	0	0	0	0	0	0	0	0	0	0	0	0	0	0	0	0	0	0	0	NaN	0	0	0	0	0	0	0	NaN	NaN	0	NaN	NaN	NaN	2	0
TCGA-BR-8677	0	-1	-1	0	0	-1	0	0	0	0	-1	0	0	0	-1	0	0	0	0	0	0	0	0	0	0	0	0	0	0	0	0	-1	0	NaN	0	-1	0	0	-1	0	0	NaN	NaN	0	NaN	NaN	NaN	0	0
TCGA-BR-8678	-1	-1	-1	0	0	-1	-1	0	-1	-1	-1	1	0	0	-1	1	-2	0	-1	-1	0	0	0	-1	0	0	0	0	0	1	-1	0	0	NaN	1	-1	0	0	-1	0	0	NaN	NaN	0	NaN	NaN	NaN	0	0
TCGA-BR-8679	0	0	0	-1	-1	0	0	0	1	1	0	1	0	0	0	1	0	0	-1	-1	-1	1	-1	-1	0	0	0	1	0	1	1	1	-1	NaN	-1	-1	-1	1	0	1	1	NaN	NaN	0	NaN	NaN	NaN	1	1
TCGA-BR-8680	0	0	0	0	0	0	0	0	0	0	0	0	0	0	0	0	0	0	0	0	0	1	1	0	0	0	0	0	0	-1	0	0	0	NaN	0	0	0	0	0	0	1	NaN	NaN	0	NaN	NaN	NaN	0	1
TCGA-BR-8682	0	0	0	1	1	0	0	0	1	1	0	0	1	0	0	0	0	0	1	0	1	0	1	-1	1	0	1	0	0	0	1	0	0	NaN	-1	-1	0	0	0	0	0	NaN	NaN	1	NaN	NaN	NaN	0	0
TCGA-BR-8683	-1	0	0	0	0	0	-1	-1	1	1	0	2	-1	-1	0	0	-1	-1	-1	-1	0	0	0	-1	-1	-1	-1	0	-1	-1	1	0	0	NaN	-1	-1	0	0	-1	0	0	NaN	NaN	-1	NaN	NaN	NaN	0	0
TCGA-BR-8686	-1	0	0	-1	-1	0	0	1	0	0	0	1	0	1	0	1	0	0	-1	0	-1	0	-1	1	1	0	0	1	1	0	0	0	0	NaN	-1	0	0	1	0	0	0	NaN	NaN	1	NaN	NaN	NaN	0	0
TCGA-BR-8687	2	-1	1	0	0	1	0	0	0	0	1	0	0	0	1	0	1	-1	1	1	0	1	0	0	0	-1	0	-1	0	1	0	-1	1	NaN	-1	-1	1	-1	0	-1	1	NaN	NaN	0	NaN	NaN	NaN	1	1
TCGA-BR-8690	0	0	0	0	0	0	0	0	1	1	0	0	0	0	0	0	0	0	-1	-1	0	0	0	-1	-1	0	0	0	0	0	1	0	-1	NaN	0	-1	-1	0	1	0	0	NaN	NaN	0	NaN	NaN	NaN	-1	0
TCGA-FP-8631	-1	0	1	-1	-1	-1	0	0	1	1	1	1	-1	1	1	0	-1	0	1	0	-1	1	-1	-1	2	0	-1	-1	0	0	2	0	1	NaN	-1	-1	1	-1	0	0	1	NaN	NaN	0	NaN	NaN	NaN	1	1
TCGA-HU-8602	0	0	0	0	0	0	0	0	0	0	0	0	1	0	0	0	0	0	0	0	0	0	0	0	0	0	1	0	0	0	0	0	0	NaN	0	0	0	0	0	0	0	NaN	NaN	0	NaN	NaN	NaN	0	0
TCGA-HU-8604	1	-1	-1	0	0	-1	-1	1	0	0	-1	0	-1	1	-1	0	1	1	-1	-1	0	-1	0	-1	1	1	-1	0	1	0	0	0	0	NaN	0	1	0	0	-1	0	-1	NaN	NaN	1	NaN	NaN	NaN	0	-1
TCGA-HU-8608	0	0	0	0	0	0	0	0	0	0	0	0	0	0	0	0	0	0	0	0	0	0	0	0	0	0	0	0	0	0	0	0	0	NaN	0	0	0	0	0	0	0	NaN	NaN	0	NaN	NaN	NaN	0	0
TCGA-HU-8610	0	-1	-1	1	1	-1	0	0	0	0	-1	0	1	0	-1	0	0	0	0	-1	1	0	1	0	0	0	1	-1	0	0	0	1	0	NaN	1	0	0	-1	-1	1	1	NaN	NaN	0	NaN	NaN	NaN	0	1
TCGA-IN-8663	-1	1	-1	1	1	-1	0	-1	1	1	-1	1	1	-1	-1	-1	-1	1	-1	-1	1	-1	1	-1	-1	1	1	0	-1	-1	1	0	0	NaN	1	-1	0	0	-1	0	-1	NaN	NaN	-1	NaN	NaN	NaN	0	-1
TCGA-BR-A44T	0	0	0	0	0	0	0	0	0	0	0	0	0	0	0	0	0	0	0	0	0	0	0	0	0	0	0	0	0	0	0	0	0	NaN	0	0	0	0	0	0	0	NaN	NaN	0	NaN	NaN	NaN	0	0
TCGA-BR-A44U	0	0	0	1	1	0	0	-1	1	1	0	0	0	1	0	0	0	0	1	0	1	0	1	-1	1	0	0	0	-1	-1	1	0	0	NaN	1	0	0	0	0	0	0	NaN	NaN	1	NaN	NaN	NaN	0	0
TCGA-BR-A453	0	0	0	0	0	0	0	0	0	0	0	0	0	0	0	0	0	0	0	0	0	0	0	0	0	0	0	0	0	0	0	0	0	NaN	0	0	0	0	0	0	0	NaN	NaN	0	NaN	NaN	NaN	0	0
TCGA-BR-A4CR	1	-1	-1	0	0	-1	1	0	0	0	-1	1	-1	0	-1	0	1	1	0	-1	0	1	0	0	0	1	-1	0	0	0	0	0	-1	NaN	0	0	-1	0	-1	0	-1	NaN	NaN	0	NaN	NaN	NaN	-1	-1
TCGA-BR-A4CS	0	1	-1	-1	-1	-1	0	0	-1	-1	-1	0	0	0	-1	-1	1	1	-1	-1	-1	0	-1	-1	1	1	0	-1	0	1	-1	1	0	NaN	-1	0	0	-1	-1	1	0	NaN	NaN	0	NaN	NaN	NaN	0	0
TCGA-CD-A486	-1	-1	-1	-1	2	-1	-1	0	2	2	-1	2	-1	0	-1	-1	-1	1	1	0	0	0	0	-1	1	0	-1	0	0	0	2	-1	0	NaN	-1	-1	0	0	0	-1	-1	NaN	NaN	1	NaN	NaN	NaN	0	-1
TCGA-CD-A487	0	0	1	0	1	-1	0	0	0	0	0	1	0	0	0	1	0	0	0	0	1	1	1	0	0	1	0	1	0	1	0	0	1	NaN	0	-1	1	1	0	0	1	NaN	NaN	0	NaN	NaN	NaN	2	1
TCGA-CD-A489	-1	0	0	2	0	0	-1	-1	0	0	0	2	0	-1	0	0	-1	-1	-1	-1	2	0	0	-1	2	-1	0	0	-1	-1	-1	-1	0	NaN	0	-1	0	0	-1	-1	0	NaN	NaN	-1	NaN	NaN	NaN	0	0
TCGA-CD-A48A	-1	-1	-1	1	1	-1	1	1	1	1	-1	-1	-1	1	-1	-1	1	1	-1	-1	1	-1	1	-1	0	1	-1	-1	1	0	1	1	-1	NaN	0	-1	-1	-1	-1	1	-1	NaN	NaN	1	NaN	NaN	NaN	1	-1
TCGA-CD-A48C	2	0	-1	-1	-1	-1	0	-1	2	2	-1	1	0	-1	-1	0	0	0	-1	-1	-1	1	-1	-1	-1	0	0	1	-1	0	1	1	1	NaN	-1	-1	1	1	-1	1	1	NaN	NaN	-1	NaN	NaN	NaN	1	1
TCGA-F1-A448	0	0	0	1	1	0	0	0	0	0	0	0	0	0	0	0	0	0	0	0	1	0	1	0	0	0	0	0	0	0	0	0	1	NaN	1	0	1	0	0	0	0	NaN	NaN	0	NaN	NaN	NaN	1	0
TCGA-FP-A4BF	1	0	0	0	1	-2	-1	0	0	0	0	1	-1	0	0	0	1	1	-2	-1	1	1	1	-1	0	1	-1	0	0	-1	0	0	-1	NaN	0	-1	-1	0	-2	0	2	NaN	NaN	0	NaN	NaN	NaN	-1	2
TCGA-HU-A4G3	0	0	0	0	0	0	0	0	0	0	0	0	0	0	0	0	0	0	0	0	0	0	0	0	0	0	0	0	0	0	0	0	0	NaN	0	0	-2	0	0	0	0	NaN	NaN	0	NaN	NaN	NaN	0	0
TCGA-HU-A4G6	0	0	0	1	1	0	0	0	1	1	0	0	1	0	0	0	0	0	0	0	1	0	1	0	0	0	1	0	0	1	1	1	1	NaN	1	0	1	0	0	1	0	NaN	NaN	0	NaN	NaN	NaN	1	0
TCGA-HU-A4G9	0	0	0	0	0	0	0	0	0	0	0	0	1	0	0	0	0	0	0	0	0	0	0	0	0	0	1	0	0	1	0	0	1	NaN	0	0	1	0	0	0	0	NaN	NaN	0	NaN	NaN	NaN	1	0
TCGA-HU-A4GF	1	0	-2	0	1	-2	1	0	1	1	-1	1	0	0	-1	0	1	0	0	0	1	1	1	1	2	0	0	0	0	1	1	0	1	NaN	0	0	1	0	0	0	1	NaN	NaN	0	NaN	NaN	NaN	1	1
TCGA-HU-A4GH	-1	-1	-1	-1	-1	-1	1	0	-1	-1	-1	0	-1	2	-1	0	-1	-1	0	0	-1	2	-1	-1	0	-1	-1	-1	0	0	-1	0	0	NaN	-1	1	0	-1	1	0	1	NaN	NaN	0	NaN	NaN	NaN	1	1
TCGA-HU-A4GY	0	-1	1	0	0	1	0	0	0	0	1	0	0	0	1	0	0	0	-1	-1	0	0	0	-1	0	0	0	0	0	0	0	0	0	NaN	0	-1	0	0	-1	0	0	NaN	NaN	0	NaN	NaN	NaN	0	0
TCGA-BR-A452	0	1	-1	0	0	-1	0	-1	0	0	1	0	0	-1	1	0	1	1	-1	-1	0	1	1	-1	-1	1	0	0	-1	1	0	0	-1	NaN	1	1	-1	0	-1	0	1	NaN	NaN	-1	NaN	NaN	NaN	0	1
TCGA-BR-A4CQ	-1	0	-1	1	1	-1	-1	1	-1	-1	-1	2	-1	1	-1	1	-1	0	-1	-1	1	1	1	-2	1	-1	-1	-1	1	-1	0	1	1	NaN	-1	-1	1	-1	-1	1	0	NaN	NaN	1	NaN	NaN	NaN	1	1
TCGA-BR-A4IU	0	0	0	0	0	0	0	0	0	0	0	0	0	0	0	0	0	0	0	0	0	0	0	0	0	0	0	0	0	0	0	0	1	NaN	0	0	1	0	0	0	0	NaN	NaN	0	NaN	NaN	NaN	1	0
TCGA-BR-A4IV	0	0	0	0	0	0	0	0	0	0	0	0	0	0	0	0	0	0	0	0	0	0	0	0	0	0	0	0	0	0	0	0	0	NaN	0	0	0	0	0	0	0	NaN	NaN	0	NaN	NaN	NaN	0	0
TCGA-BR-A4IY	0	0	0	0	0	0	0	1	1	1	0	0	0	1	0	1	0	0	-1	1	0	-1	0	0	1	0	0	1	1	0	1	0	-1	NaN	-1	0	-1	1	0	0	0	NaN	NaN	1	NaN	NaN	NaN	-1	0
TCGA-BR-A4IZ	0	0	0	0	0	0	0	0	0	0	0	0	0	0	0	0	0	0	0	0	0	0	0	0	0	0	0	0	0	0	0	0	0	NaN	0	0	0	0	0	0	0	NaN	NaN	0	NaN	NaN	NaN	0	0
TCGA-BR-A4J1	1	-1	-1	-1	-1	-1	1	-1	1	1	-1	-1	1	-1	-1	-1	1	2	-1	-1	-1	1	-1	-1	1	1	1	-1	-1	0	1	0	-1	NaN	-1	-1	-1	-1	-1	0	1	NaN	NaN	-1	NaN	NaN	NaN	-1	1
TCGA-BR-A4J2	0	0	0	0	0	0	0	0	1	1	0	0	0	0	0	0	0	0	0	0	0	0	0	0	0	0	0	0	0	0	1	0	0	NaN	0	0	0	0	0	0	0	NaN	NaN	0	NaN	NaN	NaN	0	0
TCGA-BR-A4J4	0	0	0	1	1	0	0	1	1	1	0	0	0	1	0	0	0	0	0	0	1	0	1	0	0	1	0	0	1	0	1	0	1	NaN	1	0	1	0	0	0	0	NaN	NaN	1	NaN	NaN	NaN	1	0
TCGA-BR-A4J5	0	1	1	0	0	1	1	0	0	0	1	0	0	0	1	0	0	0	0	0	0	1	0	0	0	0	0	0	0	0	0	0	0	NaN	0	0	0	0	0	0	1	NaN	NaN	0	NaN	NaN	NaN	0	1
TCGA-BR-A4J6	1	0	0	0	0	0	-1	0	0	0	0	0	0	0	0	0	0	-1	0	-1	0	0	0	0	0	-1	0	0	0	-1	0	1	0	NaN	0	0	0	0	-1	1	0	NaN	NaN	0	NaN	NaN	NaN	0	0
TCGA-BR-A4J7	0	0	0	0	0	0	0	0	1	1	0	0	1	0	0	0	0	0	0	0	0	0	0	0	0	0	1	0	0	1	0	0	1	NaN	0	-1	1	0	0	0	0	NaN	NaN	0	NaN	NaN	NaN	1	0
TCGA-BR-A4J8	0	1	1	-1	-1	1	1	-1	1	1	1	2	0	-1	1	1	0	0	-1	-1	-1	1	-1	-1	-1	0	0	-1	-1	0	1	1	-1	NaN	-1	1	-1	-1	-1	1	1	NaN	NaN	-1	NaN	NaN	NaN	-1	1
TCGA-BR-A4J9	0	0	0	-1	1	0	0	0	0	0	0	0	0	0	0	0	0	0	-1	0	1	0	1	0	0	0	0	0	0	0	0	0	0	NaN	0	0	0	0	0	0	1	NaN	NaN	0	NaN	NaN	NaN	0	1
TCGA-BR-A4PD	0	-1	1	1	1	1	1	-1	2	2	1	1	-1	-1	1	0	0	0	-1	1	1	-1	1	-1	-1	0	-1	0	-1	-1	2	-1	1	NaN	-1	-1	1	0	-1	0	-1	NaN	NaN	-1	NaN	NaN	NaN	1	-1
TCGA-BR-A4PE	0	0	0	1	1	0	-1	1	1	1	0	2	0	1	0	0	0	0	0	0	1	1	1	-1	1	0	0	0	1	0	1	1	1	NaN	2	0	1	0	0	1	1	NaN	NaN	1	NaN	NaN	NaN	1	1
TCGA-BR-A4PF	-1	-1	-1	-1	-1	-1	-1	-1	0	0	-1	-1	1	-1	-1	0	1	-1	-1	-1	-1	1	-1	-1	-1	-1	1	-1	-1	1	1	1	-1	NaN	-1	-1	-1	-1	-1	1	1	NaN	NaN	-1	NaN	NaN	NaN	-1	1
TCGA-BR-A4QI	0	1	-1	0	0	-1	-1	-1	0	0	-1	2	-1	1	-1	1	0	-1	-1	-1	0	0	0	-1	1	1	0	-1	1	-1	1	0	-1	NaN	1	-1	-1	-1	-1	0	1	NaN	NaN	-1	NaN	NaN	NaN	-1	0
TCGA-BR-A4QL	0	0	0	0	0	0	0	0	0	0	0	0	0	0	0	0	0	0	0	0	0	0	0	0	0	0	0	0	0	0	0	0	0	NaN	0	0	0	0	0	0	0	NaN	NaN	0	NaN	NaN	NaN	0	0
TCGA-BR-A4QM	0	0	0	0	0	0	0	0	0	0	0	0	0	0	0	0	0	0	0	0	0	0	0	0	0	0	0	0	0	0	0	0	0	NaN	0	0	0	0	-2	0	0	NaN	NaN	0	NaN	NaN	NaN	0	0
TCGA-CD-A4MG	1	0	0	0	0	0	0	0	1	1	0	0	0	0	0	0	0	0	0	-2	0	1	0	0	0	0	0	0	0	1	1	0	0	NaN	0	0	0	0	0	0	1	NaN	NaN	0	NaN	NaN	NaN	0	1
TCGA-CD-A4MH	-1	-1	-1	-1	-1	-1	-1	-1	1	1	-1	0	-1	1	-1	1	-1	-1	-1	-1	-1	0	-1	1	0	-1	-1	-1	-1	-1	1	1	0	NaN	1	-1	0	1	-1	1	0	NaN	NaN	-2	NaN	NaN	NaN	1	1
TCGA-CD-A4MI	0	0	0	0	0	0	0	0	0	0	0	0	0	0	0	0	0	0	0	0	0	0	0	0	0	0	0	0	0	0	0	0	0	NaN	0	0	0	0	0	0	0	NaN	NaN	0	NaN	NaN	NaN	0	0
TCGA-CD-A4MJ	0	0	0	0	0	0	0	0	0	0	0	0	0	0	0	0	0	0	0	0	0	0	0	0	0	0	0	0	0	0	0	0	0	NaN	0	0	0	0	0	0	0	NaN	NaN	0	NaN	NaN	NaN	0	0
TCGA-D7-A4YT	-1	-1	0	1	2	0	-1	2	0	0	0	1	1	2	0	0	-1	0	-1	0	2	1	2	2	2	0	2	0	2	2	0	0	0	NaN	1	0	0	0	-1	0	0	NaN	NaN	0	NaN	NaN	NaN	0	0
TCGA-D7-A4YU	0	0	0	-1	-1	0	1	-1	1	1	0	1	1	-1	0	0	0	0	-1	-1	-1	1	-1	-1	0	0	1	0	-1	0	1	1	1	NaN	-1	-1	1	0	-1	1	1	NaN	NaN	-1	NaN	NaN	NaN	1	1
TCGA-D7-A4YV	1	0	0	0	0	0	0	0	0	0	0	0	0	0	0	0	1	1	0	0	0	0	0	0	0	1	0	0	0	0	0	0	0	NaN	0	0	0	0	0	0	0	NaN	NaN	0	NaN	NaN	NaN	0	0
TCGA-D7-A4YX	0	0	0	0	1	0	0	0	1	1	0	0	0	0	0	0	0	0	0	0	1	0	1	0	0	0	0	0	0	0	1	0	0	NaN	0	0	0	0	0	0	0	NaN	NaN	0	NaN	NaN	NaN	0	0
TCGA-D7-A4YY	0	0	0	0	0	0	-2	0	0	0	0	0	0	0	0	0	0	-2	0	0	0	0	0	0	0	0	0	0	0	0	0	0	0	NaN	0	0	0	0	0	0	0	NaN	NaN	0	NaN	NaN	NaN	0	0
TCGA-D7-A4Z0	0	0	0	1	1	0	0	0	0	0	0	0	0	0	0	0	0	0	0	0	1	0	1	0	0	0	0	0	0	0	0	0	0	NaN	1	1	0	0	0	0	0	NaN	NaN	0	NaN	NaN	NaN	0	0
TCGA-EQ-A4SO	1	-1	1	0	1	1	-1	-1	0	0	1	0	-1	1	1	0	1	0	0	0	0	1	1	1	1	0	-1	0	1	0	0	1	0	NaN	0	-1	0	0	-1	0	1	NaN	NaN	-1	NaN	NaN	NaN	1	1
TCGA-HU-A4G2	1	0	0	0	0	0	0	0	1	1	0	0	0	0	0	1	1	1	0	0	0	0	0	0	0	1	0	1	0	1	1	1	0	NaN	0	0	0	1	0	1	0	NaN	NaN	0	NaN	NaN	NaN	0	0
TCGA-HU-A4G8	0	0	0	0	0	0	0	0	0	0	0	0	0	0	0	0	0	0	-1	0	0	0	0	0	0	0	0	0	0	0	0	-1	0	NaN	0	0	0	0	0	0	0	NaN	NaN	0	NaN	NaN	NaN	0	0
TCGA-HU-A4GC	1	0	0	0	0	0	1	0	-1	-1	0	0	0	0	0	0	1	0	-1	0	0	1	0	0	0	0	0	-1	0	0	1	0	-1	NaN	0	0	-1	-1	1	0	1	NaN	NaN	0	NaN	NaN	NaN	1	1
TCGA-HU-A4GD	1	0	-1	0	0	-1	-1	1	-1	-1	-1	-1	0	1	-1	-1	1	1	1	-1	0	1	0	-1	1	1	0	-1	1	-1	-1	-1	1	NaN	1	-1	1	-1	-1	-1	1	NaN	NaN	-1	NaN	NaN	NaN	1	1
TCGA-HU-A4GJ	0	0	0	0	0	0	0	0	0	0	0	0	0	0	0	0	0	0	0	0	0	0	0	0	0	0	0	0	0	0	0	0	0	NaN	0	0	0	0	0	0	0	NaN	NaN	0	NaN	NaN	NaN	0	0
TCGA-HU-A4GN	0	0	0	0	0	0	0	0	0	0	0	0	0	0	0	0	0	0	0	0	0	0	0	0	0	0	0	0	0	0	0	0	0	NaN	0	0	0	0	0	0	0	NaN	NaN	0	NaN	NaN	NaN	0	0
TCGA-HU-A4GP	1	-1	1	1	1	1	1	-1	1	1	1	-1	0	-1	1	0	1	1	-1	-1	1	1	1	-1	-1	1	0	0	-1	0	1	-1	1	NaN	1	-1	1	0	-1	-1	-1	NaN	NaN	-1	NaN	NaN	NaN	1	-1
TCGA-HU-A4GQ	0	0	0	0	0	0	0	0	1	1	0	0	0	0	0	0	0	0	0	0	0	1	0	0	0	0	0	0	0	0	1	0	0	NaN	0	0	0	0	0	0	1	NaN	NaN	0	NaN	NaN	NaN	0	1
TCGA-HU-A4GT	1	0	0	0	0	0	0	0	0	0	0	0	0	0	0	0	1	1	0	0	0	1	0	0	0	1	0	0	0	1	0	0	0	NaN	0	0	0	0	0	0	1	NaN	NaN	0	NaN	NaN	NaN	0	1
TCGA-HU-A4GU	1	-1	0	1	1	0	1	0	2	2	0	-1	-1	0	0	0	1	1	-1	-1	1	1	1	-1	0	-1	-1	1	0	-1	-1	1	-1	NaN	-1	1	-1	-1	-1	1	0	NaN	NaN	0	NaN	NaN	NaN	-1	0
TCGA-HU-A4GX	1	0	0	0	0	0	0	0	1	1	0	0	0	0	0	0	1	1	0	0	0	0	0	0	0	1	0	0	0	0	1	0	0	NaN	0	0	0	0	0	0	0	NaN	NaN	0	NaN	NaN	NaN	0	0
TCGA-HU-A4H0	0	0	0	-1	0	0	0	0	1	1	0	0	0	1	0	-1	0	0	0	-1	0	0	0	-1	1	0	0	-1	0	0	1	1	1	NaN	-1	-1	1	-1	-1	1	-1	NaN	NaN	0	NaN	NaN	NaN	1	-1
TCGA-HU-A4H2	-1	2	1	0	0	1	1	0	2	2	1	-1	0	-1	1	0	-1	-1	-2	-1	-1	1	1	-1	2	-1	0	0	1	1	2	-1	1	NaN	1	0	1	0	-1	-1	1	NaN	NaN	-1	NaN	NaN	NaN	1	1
TCGA-HU-A4H3	0	0	0	0	0	0	0	0	1	1	0	0	0	0	0	0	0	0	-1	0	0	0	0	0	0	0	0	0	0	0	1	0	1	NaN	0	0	1	0	0	0	0	NaN	NaN	0	NaN	NaN	NaN	1	0
TCGA-HU-A4H4	-1	-1	-1	0	0	1	0	0	-1	-1	-1	1	0	0	-1	0	-1	1	-2	-1	0	0	0	0	0	1	0	-1	0	0	-1	1	1	NaN	0	-1	1	1	-2	1	0	NaN	NaN	0	NaN	NaN	NaN	1	0
TCGA-HU-A4H5	-1	-1	-1	1	1	0	-1	1	0	0	-1	1	-2	1	-1	-1	-1	-1	-1	-1	1	-2	1	-1	0	1	1	1	1	-1	0	0	-1	NaN	1	1	-1	1	-1	1	0	NaN	NaN	1	NaN	NaN	NaN	0	0
TCGA-HU-A4H6	0	-1	-1	0	-1	-1	0	0	-1	-1	-1	1	1	0	-1	0	0	0	-1	-1	-1	0	-1	0	0	0	0	-1	0	0	-1	0	0	NaN	-1	-1	0	-1	-1	0	0	NaN	NaN	0	NaN	NaN	NaN	1	0
TCGA-HU-A4H8	0	0	0	0	0	0	0	0	0	0	0	0	0	0	0	0	0	0	0	0	0	0	0	0	0	0	0	0	0	0	0	0	0	NaN	0	0	0	0	0	0	0	NaN	NaN	0	NaN	NaN	NaN	0	0
TCGA-HU-A4HB	0	0	0	0	0	0	0	0	0	0	0	0	0	0	0	0	0	0	0	0	0	0	0	0	0	0	0	0	0	0	0	0	0	NaN	0	0	0	0	0	0	0	NaN	NaN	0	NaN	NaN	NaN	0	0
TCGA-HU-A4HD	1	-1	-1	1	1	-1	0	1	-1	-1	-1	-1	-1	1	-1	1	1	1	1	-1	1	1	1	-1	1	-1	-1	1	2	1	-1	-1	1	NaN	-1	-1	1	1	-1	-1	1	NaN	NaN	1	NaN	NaN	NaN	1	1
TCGA-B7-A5TI	0	-1	0	2	0	0	0	0	2	0	0	0	0	0	0	0	0	0	0	0	0	0	0	-1	0	0	0	0	0	2	2	0	0	NaN	0	0	0	0	-1	0	0	NaN	NaN	0	NaN	NaN	NaN	2	0
TCGA-B7-A5TJ	0	1	1	0	0	1	-1	-1	1	1	1	1	0	-1	1	1	0	0	-1	-1	0	1	0	-1	-1	0	0	0	-1	0	1	0	1	NaN	-1	-1	1	1	-1	1	1	NaN	NaN	-1	NaN	NaN	NaN	1	1
TCGA-B7-A5TK	1	0	0	1	1	0	0	0	0	0	0	0	0	0	0	0	1	1	0	0	1	0	1	0	0	1	0	0	0	0	0	0	0	NaN	1	0	0	0	0	0	0	NaN	NaN	0	NaN	NaN	NaN	0	0
TCGA-B7-A5TN	0	-1	1	1	1	1	-1	0	-1	-1	1	0	0	0	1	0	-1	0	-1	-1	1	-1	1	-1	0	1	0	0	0	-1	1	0	0	NaN	-1	-1	0	0	-1	0	-1	NaN	NaN	0	NaN	NaN	NaN	2	-1
TCGA-D7-A6EV	0	0	1	0	0	-1	0	0	0	0	0	0	1	0	0	0	0	0	0	1	0	0	0	0	1	0	1	1	0	1	2	-1	1	NaN	0	0	1	1	-1	2	0	NaN	NaN	0	NaN	NaN	NaN	1	0
TCGA-D7-A6EX	1	-1	-1	0	1	-1	-1	-1	2	2	-1	-1	1	-1	-1	0	2	0	-1	-1	1	1	1	-1	-1	0	1	0	-1	-1	-1	1	-1	NaN	0	-1	-1	0	-1	0	1	NaN	NaN	-1	NaN	NaN	NaN	-1	1
TCGA-D7-A6EY	0	0	0	1	1	0	0	1	0	0	0	0	0	1	0	0	0	0	0	0	1	0	1	1	1	0	0	0	1	0	0	0	0	NaN	1	0	0	0	-2	0	0	NaN	NaN	1	NaN	NaN	NaN	0	0
TCGA-D7-A6EZ	0	0	0	1	1	0	0	2	0	0	0	0	0	1	0	0	0	0	0	0	1	0	1	0	0	0	2	0	2	-1	0	0	2	NaN	0	0	2	-1	0	0	0	NaN	NaN	2	NaN	NaN	NaN	2	0
TCGA-D7-A6F0	1	-1	-1	-1	1	-1	0	1	1	1	-1	1	0	1	-1	0	1	1	1	0	1	1	1	0	1	0	-1	1	1	1	0	-1	1	NaN	-1	1	1	1	-1	-1	1	NaN	NaN	-1	NaN	NaN	NaN	2	1
TCGA-D7-A6F2	2	-1	1	1	1	1	-1	0	1	1	0	1	0	0	0	0	2	-1	-1	0	1	1	1	-1	2	1	0	0	0	-1	1	0	0	NaN	0	-1	0	0	0	0	-1	NaN	NaN	0	NaN	NaN	NaN	0	-1
TCGA-HF-A5NB	0	0	0	1	1	0	0	0	0	0	0	0	0	0	0	0	0	0	0	0	1	1	1	0	0	0	0	0	0	0	0	0	0	NaN	1	0	0	0	0	0	1	NaN	NaN	0	NaN	NaN	NaN	0	1
TCGA-MX-A5UG	0	0	0	0	0	0	0	0	0	0	0	0	0	0	0	0	0	0	0	0	0	0	0	0	0	0	0	0	0	0	0	0	0	NaN	0	0	0	0	0	0	0	NaN	NaN	0	NaN	NaN	NaN	0	0
TCGA-MX-A5UJ	0	0	0	0	0	0	0	0	0	0	0	0	0	0	0	0	0	0	0	0	0	0	0	0	0	0	0	0	0	0	0	0	0	NaN	0	0	0	0	0	0	0	NaN	NaN	0	NaN	NaN	NaN	0	0
TCGA-MX-A663	1	0	0	0	0	0	-1	-1	1	1	0	-1	0	-1	0	0	0	0	-1	-1	0	0	0	1	-1	0	0	0	-1	0	1	0	-1	NaN	0	-1	-1	0	-1	1	0	NaN	NaN	-1	NaN	NaN	NaN	0	0
TCGA-MX-A666	-1	0	-1	-1	-1	-1	0	1	0	0	-1	1	0	1	-1	-1	-1	1	-1	-1	-1	0	-1	-1	1	0	0	-1	1	0	0	0	0	NaN	-1	-1	0	-1	-1	0	0	NaN	NaN	1	NaN	NaN	NaN	0	0
TCGA-D7-A6ET	0	0	0	0	0	0	0	0	0	0	0	0	0	0	0	0	0	0	0	0	0	0	0	0	0	0	0	0	0	0	0	0	0	NaN	0	0	0	0	0	0	0	NaN	NaN	0	NaN	NaN	NaN	0	0
TCGA-D7-A748	0	0	0	0	1	0	0	1	0	0	0	0	0	1	0	0	0	0	0	0	1	0	1	0	1	0	0	0	1	0	0	0	0	NaN	0	0	0	0	0	0	0	NaN	NaN	1	NaN	NaN	NaN	0	0
TCGA-D7-A74A	1	0	-1	-1	-1	-1	0	-1	0	0	-1	0	1	0	-1	-1	1	1	-1	-1	-1	0	-1	-1	0	1	1	-1	-1	-1	0	0	0	NaN	-1	-1	0	-1	-1	0	0	NaN	NaN	-1	NaN	NaN	NaN	0	0
TCGA-IN-A6RI	-1	-1	0	-1	-1	0	1	1	-1	-1	1	1	-1	1	1	-1	-1	0	-1	1	-1	1	-1	-1	1	0	-1	0	1	-1	-1	0	0	NaN	0	-1	0	0	0	0	0	NaN	NaN	1	NaN	NaN	NaN	0	0
TCGA-IN-A6RL	-1	0	1	0	0	-1	-1	1	1	1	1	1	0	1	1	-1	-1	0	-1	0	0	0	0	-1	1	0	0	1	1	-1	1	0	1	NaN	0	0	1	1	-1	0	2	NaN	NaN	1	NaN	NaN	NaN	1	2
TCGA-IN-A6RR	1	1	-1	0	0	-1	1	0	0	0	-1	2	-1	0	-1	-1	1	1	-1	2	0	0	0	0	0	0	-1	1	0	0	0	-1	0	NaN	0	-1	0	1	-1	-1	0	NaN	NaN	0	NaN	NaN	NaN	2	0
TCGA-KB-A6F7	1	-1	0	1	1	0	1	1	1	1	0	0	0	0	0	0	1	1	-1	0	1	1	1	0	0	1	0	0	1	0	1	0	1	NaN	1	-1	1	0	-1	0	1	NaN	NaN	1	NaN	NaN	NaN	1	1
TCGA-RD-A7BS	0	-1	-1	0	1	-1	0	0	0	0	-1	0	0	0	-1	0	0	0	0	-1	1	0	1	0	0	0	1	0	0	0	0	0	0	NaN	0	0	0	1	-1	0	0	NaN	NaN	0	NaN	NaN	NaN	2	0
TCGA-RD-A7BW	2	0	0	0	0	0	0	0	0	0	0	0	0	0	0	0	0	2	0	0	0	0	0	0	0	0	0	0	0	0	0	0	0	NaN	-1	0	0	0	0	0	0	NaN	NaN	0	NaN	NaN	NaN	0	0
TCGA-RD-A7C1	0	-1	-1	-1	-1	-1	1	-1	0	0	-1	-1	0	-1	-1	-1	1	1	-2	-1	-1	1	-1	-1	-1	1	0	1	-1	0	0	0	0	NaN	-1	-1	0	1	-2	0	1	NaN	NaN	-1	NaN	NaN	NaN	1	0
TCGA-D7-A747	1	-2	1	1	1	1	0	0	0	0	1	0	0	0	1	0	1	1	0	0	1	0	1	0	0	1	0	0	0	0	0	0	0	NaN	1	0	0	0	0	0	0	NaN	NaN	0	NaN	NaN	NaN	0	0
TCGA-D7-A74B	0	0	0	0	0	0	0	0	0	0	0	0	0	0	0	0	0	0	0	0	0	0	0	0	0	0	0	0	0	0	0	0	0	NaN	0	0	0	0	0	0	0	NaN	NaN	0	NaN	NaN	NaN	0	0
TCGA-F1-A72C	1	0	0	-1	0	0	0	0	0	0	0	0	0	0	0	-1	1	1	-1	-1	-1	0	-1	-1	0	1	0	0	0	0	0	0	0	NaN	-1	0	0	0	-1	0	0	NaN	NaN	0	NaN	NaN	NaN	0	0
TCGA-IN-A6RJ	1	0	0	-1	-1	0	0	0	0	0	0	0	0	0	0	1	1	1	-1	-1	-1	0	-1	0	0	1	0	2	0	0	0	0	0	NaN	-1	-1	0	2	-1	0	0	NaN	NaN	0	NaN	NaN	NaN	0	0
TCGA-IN-A6RN	-1	1	2	0	0	0	0	0	0	0	0	2	0	0	0	0	-1	2	0	0	0	0	0	0	0	1	0	0	2	0	-1	0	0	NaN	0	-1	0	0	-1	0	0	NaN	NaN	1	NaN	NaN	NaN	2	0
TCGA-IN-A6RO	0	1	2	1	1	-2	-1	1	1	1	1	1	-1	1	1	1	0	1	-1	-1	1	1	1	-2	2	1	-1	-1	1	0	1	-1	-1	NaN	-1	1	-1	-1	-1	1	1	NaN	NaN	0	NaN	NaN	NaN	1	1
TCGA-IN-A6RP	1	1	1	-1	-1	0	-1	1	1	1	1	0	-1	1	1	-1	1	1	1	0	-1	1	-1	0	1	-1	1	-1	1	-1	1	0	1	NaN	-1	-1	1	-1	-1	0	1	NaN	NaN	1	NaN	NaN	NaN	1	1
TCGA-KB-A6F5	0	-1	-1	1	1	-1	0	-1	1	1	-1	0	0	0	-1	1	0	0	-1	1	1	0	1	-1	0	0	1	1	-1	1	1	0	-1	NaN	0	-1	-1	1	0	0	0	NaN	NaN	-1	NaN	NaN	NaN	-1	0
TCGA-R5-A7O7	-1	0	0	-1	1	0	0	-1	-1	-1	0	2	-1	-1	0	-1	-1	-1	-1	-1	-1	0	-1	-1	-1	-1	-1	-1	-1	-1	2	1	1	NaN	-1	-1	1	-1	-1	1	0	NaN	NaN	-1	NaN	NaN	NaN	1	0
TCGA-RD-A7BT	0	1	1	0	0	1	-1	-1	1	1	1	1	-1	-1	1	1	0	0	0	-1	0	1	0	-1	-1	0	-1	1	-1	1	1	0	0	NaN	1	-1	0	1	0	0	0	NaN	NaN	-1	NaN	NaN	NaN	0	0
TCGA-IN-A6RS	0	-1	-1	0	1	-1	0	0	0	0	2	2	0	1	2	0	0	0	0	0	0	0	2	0	1	2	0	0	0	0	0	1	0	NaN	0	0	0	0	0	1	0	NaN	NaN	0	NaN	NaN	NaN	0	0
TCGA-IN-A7NR	0	0	0	-1	-1	0	0	0	1	1	0	0	-1	0	0	0	0	0	-1	0	-1	0	-1	-1	0	0	-1	0	0	0	1	0	0	NaN	-1	0	0	0	0	0	0	NaN	NaN	0	NaN	NaN	NaN	0	0
TCGA-IN-A7NT	0	1	1	0	0	1	0	1	2	1	1	1	0	1	1	1	0	0	-1	-1	0	0	0	0	1	0	0	-1	1	0	1	1	1	NaN	-1	0	1	-1	-1	1	0	NaN	NaN	1	NaN	NaN	NaN	1	0
TCGA-IN-A7NU	-1	1	1	0	0	-1	-1	1	1	1	1	-1	-1	1	1	1	-1	0	-1	0	0	0	0	-1	1	0	-1	1	1	0	1	0	1	NaN	0	-1	1	1	-1	0	0	NaN	NaN	1	NaN	NaN	NaN	1	0
TCGA-R5-A7ZE	1	1	1	0	0	-2	1	1	0	0	1	1	1	0	1	-1	1	1	-1	-1	0	1	0	-2	-1	-1	1	-1	1	1	0	-1	1	NaN	0	-1	1	-1	-1	-1	1	NaN	NaN	1	NaN	NaN	NaN	1	1
TCGA-R5-A7ZF	0	0	0	-1	0	0	0	0	1	1	0	0	-1	0	0	0	0	0	-1	0	0	0	0	-1	0	0	-1	0	0	0	1	0	-1	NaN	2	0	-1	0	-1	0	0	NaN	NaN	0	NaN	NaN	NaN	-1	0
TCGA-R5-A7ZI	1	0	0	1	1	0	0	0	1	1	0	0	0	0	0	1	1	1	-1	0	1	0	1	0	0	1	0	1	0	0	1	0	0	NaN	1	0	0	1	0	0	0	NaN	NaN	0	NaN	NaN	NaN	0	0
TCGA-R5-A7ZR	1	-1	-1	-1	-1	-1	-1	1	1	1	-1	-1	-1	1	-1	0	1	1	-1	-1	-1	1	-1	1	1	1	1	0	1	0	1	0	1	NaN	2	-1	1	0	-1	0	1	NaN	NaN	1	NaN	NaN	NaN	1	1
TCGA-SW-A7EA	0	0	0	0	0	0	0	0	0	0	0	0	0	0	0	0	0	0	-2	0	0	0	0	0	0	0	0	0	0	0	0	0	0	NaN	0	0	0	0	0	0	0	NaN	NaN	0	NaN	NaN	NaN	0	0
TCGA-SW-A7EB	1	-1	-1	-1	-1	-1	0	-1	0	0	-1	0	-1	-1	-1	0	1	-1	-1	-1	-1	0	-1	1	-1	1	-1	0	-1	0	0	0	0	NaN	-1	-1	0	0	0	0	0	NaN	NaN	-1	NaN	NaN	NaN	0	0
TCGA-FP-A8CX	0	1	1	0	0	1	0	1	1	1	1	0	-1	1	1	1	0	0	-1	-1	0	0	0	-1	-1	0	-1	-1	2	1	1	0	0	NaN	1	0	0	0	-1	0	0	NaN	NaN	-1	NaN	NaN	NaN	1	0
TCGA-R5-A804	0	0	0	2	2	0	0	0	0	0	0	0	0	0	0	0	0	0	0	0	2	0	2	0	0	0	0	0	0	0	0	0	0	NaN	0	0	0	0	0	0	0	NaN	NaN	0	NaN	NaN	NaN	0	0
TCGA-R5-A805	0	0	-1	0	-1	-1	-1	0	0	0	-1	0	-1	1	-1	0	0	0	-1	-1	1	0	1	-1	1	1	2	-1	0	0	0	1	0	NaN	-1	0	0	-1	-1	1	0	NaN	NaN	0	NaN	NaN	NaN	0	0
TCGA-RD-A8MV	0	0	0	1	1	0	0	0	1	1	0	1	0	0	0	0	0	0	-1	0	1	1	1	0	0	0	0	1	0	0	1	0	0	NaN	1	0	0	-1	-1	0	1	NaN	NaN	0	NaN	NaN	NaN	0	1
TCGA-RD-A8MW	-1	0	0	-1	-1	0	0	0	2	2	0	1	0	0	0	-1	1	0	-1	-1	-1	0	-1	0	0	0	0	-1	0	0	-1	0	1	NaN	-1	0	1	0	-1	0	0	NaN	NaN	0	NaN	NaN	NaN	0	0
TCGA-RD-A8N0	0	0	0	0	0	0	0	0	0	0	0	0	0	0	0	0	0	0	0	0	0	0	0	0	0	0	0	0	0	0	0	0	0	NaN	0	0	0	0	0	0	0	NaN	NaN	0	NaN	NaN	NaN	0	0
TCGA-RD-A8N1	0	0	0	1	1	0	1	-1	1	1	0	1	0	-1	0	1	0	0	-1	-1	-1	1	1	-1	-1	0	0	-1	-1	0	1	0	1	NaN	1	-1	1	-1	0	0	1	NaN	NaN	-1	NaN	NaN	NaN	1	1
TCGA-RD-A8N2	0	0	0	0	0	0	0	0	0	0	0	0	0	0	0	0	0	0	0	0	0	0	0	0	0	0	0	0	0	0	0	0	0	NaN	0	0	0	0	0	0	0	NaN	NaN	0	NaN	NaN	NaN	0	0
TCGA-RD-A8N4	0	0	0	0	0	0	0	0	0	0	0	0	0	0	0	0	0	0	0	0	0	0	0	0	0	0	0	0	0	0	0	0	0	NaN	0	0	0	0	0	0	0	NaN	NaN	0	NaN	NaN	NaN	0	0
TCGA-RD-A8N5	0	0	0	0	0	0	0	0	1	1	0	-1	0	0	0	0	0	0	-1	1	0	0	0	0	0	0	0	0	0	0	1	0	0	NaN	0	0	0	0	1	0	0	NaN	NaN	0	NaN	NaN	NaN	0	0
TCGA-RD-A8N6	1	1	0	-1	-1	0	0	-1	1	1	0	0	-1	1	0	-1	1	1	-1	-1	-1	1	-1	-1	1	0	-1	-1	-1	-1	-1	0	0	NaN	-1	1	0	-1	-1	0	1	NaN	NaN	-1	NaN	NaN	NaN	0	0
TCGA-VQ-A8DL	0	-1	0	0	0	0	0	0	0	0	0	-1	0	0	0	0	1	0	-2	-1	0	0	0	-1	0	0	0	0	0	0	0	0	0	NaN	-1	-1	0	0	-1	0	0	NaN	NaN	0	NaN	NaN	NaN	1	0
TCGA-VQ-A8DT	1	-1	-1	1	1	-1	-1	0	1	1	1	0	-1	0	1	-1	1	0	-1	-1	1	1	1	0	0	0	-1	-1	0	1	2	0	1	NaN	-1	-1	1	-1	-1	0	1	NaN	NaN	0	NaN	NaN	NaN	1	1
TCGA-VQ-A8DU	-1	-1	-1	-1	1	-1	0	-1	-1	1	-1	1	-1	-1	-1	1	-1	-1	1	1	1	1	1	-1	1	-1	1	1	-1	0	-1	1	1	NaN	1	1	1	1	1	1	1	NaN	NaN	-1	NaN	NaN	NaN	1	1
TCGA-VQ-A8DV	1	1	-2	-1	-1	-2	-1	1	1	1	0	0	0	1	0	-1	1	1	-1	-1	-1	1	-1	-1	1	0	0	-1	1	0	1	-1	-1	NaN	-1	-1	-1	-1	-1	-1	1	NaN	NaN	0	NaN	NaN	NaN	-1	1
TCGA-VQ-A8DZ	-1	1	-1	0	0	-1	-1	1	-1	-1	-1	1	-1	1	-1	-1	-1	-1	1	-1	0	1	0	1	1	0	-1	1	1	0	-1	-1	1	NaN	0	-1	1	1	-2	-1	1	NaN	NaN	1	NaN	NaN	NaN	1	1
TCGA-VQ-A8E2	0	0	0	1	-1	-1	1	0	1	1	0	1	0	0	0	1	1	1	0	-1	-1	1	1	-1	-1	0	0	1	0	0	-1	1	1	NaN	-1	0	1	1	-1	1	1	NaN	NaN	1	NaN	NaN	NaN	1	1
TCGA-VQ-A8P2	0	0	0	0	0	0	0	0	0	0	0	0	0	0	0	0	0	0	0	0	0	0	0	0	0	0	0	0	0	0	0	0	0	NaN	0	0	0	0	0	0	0	NaN	NaN	0	NaN	NaN	NaN	0	0
TCGA-VQ-A8P3	0	0	0	0	0	0	0	0	0	0	0	0	0	0	0	0	0	0	0	0	0	0	0	0	0	0	0	0	0	0	0	0	0	NaN	0	0	0	0	0	0	0	NaN	NaN	0	NaN	NaN	NaN	0	0
TCGA-ZA-A8F6	0	0	0	0	0	0	0	0	1	1	0	0	0	0	0	0	0	0	0	0	0	0	0	0	0	0	0	0	0	0	1	0	0	NaN	0	0	0	0	0	0	0	NaN	NaN	0	NaN	NaN	NaN	0	0
TCGA-FP-A9TM	1	0	0	0	0	0	0	0	1	1	0	0	0	0	0	0	1	1	-1	-1	0	0	0	-1	0	1	0	0	0	0	2	1	0	NaN	-1	-1	0	0	0	1	0	NaN	NaN	0	NaN	NaN	NaN	0	0
TCGA-IN-AB1X	0	-1	0	0	0	0	0	0	0	0	0	0	0	0	0	0	0	0	0	0	0	0	0	0	0	0	0	0	0	0	0	0	0	NaN	0	0	0	0	-1	0	0	NaN	NaN	0	NaN	NaN	NaN	0	0
TCGA-KB-A93G	0	-1	0	1	1	0	0	0	1	1	0	0	0	0	0	0	0	0	-1	0	1	0	1	0	0	0	0	0	0	0	1	0	0	NaN	1	-1	0	0	0	0	0	NaN	NaN	0	NaN	NaN	NaN	0	0
TCGA-KB-A93H	1	-1	-1	-1	-1	-1	-1	-1	-1	-1	-1	1	-1	-1	-1	1	1	-1	-1	1	-1	-1	-1	-2	-1	-1	-1	1	-1	0	-1	1	-1	NaN	-1	0	-1	1	1	1	-1	NaN	NaN	-1	NaN	NaN	NaN	0	-1
TCGA-KB-A93J	-1	0	0	0	0	0	0	0	0	0	0	0	-1	0	0	0	-1	0	-1	0	0	0	0	-1	0	0	0	0	0	-1	0	0	0	NaN	-1	-1	0	0	0	0	0	NaN	NaN	0	NaN	NaN	NaN	0	0
TCGA-RD-A8N9	-1	-1	-1	1	1	-1	-1	1	-1	-1	-1	0	0	1	-1	-1	-1	-1	-1	-1	1	1	1	0	0	1	0	1	1	0	-1	0	1	NaN	1	-1	1	1	-1	0	1	NaN	NaN	1	NaN	NaN	NaN	1	1
TCGA-RD-A8NB	0	0	0	0	0	0	0	0	0	0	0	0	0	0	0	0	0	0	0	0	0	0	0	0	0	0	0	0	0	0	0	0	0	NaN	0	0	0	0	0	0	0	NaN	NaN	0	NaN	NaN	NaN	0	0
TCGA-VQ-A8E3	1	0	0	0	0	0	0	0	1	1	0	0	1	0	0	0	1	-1	0	-1	0	0	0	0	0	0	1	0	0	1	1	0	1	NaN	-1	0	1	0	-1	0	0	NaN	NaN	0	NaN	NaN	NaN	1	0
TCGA-VQ-A8P5	1	-1	1	0	0	-1	-1	0	1	1	1	1	0	0	1	0	1	1	-1	-2	0	0	0	-1	1	1	0	0	0	0	1	0	1	NaN	-1	0	1	-1	-2	0	1	NaN	NaN	0	NaN	NaN	NaN	1	1
TCGA-VQ-A8P8	0	0	0	-2	0	0	0	0	0	0	0	0	0	0	0	0	0	0	0	0	0	0	0	0	0	0	0	0	0	0	0	0	0	NaN	0	0	0	0	0	0	0	NaN	NaN	0	NaN	NaN	NaN	0	0
TCGA-VQ-A8PB	0	0	0	0	0	0	0	0	1	1	0	0	0	0	0	0	0	0	0	0	0	0	0	0	0	0	0	0	0	0	1	0	0	NaN	0	0	0	0	0	0	0	NaN	NaN	0	NaN	NaN	NaN	0	0
TCGA-VQ-A8PC	-2	-1	-1	1	1	-1	0	-1	0	0	-1	0	1	-1	-1	1	0	0	-1	-1	1	0	1	-1	1	0	1	0	-1	-2	0	0	0	NaN	1	-1	0	0	-1	0	0	NaN	NaN	-1	NaN	NaN	NaN	0	0
TCGA-ZQ-A9CR	-1	-1	1	0	1	1	-1	-1	1	1	-1	1	-1	-1	-1	0	-1	-1	-1	0	1	0	1	-1	1	-1	-1	1	-1	0	1	0	1	NaN	-1	-1	1	1	-2	0	0	NaN	NaN	-1	NaN	NaN	NaN	1	0
TCGA-3M-AB46	-1	-1	0	0	0	0	0	1	0	0	0	1	0	1	0	0	0	0	0	-1	0	1	0	-1	1	0	0	-1	1	-1	0	0	0	NaN	-1	-1	0	-1	-1	0	1	NaN	NaN	1	NaN	NaN	NaN	2	1
TCGA-3M-AB47	0	0	0	1	1	0	0	0	0	0	0	0	0	0	0	0	0	0	0	0	1	0	1	0	0	0	0	0	0	-2	0	0	0	NaN	1	0	0	0	0	0	0	NaN	NaN	0	NaN	NaN	NaN	0	0
TCGA-IN-AB1V	1	0	0	-1	-1	-1	0	1	-1	-1	0	0	1	1	0	0	1	1	-1	0	-1	0	-1	0	-1	0	0	0	1	0	-1	-1	0	NaN	-1	-1	0	0	0	-1	0	NaN	NaN	1	NaN	NaN	NaN	0	0
TCGA-VQ-A8E0	1	1	-1	-1	1	-1	1	1	2	2	-1	1	-1	2	-1	1	2	1	-1	-1	-1	1	-1	-1	1	-1	1	1	1	1	2	1	1	NaN	-1	-1	1	1	-1	1	1	NaN	NaN	1	NaN	NaN	NaN	1	1
TCGA-VQ-A8E7	0	0	0	1	1	0	0	0	1	1	0	0	0	0	0	-1	0	0	-1	0	1	0	1	0	1	0	0	0	0	0	1	0	0	NaN	-1	0	0	0	0	0	0	NaN	NaN	0	NaN	NaN	NaN	0	0
TCGA-VQ-A8PD	0	0	0	0	0	0	0	0	0	0	0	0	0	0	0	0	0	0	0	0	0	0	0	0	0	0	0	0	0	0	0	0	0	NaN	0	0	0	0	0	0	0	NaN	NaN	0	NaN	NaN	NaN	0	0
TCGA-VQ-A8PE	0	-1	-1	-1	-1	-1	-1	1	0	0	-1	1	-1	1	-1	1	1	1	-1	0	-1	0	-1	-1	0	1	-1	1	1	0	0	-1	-1	NaN	-1	-1	-1	1	-1	0	0	NaN	NaN	1	NaN	NaN	NaN	-1	0
TCGA-VQ-A8PF	0	0	0	0	0	0	0	0	1	1	0	0	0	0	0	0	0	0	0	0	0	0	0	0	0	0	0	0	0	0	1	0	0	NaN	0	0	0	0	0	0	0	NaN	NaN	0	NaN	NaN	NaN	0	0
TCGA-VQ-A8PH	-1	-1	-1	-1	-1	-1	0	-1	1	2	-1	0	1	-1	-1	0	-1	1	0	-1	-1	0	-1	-1	1	1	1	0	-1	0	0	0	0	NaN	-1	-1	0	0	-1	-1	0	NaN	NaN	0	NaN	NaN	NaN	0	0
TCGA-VQ-A8PJ	-1	-1	-1	-1	-1	-1	-1	1	1	1	-1	1	0	0	-1	1	-1	1	0	-1	-1	1	-1	-1	-1	1	0	-1	0	0	1	0	1	NaN	1	1	1	-1	0	0	1	NaN	NaN	2	NaN	NaN	NaN	1	1
TCGA-VQ-A8PK	0	1	-1	-1	-1	1	-1	1	1	1	-1	1	-1	1	-1	-1	2	-1	-1	-1	-1	1	-1	1	1	-1	-1	-1	1	0	1	1	1	NaN	1	-1	1	-1	1	1	1	NaN	NaN	1	NaN	NaN	NaN	1	1
TCGA-VQ-A8PM	-1	-1	-1	0	-1	-1	0	1	1	1	-1	0	-1	1	-1	0	-1	0	-1	1	0	0	0	-1	1	0	-1	0	1	0	1	0	0	NaN	0	-1	0	0	1	0	0	NaN	NaN	1	NaN	NaN	NaN	0	0
TCGA-VQ-A8PO	0	0	0	0	0	0	0	0	0	0	0	0	0	0	0	0	0	0	0	0	0	0	0	0	0	0	0	0	0	0	0	0	0	NaN	0	0	0	0	0	0	0	NaN	NaN	0	NaN	NaN	NaN	0	0
TCGA-VQ-A8PP	0	0	0	0	0	0	0	0	0	0	0	0	0	0	0	0	0	0	-1	0	0	0	0	0	0	0	0	0	0	0	0	0	1	NaN	1	0	1	0	0	0	0	NaN	NaN	0	NaN	NaN	NaN	1	0
TCGA-VQ-A8PQ	0	0	0	0	0	0	0	0	0	0	0	0	0	0	0	0	0	0	0	0	0	0	0	0	0	0	0	0	0	0	0	0	0	NaN	0	0	0	0	0	0	0	NaN	NaN	0	NaN	NaN	NaN	0	0
TCGA-VQ-A8PS	0	1	0	-1	-1	0	0	0	0	0	1	0	-1	0	1	-1	0	-1	0	-1	-1	0	-1	-1	0	-1	-1	-1	0	-1	0	0	1	NaN	0	0	1	-1	-1	0	0	NaN	NaN	0	NaN	NaN	NaN	1	0
TCGA-VQ-A8PT	0	0	0	0	0	0	0	0	0	0	0	0	0	0	0	0	0	0	0	0	0	0	0	0	0	0	0	0	0	0	0	0	0	NaN	0	0	0	0	0	0	0	NaN	NaN	0	NaN	NaN	NaN	0	0
TCGA-VQ-A8PU	1	-1	-1	1	1	-1	0	0	0	0	-1	2	-1	0	-1	1	-1	-1	-1	1	1	0	1	-1	0	-1	-1	-1	0	-1	0	-1	1	NaN	-1	-1	1	1	-1	1	0	NaN	NaN	0	NaN	NaN	NaN	1	0
TCGA-VQ-A8PX	0	-1	-1	0	0	-1	1	-1	0	0	-1	0	1	-1	-1	1	0	0	-1	1	0	1	0	-1	-1	0	1	1	-1	0	0	-1	1	NaN	0	0	1	1	-1	1	1	NaN	NaN	-1	NaN	NaN	NaN	1	0
TCGA-VQ-A8PY	-1	0	0	0	1	0	0	0	1	1	0	-1	1	0	0	-1	-1	1	-1	0	1	1	1	-1	0	1	1	1	0	1	1	-1	0	NaN	0	-1	0	1	0	-1	1	NaN	NaN	0	NaN	NaN	NaN	0	1
TCGA-VQ-A8PZ	0	-1	0	0	0	0	1	1	1	1	0	0	0	1	0	0	0	0	0	-1	0	1	0	-1	1	0	0	0	1	0	1	0	1	NaN	0	0	1	0	-1	0	1	NaN	NaN	1	NaN	NaN	NaN	1	1
TCGA-VQ-A91A	1	-1	1	-1	0	-1	-1	1	1	1	-1	0	-1	0	-1	0	1	0	-1	-1	0	1	0	0	0	0	-1	-1	1	0	1	0	0	NaN	0	-1	0	-1	-1	0	1	NaN	NaN	0	NaN	NaN	NaN	0	1
TCGA-VQ-A91D	0	0	0	0	0	0	0	0	1	1	0	0	0	0	0	0	0	0	0	0	0	0	0	0	0	0	0	0	0	0	1	0	0	NaN	0	1	0	0	0	0	0	NaN	NaN	0	NaN	NaN	NaN	0	0
TCGA-VQ-A91E	1	0	0	0	0	0	0	0	1	1	0	0	1	0	0	0	1	1	0	0	0	0	0	0	0	1	1	1	0	1	1	0	1	NaN	0	0	1	1	0	0	0	NaN	NaN	0	NaN	NaN	NaN	1	0
TCGA-VQ-A91K	0	0	0	0	0	0	0	0	0	0	0	0	0	0	0	0	0	0	-1	0	-1	0	0	0	0	0	0	0	0	0	0	0	0	NaN	0	0	0	0	0	0	0	NaN	NaN	0	NaN	NaN	NaN	0	0
TCGA-VQ-A91N	-1	-1	0	1	1	0	0	-1	0	0	0	-1	1	-1	0	-1	2	0	-1	1	0	2	0	-1	-1	0	1	1	-1	1	0	-1	-1	NaN	2	-1	-1	1	-1	0	0	NaN	NaN	-1	NaN	NaN	NaN	0	0
TCGA-VQ-A91Q	1	0	0	-1	1	0	-1	1	1	1	0	-1	-1	1	0	0	1	-1	-1	-1	1	1	1	-1	1	-1	1	-1	1	1	1	-1	0	NaN	-1	-1	0	-1	0	1	1	NaN	NaN	1	NaN	NaN	NaN	2	1
TCGA-VQ-A91S	0	-1	0	1	1	0	0	1	1	1	0	1	0	0	0	1	0	0	0	0	1	1	1	1	0	1	1	1	1	0	1	-2	0	NaN	1	0	0	-2	-2	0	1	NaN	NaN	0	NaN	NaN	NaN	1	1
TCGA-VQ-A91U	-1	0	0	1	1	0	0	0	1	1	0	2	-1	0	0	0	-1	0	-1	0	1	1	1	0	0	0	-1	1	0	0	1	1	1	NaN	-1	-1	1	1	-1	1	0	NaN	NaN	0	NaN	NaN	NaN	0	0
TCGA-VQ-A91V	-2	0	0	1	1	0	-1	1	1	1	0	0	0	1	0	0	1	-1	-1	1	1	1	1	-1	1	-1	0	0	1	0	1	0	0	NaN	-1	-1	0	0	0	0	0	NaN	NaN	1	NaN	NaN	NaN	0	0
TCGA-VQ-A91W	0	0	0	0	0	0	0	0	1	1	0	0	0	0	0	0	0	0	0	0	0	0	0	0	0	0	0	0	0	0	1	0	0	NaN	0	0	0	0	0	0	0	NaN	NaN	0	NaN	NaN	NaN	0	0
TCGA-VQ-A91X	-1	0	1	1	1	-1	0	-1	1	1	1	1	-1	1	1	1	-1	1	-1	-1	1	0	1	-1	-1	1	-1	0	-1	0	1	0	-1	NaN	-1	-1	-1	-1	-1	0	0	NaN	NaN	-1	NaN	NaN	NaN	-1	0
TCGA-VQ-A91Y	0	-1	0	-1	-1	0	0	-1	0	0	0	1	1	-1	0	-1	0	0	-1	-1	-1	-1	-1	-1	-1	0	1	0	-1	0	0	0	1	NaN	-1	-1	1	0	-1	0	1	NaN	NaN	-1	NaN	NaN	NaN	1	1
TCGA-VQ-A91Z	-1	-1	-1	1	1	-1	-1	1	0	0	-1	0	0	1	-1	-1	-1	-1	-1	-1	1	0	1	-1	0	-1	0	-1	1	-2	0	0	1	NaN	2	0	1	-1	-1	0	1	NaN	NaN	1	NaN	NaN	NaN	2	1
TCGA-VQ-A922	-1	-1	-1	0	1	-1	1	1	0	0	0	2	-1	2	0	0	-1	1	1	1	1	1	1	-1	2	0	0	-1	2	1	0	-1	0	NaN	0	-1	0	-1	1	0	0	NaN	NaN	2	NaN	NaN	NaN	2	1
TCGA-VQ-A923	-1	0	0	0	0	0	0	1	1	1	0	0	0	1	0	0	-1	0	-1	0	0	0	0	1	1	0	0	0	1	0	1	0	1	NaN	0	0	1	0	0	0	0	NaN	NaN	1	NaN	NaN	NaN	1	0
TCGA-VQ-A924	0	0	0	0	0	0	0	0	0	0	0	0	0	0	0	0	0	0	-1	0	0	0	0	0	0	0	0	0	0	0	0	0	0	NaN	0	0	0	0	0	0	0	NaN	NaN	0	NaN	NaN	NaN	0	0
TCGA-VQ-A925	1	-1	2	0	0	-1	-1	-1	1	1	2	2	1	-1	2	2	1	1	-1	-1	0	1	0	1	1	-1	2	1	-1	0	1	-2	1	NaN	0	-1	1	2	-2	-1	2	NaN	NaN	-1	NaN	NaN	NaN	1	2
TCGA-VQ-A927	0	0	0	0	0	0	0	0	0	0	0	0	0	0	0	0	0	0	0	0	0	0	0	-2	0	0	0	0	0	0	0	0	0	NaN	0	0	0	0	0	0	0	NaN	NaN	0	NaN	NaN	NaN	0	0
TCGA-VQ-A928	1	0	0	1	1	0	0	0	-1	-1	0	0	1	0	0	0	1	1	0	0	1	0	1	0	0	1	1	0	0	0	-1	-2	1	NaN	0	0	1	0	0	0	0	NaN	NaN	0	NaN	NaN	NaN	1	0
TCGA-VQ-A92D	-1	2	-1	0	1	-1	-1	1	0	0	-1	2	-1	1	-1	0	0	1	-1	1	1	1	1	1	-1	-1	2	0	-1	1	2	0	0	NaN	0	1	0	-1	2	1	1	NaN	NaN	1	NaN	NaN	NaN	1	1
TCGA-VQ-A94O	-1	-1	0	-1	-1	-2	-1	1	1	1	0	1	-1	1	0	-1	-1	-1	-1	-1	-1	1	-1	0	1	-1	-1	-1	1	0	1	0	1	NaN	-1	0	1	-1	-1	1	1	NaN	NaN	0	NaN	NaN	NaN	-1	1
TCGA-VQ-A94P	0	0	0	0	0	0	0	0	0	0	0	0	0	0	0	0	0	0	0	0	0	0	0	0	0	0	0	0	0	0	0	0	0	NaN	0	0	0	0	0	0	0	NaN	NaN	0	NaN	NaN	NaN	0	0
TCGA-VQ-A94R	0	0	0	-1	-1	0	1	1	1	1	0	2	-1	1	0	-1	0	0	-1	-1	-1	1	-1	1	1	-1	0	-1	1	0	1	1	1	NaN	-1	0	1	-1	-2	0	1	NaN	NaN	1	NaN	NaN	NaN	-1	1
TCGA-VQ-A94T	1	0	0	1	1	0	-1	0	1	1	0	0	-1	0	0	0	1	1	-1	1	0	1	1	-1	0	-1	-1	-1	0	0	1	0	0	NaN	-1	-1	0	-1	-1	0	1	NaN	NaN	0	NaN	NaN	NaN	0	1
TCGA-VQ-A94U	0	-1	1	-1	-1	1	1	-1	0	0	1	0	1	-1	1	-1	0	0	-1	-1	-1	1	-1	-1	1	0	1	0	-1	-1	-1	-1	-1	NaN	-1	-1	-1	0	-1	-1	0	NaN	NaN	-1	NaN	NaN	NaN	-1	0
TCGA-VQ-AA64	0	0	0	0	-1	0	-1	0	1	1	0	1	-1	0	0	-1	0	-1	-1	0	-1	1	-1	0	0	-1	2	0	0	0	1	-1	0	NaN	0	-1	0	0	-1	-1	2	NaN	NaN	0	NaN	NaN	NaN	1	2
TCGA-VQ-AA68	0	-1	-1	-1	1	-1	1	1	-1	-1	-1	1	-1	1	-1	-1	0	-1	-1	0	-1	1	-1	-1	1	-1	-1	1	1	-1	-1	-1	1	NaN	-1	0	1	1	-1	-1	0	NaN	NaN	1	NaN	NaN	NaN	1	0
TCGA-VQ-AA69	0	0	0	0	0	0	0	0	0	0	0	0	0	0	0	0	0	0	0	0	0	0	0	0	0	0	0	0	0	0	0	0	0	NaN	0	0	0	0	0	0	0	NaN	NaN	0	NaN	NaN	NaN	0	0
TCGA-VQ-AA6A	0	-1	-1	-1	-1	-1	-1	-1	1	1	-1	0	-1	-1	-1	0	0	0	0	1	-1	1	-1	1	-1	0	-1	1	-1	-1	2	-1	1	NaN	-1	1	1	1	-1	-1	1	NaN	NaN	-1	NaN	NaN	NaN	1	-1
TCGA-VQ-AA6B	0	1	1	0	0	1	-1	1	1	1	1	1	0	1	1	1	0	0	-1	-1	0	0	0	-1	1	0	0	1	1	0	1	1	-1	NaN	0	-1	-1	1	-1	1	0	NaN	NaN	1	NaN	NaN	NaN	-1	0
TCGA-VQ-AA6D	-1	2	-1	0	2	-1	0	2	0	0	-1	2	-1	2	-1	0	-1	0	-1	0	0	0	2	-1	0	0	0	0	2	2	0	0	0	NaN	0	2	0	-1	-1	0	0	NaN	NaN	0	NaN	NaN	NaN	0	0
TCGA-VQ-AA6F	0	-1	1	-1	1	1	0	1	2	2	1	0	0	1	1	1	0	0	-1	-1	1	0	1	-1	1	0	0	-1	1	0	2	0	1	NaN	2	0	1	-1	-1	0	0	NaN	NaN	1	NaN	NaN	NaN	1	0
TCGA-VQ-AA6G	0	0	0	0	0	0	0	0	0	0	0	2	0	0	0	0	0	0	-1	0	0	0	0	-1	0	0	0	0	0	0	0	0	0	NaN	0	0	0	0	-1	0	0	NaN	NaN	0	NaN	NaN	NaN	0	0
TCGA-VQ-AA6I	-1	1	1	0	0	1	-1	-1	1	1	1	-1	-1	0	1	0	-1	-1	-2	-1	0	0	0	-1	0	-1	-1	0	0	0	1	-1	0	NaN	0	0	0	0	-2	1	0	NaN	NaN	-1	NaN	NaN	NaN	0	0
TCGA-VQ-AA6J	0	1	-1	-1	1	-1	0	1	1	1	-1	0	0	1	-1	0	0	0	-1	-1	1	0	1	-1	1	0	0	0	1	0	1	1	1	NaN	-1	0	1	0	-1	1	0	NaN	NaN	1	NaN	NaN	NaN	1	0
TCGA-VQ-AA6K	1	1	1	1	1	1	-1	0	0	0	1	0	0	0	1	1	1	-1	-1	-1	1	1	1	-1	0	-1	0	-1	0	0	0	0	1	NaN	-1	1	1	-1	-1	0	1	NaN	NaN	0	NaN	NaN	NaN	1	1
TCGA-BR-4183	-1	-1	-1	1	2	-1	1	0	0	0	-1	1	-1	0	-1	-1	-1	-1	0	-1	1	1	0	-1	-1	1	0	0	0	0	0	0	0	NaN	1	-1	0	0	0	0	2	NaN	NaN	0	NaN	NaN	NaN	0	0
TCGA-BR-4184	0	0	0	0	0	0	0	0	1	1	0	1	0	0	0	-1	0	0	-1	0	0	0	0	0	0	0	0	-1	0	0	1	0	0	NaN	0	0	0	-1	0	0	0	NaN	NaN	0	NaN	NaN	NaN	0	0
TCGA-BR-4187	0	1	1	0	0	1	0	0	1	1	1	0	0	0	1	0	0	0	0	0	0	0	0	0	0	0	0	0	0	1	1	0	0	NaN	0	1	0	0	0	0	0	NaN	NaN	0	NaN	NaN	NaN	0	0
TCGA-BR-4188	0	0	0	0	0	0	0	0	0	0	0	0	0	0	0	0	0	0	0	0	0	0	0	0	0	0	0	0	0	0	0	0	0	NaN	0	0	0	0	0	0	0	NaN	NaN	0	NaN	NaN	NaN	0	0
TCGA-BR-4191	0	0	0	1	1	-1	0	1	1	1	0	1	-1	0	0	0	0	0	-1	-1	1	0	1	0	0	0	1	-1	1	-1	1	0	0	NaN	-1	0	0	-1	-1	0	0	NaN	NaN	1	NaN	NaN	NaN	1	0
TCGA-BR-4201	0	0	0	0	0	0	0	0	0	0	0	0	0	0	0	0	0	0	0	0	0	0	0	0	0	0	0	0	0	0	0	0	0	NaN	0	0	0	0	0	0	0	NaN	NaN	0	NaN	NaN	NaN	0	0
TCGA-BR-4253	0	0	0	0	0	0	0	0	0	0	0	0	0	0	0	0	0	0	0	0	0	0	0	0	0	0	0	0	0	0	0	0	0	NaN	0	0	0	0	0	0	0	NaN	NaN	0	NaN	NaN	NaN	0	0
TCGA-BR-4255	-1	-1	-1	-1	-1	-1	0	0	0	0	-1	1	1	0	-1	0	-1	0	-1	-1	-1	1	-1	0	0	0	1	0	0	0	2	0	-1	NaN	-1	-1	-1	0	0	0	1	NaN	NaN	0	NaN	NaN	NaN	1	1
TCGA-BR-4256	0	0	0	0	0	0	0	0	0	0	0	0	0	0	0	0	0	0	0	0	0	0	0	0	0	0	0	0	0	0	0	0	0	NaN	0	0	0	0	0	0	0	NaN	NaN	0	NaN	NaN	NaN	0	0
TCGA-BR-4257	-1	1	1	-1	-1	1	-1	-1	1	1	1	1	-1	-1	1	1	-1	-1	-1	-1	-1	1	-1	-1	-1	-1	-1	1	-1	0	1	0	1	NaN	-1	-1	1	1	-1	0	1	NaN	NaN	-1	NaN	NaN	NaN	1	1
TCGA-BR-4267	-1	0	0	-1	0	0	0	1	0	0	0	1	0	0	0	0	-1	1	0	0	-1	1	0	-1	0	1	0	-1	1	0	0	0	0	NaN	0	-1	0	-1	0	0	1	NaN	NaN	1	NaN	NaN	NaN	1	2
TCGA-BR-4279	0	-1	0	0	0	0	-1	0	0	0	0	0	0	0	0	-1	0	0	0	0	0	0	0	0	0	0	-1	-1	0	0	0	0	0	NaN	0	0	0	-1	0	0	0	NaN	NaN	0	NaN	NaN	NaN	0	0
TCGA-BR-4280	0	0	0	0	0	0	0	0	0	0	0	0	0	0	0	0	0	0	0	0	0	0	0	0	0	0	0	0	0	0	0	0	0	NaN	0	0	0	0	0	0	0	NaN	NaN	0	NaN	NaN	NaN	0	0
TCGA-BR-4292	0	0	0	1	1	0	0	0	0	0	0	0	0	0	0	0	0	0	0	0	1	0	1	0	0	0	0	0	0	0	0	0	0	NaN	1	0	0	0	0	0	0	NaN	NaN	0	NaN	NaN	NaN	0	0
TCGA-BR-4294	0	-1	-1	0	0	-1	-1	-1	0	0	-1	-1	0	-1	-1	-1	0	0	0	-1	0	1	0	-1	-1	0	0	-1	-1	-1	0	0	0	NaN	0	-1	0	-1	-1	0	1	NaN	NaN	-1	NaN	NaN	NaN	0	1
TCGA-BR-4357	0	-1	0	0	2	0	0	1	1	1	2	0	0	2	2	0	1	1	0	0	0	1	1	0	0	1	1	-2	1	0	1	1	1	NaN	0	-1	1	0	0	1	1	NaN	NaN	1	NaN	NaN	NaN	1	1
TCGA-BR-4361	0	0	0	0	0	0	0	0	0	0	0	0	0	0	0	0	0	0	0	0	0	0	0	0	0	0	0	0	0	0	0	0	0	NaN	0	0	0	0	0	0	0	NaN	NaN	0	NaN	NaN	NaN	0	0
TCGA-BR-4362	0	0	0	1	1	0	0	0	1	1	0	1	0	0	0	0	0	0	0	0	1	0	1	0	0	0	0	0	0	0	1	0	0	NaN	1	0	0	0	0	0	0	NaN	NaN	0	NaN	NaN	NaN	0	0
TCGA-BR-4363	0	0	0	0	0	0	0	0	0	0	0	-1	0	0	0	0	0	0	-1	0	0	0	0	0	0	0	0	0	0	0	0	0	0	NaN	0	0	0	0	0	0	0	NaN	NaN	0	NaN	NaN	NaN	0	0
TCGA-BR-4366	-1	-1	-1	-1	1	-1	1	0	0	0	-1	1	1	0	-1	-1	0	1	-1	-1	1	2	1	0	0	0	1	0	0	0	0	0	0	NaN	0	0	0	0	-2	0	0	NaN	NaN	0	NaN	NaN	NaN	1	0
TCGA-BR-4367	0	0	-1	-1	1	-1	1	-1	1	1	-1	1	-1	-1	-1	1	0	0	-1	-1	1	0	1	-1	-1	0	-1	1	-1	0	1	0	-2	NaN	-1	-1	1	1	-1	0	0	NaN	NaN	-1	NaN	NaN	NaN	1	0
TCGA-BR-4368	1	1	1	0	0	1	0	0	1	1	1	1	1	0	1	1	1	1	0	0	0	0	0	0	0	1	1	1	0	1	1	0	1	NaN	0	0	1	1	0	0	0	NaN	NaN	0	NaN	NaN	NaN	1	0
TCGA-BR-4369	1	0	-1	1	0	-1	-1	-1	1	1	0	0	-1	2	0	1	0	0	-1	-1	0	1	0	0	2	0	-1	1	-1	0	1	1	-1	NaN	1	0	-1	1	-1	1	1	NaN	NaN	-1	NaN	NaN	NaN	0	1
TCGA-BR-4370	0	0	0	0	0	0	0	0	1	1	0	0	0	0	0	0	0	0	0	0	0	0	0	0	0	0	0	0	0	0	1	0	0	NaN	0	0	0	0	0	0	0	NaN	NaN	0	NaN	NaN	NaN	0	0
TCGA-BR-4371	0	0	0	0	0	0	0	0	1	1	0	0	0	0	0	0	0	0	0	0	0	1	0	0	0	0	0	0	0	1	1	0	0	NaN	0	0	0	0	0	0	1	NaN	NaN	0	NaN	NaN	NaN	0	1
TCGA-CG-4300	1	0	0	0	0	1	-1	-1	1	1	0	0	1	-1	0	1	1	-1	-1	-1	0	0	0	-1	2	-1	1	1	-1	0	1	-1	0	NaN	0	0	0	1	-1	-1	0	NaN	NaN	-1	NaN	NaN	NaN	0	0
TCGA-CG-4301	-1	0	0	0	2	0	-1	0	2	2	0	0	0	0	0	0	0	0	0	-1	2	0	2	-1	0	0	0	-1	0	2	-1	0	0	NaN	-1	0	0	0	-1	0	0	NaN	NaN	0	NaN	NaN	NaN	2	0
TCGA-CG-4304	0	0	0	-1	1	0	-1	1	1	1	0	0	0	0	0	0	0	0	0	0	-1	0	0	-1	0	0	1	-1	1	0	1	0	0	NaN	-1	0	0	-1	-1	0	0	NaN	NaN	1	NaN	NaN	NaN	0	0
TCGA-CG-4305	0	0	0	0	0	0	0	0	1	1	0	0	0	0	0	0	0	0	0	0	0	0	0	0	0	0	0	0	0	0	1	0	1	NaN	0	0	1	0	0	0	0	NaN	NaN	0	NaN	NaN	NaN	1	0
TCGA-CG-4306	0	0	0	0	0	0	0	0	0	0	0	0	0	0	0	0	0	0	0	0	0	0	0	0	0	0	0	0	0	0	0	0	0	NaN	0	0	0	0	0	0	0	NaN	NaN	0	NaN	NaN	NaN	0	0
TCGA-CG-4436	-1	-1	1	1	1	1	-1	1	2	2	1	1	-1	1	1	0	-1	-1	0	-1	1	1	1	-1	1	-1	-1	0	1	1	2	0	1	NaN	1	1	1	0	-2	0	1	NaN	NaN	1	NaN	NaN	NaN	1	1
TCGA-CG-4438	0	1	1	-1	0	-1	-1	-1	-1	-1	1	1	0	-1	1	1	0	0	-1	-1	0	1	0	0	0	0	0	1	-1	-1	-1	0	-1	NaN	-1	-1	-1	1	-1	0	1	NaN	NaN	-1	NaN	NaN	NaN	-1	1
TCGA-CG-4440	0	0	0	0	0	0	1	-1	1	1	0	0	-1	0	0	0	0	0	-1	-1	0	0	0	-1	1	0	0	0	-1	0	1	1	0	NaN	-1	-1	0	0	-1	1	0	NaN	NaN	-1	NaN	NaN	NaN	0	0
TCGA-CG-4442	0	0	0	0	0	0	0	0	0	0	0	0	0	0	0	0	0	0	0	0	0	0	0	0	0	0	0	0	0	0	0	0	0	NaN	0	0	0	0	0	0	0	NaN	NaN	0	NaN	NaN	NaN	0	0
TCGA-CG-4443	0	1	0	0	0	-1	-1	2	-1	-1	0	1	0	0	0	-1	0	0	0	0	0	0	0	-1	0	-1	1	-1	1	-1	-1	0	0	NaN	0	1	0	-1	-1	1	1	NaN	NaN	2	NaN	NaN	NaN	0	0
TCGA-CG-4444	2	-1	1	1	0	1	1	-1	0	0	1	0	-1	-1	1	-1	2	1	-1	-1	0	0	0	-1	1	1	-1	1	-1	-1	0	0	1	NaN	2	-1	1	1	-1	1	0	NaN	NaN	-1	NaN	NaN	NaN	1	0
TCGA-CG-4449	0	-1	-1	0	0	2	2	0	0	0	-1	2	0	0	-1	2	0	0	-1	-1	-1	0	2	-1	-1	0	0	0	0	-1	-1	-1	0	NaN	-1	2	0	0	-1	2	0	NaN	NaN	2	NaN	NaN	NaN	0	2
TCGA-CG-4455	0	-1	-1	-1	-1	-1	0	1	0	0	-1	1	-1	1	-1	0	0	0	-1	-1	-1	0	-1	1	1	0	-1	-1	1	0	2	0	1	NaN	-1	0	1	-1	-1	0	0	NaN	NaN	1	NaN	NaN	NaN	1	0
TCGA-CG-4460	1	1	1	0	0	0	0	1	0	0	1	0	-1	1	1	-1	1	1	0	0	0	1	0	1	1	1	-1	0	1	-1	0	1	0	NaN	1	-1	0	0	0	0	1	NaN	NaN	1	NaN	NaN	NaN	0	1
TCGA-CG-4462	0	1	1	0	0	1	0	0	0	0	1	0	0	0	1	0	0	0	0	0	0	0	0	0	0	0	0	0	0	0	0	0	0	NaN	0	0	0	0	0	-2	0	NaN	NaN	0	NaN	NaN	NaN	0	0
TCGA-CG-4465	0	0	0	0	0	0	0	0	0	0	0	0	0	0	0	0	0	0	0	0	0	0	0	0	0	0	0	0	0	0	0	0	0	NaN	0	0	0	0	0	0	0	NaN	NaN	0	NaN	NaN	NaN	0	0
TCGA-CG-4466	0	0	0	0	1	0	-1	0	1	1	0	1	-1	0	0	-1	1	0	-1	-1	1	1	1	0	0	0	-1	0	0	0	1	-1	-1	NaN	1	-1	-1	0	-1	-1	1	NaN	NaN	0	NaN	NaN	NaN	-1	1
TCGA-CG-4469	0	0	0	0	0	0	0	-1	1	1	0	0	0	1	0	0	0	0	-1	0	0	1	0	-1	0	0	0	0	-1	1	1	0	0	NaN	0	0	0	-1	0	0	1	NaN	NaN	0	NaN	NaN	NaN	0	1
TCGA-CG-4472	0	1	1	0	0	1	0	0	2	2	1	0	0	0	1	0	0	1	0	0	0	1	0	0	0	1	1	1	0	1	0	-1	1	NaN	0	0	1	1	0	2	1	NaN	NaN	0	NaN	NaN	NaN	2	1
TCGA-CG-4474	1	0	0	0	0	0	0	0	1	1	0	0	0	0	0	0	1	1	1	0	0	0	0	0	0	1	0	-2	0	0	1	1	0	NaN	0	0	0	0	0	1	0	NaN	NaN	0	NaN	NaN	NaN	0	0
TCGA-CG-4475	0	-1	1	0	0	1	-1	-1	1	1	1	-1	-1	1	1	0	0	0	-1	-1	0	-1	0	-1	1	-1	-1	0	1	0	-1	0	0	NaN	0	1	0	0	-1	0	0	NaN	NaN	1	NaN	NaN	NaN	0	0
TCGA-CG-4476	0	-1	1	1	1	1	0	0	1	1	1	0	0	0	1	0	0	1	-1	-1	1	0	1	0	0	1	0	0	0	0	1	-1	1	NaN	-1	-1	1	0	-1	-1	0	NaN	NaN	0	NaN	NaN	NaN	1	0
TCGA-CG-4477	1	-1	0	1	1	0	-1	1	0	0	0	1	-1	1	0	-1	-1	0	-1	-1	1	0	1	-1	1	0	1	1	1	0	0	1	1	NaN	-1	-1	1	1	-1	1	0	NaN	NaN	1	NaN	NaN	NaN	1	0
TCGA-B7-5816	0	0	0	0	0	0	0	0	0	0	0	0	0	0	0	0	0	0	0	0	0	0	0	0	0	0	0	0	0	0	0	0	0	NaN	0	0	0	0	0	0	0	NaN	NaN	0	NaN	NaN	NaN	2	0
TCGA-B7-5818	0	0	0	0	0	0	0	1	1	1	0	0	0	1	0	0	0	0	-1	0	0	0	0	-1	1	0	0	0	1	0	1	0	2	NaN	0	1	2	0	0	0	0	NaN	NaN	1	NaN	NaN	NaN	1	0
TCGA-CD-5798	1	0	0	0	0	0	0	0	0	0	0	0	0	0	0	0	1	1	0	0	0	0	0	0	0	1	0	0	0	0	0	0	0	NaN	1	0	0	0	0	0	0	NaN	NaN	0	NaN	NaN	NaN	0	0
TCGA-CD-5799	1	0	0	-1	-1	0	-1	0	2	2	0	1	-1	-1	0	-1	1	1	1	-1	-1	-1	-1	-1	2	1	-1	-1	0	0	0	0	1	NaN	-1	-1	1	-1	-1	0	0	NaN	NaN	0	NaN	NaN	NaN	1	0
TCGA-CD-5800	-1	-1	1	0	1	-1	0	1	-1	-1	0	0	0	0	0	-1	-1	-1	2	-1	1	1	1	-1	1	0	0	-1	1	1	0	-1	0	NaN	-1	-1	0	-1	-1	0	0	NaN	NaN	1	NaN	NaN	NaN	1	1
TCGA-CD-5801	0	1	1	1	1	1	0	0	1	1	1	0	1	0	1	0	0	0	0	0	1	0	1	0	0	0	1	0	0	1	1	1	1	NaN	1	0	1	0	0	1	0	NaN	NaN	0	NaN	NaN	NaN	1	0
TCGA-CD-5802	0	-1	0	-1	0	-1	-1	0	0	0	0	0	-1	0	0	-1	0	-1	0	-1	0	-2	0	0	0	-1	-1	-1	0	0	0	0	0	NaN	0	0	0	0	-1	0	0	NaN	NaN	1	NaN	NaN	NaN	0	1
TCGA-CD-5803	0	-1	-1	-1	-1	-1	0	0	0	0	-1	1	0	0	-1	0	0	0	0	-1	-1	0	-1	0	0	0	0	0	0	0	0	0	1	NaN	-1	0	1	0	-2	0	0	NaN	NaN	0	NaN	NaN	NaN	1	0
TCGA-CG-5717	0	0	0	0	0	0	0	0	0	0	0	0	0	0	0	2	0	0	-1	0	0	0	0	0	0	0	0	0	0	0	0	0	0	NaN	0	0	0	0	-1	0	0	NaN	NaN	0	NaN	NaN	NaN	0	0
TCGA-CG-5718	0	-1	0	0	1	0	0	0	1	1	0	2	-1	0	0	0	0	0	0	0	0	1	0	2	0	0	2	-1	0	-1	1	1	0	NaN	-1	0	0	0	0	1	0	NaN	NaN	0	NaN	NaN	NaN	0	0
TCGA-CG-5719	0	1	1	0	0	1	-1	1	0	0	1	-1	0	1	1	0	0	0	-1	0	0	0	0	-1	1	0	0	-1	1	0	0	-1	1	NaN	-1	0	1	-1	-1	0	0	NaN	NaN	1	NaN	NaN	NaN	1	1
TCGA-CG-5720	0	0	0	0	0	0	0	0	0	0	0	0	0	0	0	0	0	0	0	-2	0	0	0	0	0	0	0	0	0	0	0	0	0	NaN	0	0	0	0	1	0	0	NaN	NaN	0	NaN	NaN	NaN	0	0
TCGA-CG-5721	0	0	0	0	0	0	0	0	0	0	0	0	0	0	0	0	0	0	0	0	0	0	0	0	0	0	0	0	0	0	0	0	0	NaN	0	0	0	0	0	0	0	NaN	NaN	0	NaN	NaN	NaN	0	0
TCGA-CG-5722	1	1	1	0	0	1	0	1	0	0	1	0	0	1	1	1	1	1	0	1	0	0	0	1	1	1	0	1	1	0	0	0	0	NaN	0	0	0	1	1	0	0	NaN	NaN	1	NaN	NaN	NaN	0	0
TCGA-CG-5723	0	0	0	0	0	0	0	0	0	0	0	0	0	0	0	0	-2	0	0	0	0	0	0	0	0	0	0	0	0	0	0	0	0	NaN	0	0	0	0	0	0	0	NaN	NaN	0	NaN	NaN	NaN	0	0
TCGA-CG-5724	1	-1	-1	0	0	-1	-1	1	1	1	-1	-1	0	1	-1	-1	1	1	-1	0	0	-1	0	1	2	0	0	-1	1	0	1	1	-1	NaN	-1	-1	-1	-1	0	1	-1	NaN	NaN	1	NaN	NaN	NaN	1	-1
TCGA-CG-5725	-1	0	0	0	0	0	-1	0	1	1	0	0	-1	0	0	-1	-1	-1	-1	0	0	0	0	1	0	-1	0	0	0	-1	1	0	1	NaN	-1	-1	1	-1	-1	0	0	NaN	NaN	1	NaN	NaN	NaN	1	0
TCGA-CG-5726	0	0	0	0	0	0	0	0	1	1	0	0	0	0	0	0	0	0	0	0	0	0	0	0	0	0	0	0	0	1	1	0	0	NaN	0	0	0	0	0	0	0	NaN	NaN	0	NaN	NaN	NaN	0	0
TCGA-CG-5727	1	0	0	0	0	0	0	0	1	1	0	0	0	0	0	0	1	1	0	-1	0	0	0	-1	0	1	0	0	0	1	1	0	1	NaN	0	0	1	0	-1	0	0	NaN	NaN	1	NaN	NaN	NaN	0	0
TCGA-CG-5728	0	0	0	0	0	0	0	0	0	0	0	0	0	0	0	0	0	0	-1	0	0	0	0	0	0	0	0	0	0	0	0	0	0	NaN	0	0	0	0	0	0	-1	NaN	NaN	0	NaN	NaN	NaN	-1	-1
TCGA-CG-5730	0	1	1	0	0	1	-1	2	0	0	1	2	-1	2	1	-1	0	0	-1	-1	0	1	0	-1	1	0	1	0	2	0	0	0	0	NaN	-1	0	0	0	0	0	1	NaN	NaN	-1	NaN	NaN	NaN	0	1
TCGA-CG-5732	-1	0	0	0	0	0	0	1	0	0	0	1	-1	1	0	-1	-1	1	-1	-1	0	0	0	-1	0	1	1	0	1	0	0	0	0	NaN	0	-1	0	0	0	0	0	NaN	NaN	1	NaN	NaN	NaN	0	0
TCGA-CG-5733	0	0	0	0	0	0	0	0	1	1	0	0	0	0	0	0	0	0	0	0	0	0	0	0	0	0	0	0	0	0	1	0	0	NaN	0	0	0	0	0	0	0	NaN	NaN	0	NaN	NaN	NaN	0	0
TCGA-CG-5734	0	0	0	0	0	0	0	0	0	0	0	0	0	0	0	0	0	0	0	0	0	0	0	0	0	0	0	0	0	-2	0	0	0	NaN	0	0	0	0	0	0	0	NaN	NaN	0	NaN	NaN	NaN	0	0
TCGA-D7-5577	0	0	0	0	0	0	0	0	0	0	0	0	0	0	0	0	0	0	0	0	0	0	0	0	0	0	0	0	0	0	0	0	0	NaN	0	0	0	0	0	0	0	NaN	NaN	0	NaN	NaN	NaN	0	1
TCGA-D7-5578	1	0	0	1	1	0	0	0	1	1	0	-1	0	0	0	-1	1	1	0	-1	1	1	1	0	0	1	0	-1	0	0	1	-1	1	NaN	0	-1	1	-1	-1	-1	1	NaN	NaN	0	NaN	NaN	NaN	-1	1
TCGA-D7-5579	-1	-1	-1	0	1	-1	-1	-1	1	1	-1	0	0	-1	-1	-1	0	0	-1	-1	1	1	1	-1	-1	0	0	-1	-1	-1	1	0	0	NaN	1	-1	0	-1	0	0	1	NaN	NaN	-1	NaN	NaN	NaN	0	1
TCGA-EQ-5647	-1	0	0	1	1	0	-1	1	0	0	0	0	1	1	0	-1	2	-1	-1	-1	1	1	1	1	1	-1	1	-1	1	-1	0	0	-1	NaN	1	-1	-1	-1	-1	0	1	NaN	NaN	1	NaN	NaN	NaN	2	1
[truncated: 1,853 more columns]

## Sheet: Tab4
RPPA	ABCB1	ABCC10	ABL1	ACACA	ACVRL1	ADAR	AGR2	AKT1	AKT2	AKT3	ALCAM	ALDH1A2	ALK	ANXA1	ARAF	AREG	ASNS	ATM	AURKA	AURKB	BAK1	BAP1	BAX	BCL2	BCL2A1	BCL2L1	BIRC2	BIRC5	BRAF	BRCA1	BRCA2	BRD4	CASP3	CASP7	CASP8	CBLC	CCND1	CCNE1	CD274	CD44	CDH2	CDK1	CDK4	CDK6	CDKN1A	CDKN1B	CDKN2A	CFLAR	CHEK1
RPPA -2			BR-8285		HU-A4GF,D7-A4YY,BR-4357,CG-4474,CD-5798		VQ-AA6J	HU-A4GF,VQ-A91S,CG-5733	HU-A4G3,D7-A4YY	HU-A4HD		CG-4441,BR-8373,D7-A4YY	BR-8360,BR-A452	BR-6456,CD-8524,HU-A4GF	CG-4437,IN-7808,3M-AB47,CG-5734			CG-4441,BR-8060,BR-8297,HU-A4GX,VQ-A928,BR-4357,CG-4474		D7-6521,HJ-7597,IN-A6RO	F1-6874,D7-A4YY,BR-4361,BR-4371	CG-4437,CD-8531,D7-A4YY,HU-A4GX,VQ-A928,BR-4253,D7-5578		FP-7829,IN-7808,BR-8483,BR-8487,FP-A4BF,HU-A4GD,HU-A4H2,HU-A4H5,HU-A4HD,VQ-A8E0,CD-5800			BR-8060,BR-8297,CD-A48A,HU-A4GH,CG-4474		D7-6818,FP-8631,B7-A5TN	CG-4441,IN-A6RO,VQ-AA64	CG-4441,CD-A487	HF-7136,HU-A4GH,VQ-AA6A,VQ-AA6D	BR-6456,CG-4437,BR-7717,BR-7851,BR-8059,HU-8238,FP-A4BF,BR-A4QM,HU-A4H4,D7-A6EY,RD-A7C1,VQ-A8DZ,VQ-A91S,VQ-A94R,VQ-AA6I,CG-4436,CD-5803	BR-6458	CG-4441,BR-A4QM,CG-4462,CG-5720	D7-A4YY	IN-7808,BR-4361	HU-8243	CG-4441,D7-6820,BR-7717,BR-8060,CD-8524,HU-A4GF,BR-A4PE,IN-A6RI,KB-A6F5,VQ-A8DT,CG-4444,CG-5724	BR-8360	D7-6525,D7-6527,BR-8297,HU-A4H4,CG-4301,CD-5798	HU-A4GX			HF-7134,D7-A4YY,BR-4361	CD-8535,VQ-A8P3,VQ-A928	CG-4441,D7-6519,D7-6520,BR-6709,D7-6815,BR-7717,BR-7722,IP-7968,BR-7959,BR-8059,CD-8524,CD-8532,CD-8534,D7-8576,FP-8099,FP-8211,HU-8244,BR-8677,BR-8683,CD-A48A,HU-A4G3,BR-A4J1,BR-A4PE,D7-A6EV,IN-A6RL,KB-A6F7,R5-A7ZR,R5-A805,RD-A8N1,VQ-A8DT,VQ-A8P3,ZA-A8F6,IN-AB1X,KB-A93J,VQ-A8PJ,VQ-AA68,CG-4438,CG-4440,CG-4444,CG-4472,CG-4477,CD-5798,CG-5719,CG-5720,CG-5724,CG-5725	CG-4441,BR-A4QM,VQ-A8P3,CG-4462,CG-5720	VQ-A91S
RPPA -1	D7-6820,HF-7136,BR-8077,BR-8369,D7-8575,IN-8462,BR-8678,BR-A4CS,HU-A4GH,BR-A4CQ,HU-A4GC,HU-A4GD,HU-A4H4,HU-A4H6,HU-A4HD,B7-A5TN,IN-A6RI,R5-A7O7,VQ-A8DU,VQ-A8DZ,KB-A93H,VQ-A928,VQ-AA68,CG-4438,CG-4443,CD-5800	D7-6519,D7-6520,D7-6521,D7-6525,BR-7716,HJ-7597,CD-8530,CD-8532,CD-8535,CD-A48A,BR-A4J1,BR-A4PF,HU-A4GD,HU-A4GP,HU-A4GU,HU-A4H2,HU-A4HD,D7-A6EX,MX-A663,RD-A7C1,IN-A7NU,R5-A7ZR,RD-A8N5,VQ-A8DL,VQ-A91N,VQ-AA6I,BR-4294,BR-4363,CG-4475,CG-5719,CG-5724,D7-5578	BR-6454,BR-6456,BR-6457,BR-6458,D7-6519,D7-6520,D7-6521,D7-6525,D7-6527,BR-6803,D7-6815,D7-6817,BR-7716,BR-7723,HF-7131,BR-7901,BR-8058,BR-8077,BR-8286,BR-8291,BR-8364,BR-8365,CD-8524,CD-8525,CD-8527,CD-8532,CD-8533,D7-8575,D7-8576,D7-8578,EQ-8122,FP-8099,FP-8211,HU-8243,HU-8245,BR-8483,BR-8484,BR-8485,BR-8679,BR-8686,FP-8631,BR-A4CS,CD-A48C,HU-A4GH,BR-A4J1,BR-A4PF,CD-A4MH,D7-A4YU,HU-A4H2,HU-A4H6…	BR-6456,BR-6458,D7-6519,D7-6528,BR-7704,HF-7136,BR-8291,CD-8524,CD-8528,CD-8533,HU-8249,BR-8484,BR-8485,BR-8683,BR-8690,IN-8663,CD-A48C,BR-A452,BR-A4PD,BR-A4PF,HU-A4GP,B7-A5TJ,D7-A6EX,MX-A663,RD-A7C1,R5-A7O7,RD-A7BT,R5-A7ZE,SW-A7EB,FP-A8CX,RD-A8N1,VQ-A8E2,KB-A93H,VQ-A8PJ,VQ-A91N,VQ-AA6A,BR-4183,BR-4257,BR-4294,BR-4367,CG-4449,D7-5579	BR-6456,D7-6519,D7-6528,BR-7703,BR-7704,BR-7715,IN-7806,BR-7901,BR-8060,BR-8286,EQ-8122,FP-8211,BR-8483,BR-8485,BR-8683,CD-A486,CD-A489,HU-A4GH,BR-A4J6,BR-A4PF,BR-A4QI,CD-A4MH,HU-A4H2,HU-A4H5,D7-A6F2,R5-A7O7,IN-A6RS,SW-A7EB,VQ-A8DL,VQ-A8DU,KB-A93H,KB-A93J,VQ-A8PK,VQ-AA64,VQ-AA68,VQ-AA6I,VQ-AA6K,BR-4257,CG-4300,CG-4436,CG-4443,CG-4476,CG-4477,CD-5802	BR-7704,IP-7968,HU-8249,HU-8604,BR-A4PD,MX-A663,KB-A93H,CG-4444,CD-5799,CD-5802,CG-5724	D7-6519,CD-8527,D7-8573,BR-8678,RD-A8MW,VQ-A8DV,VQ-A8E0,VQ-A91S,VQ-AA64,BR-4255,CG-4443,CG-4444	BR-6454,BR-6458,BR-6565,D7-6519,D7-6520,D7-6521,D7-6525,D7-6527,BR-6564,BR-6709,BR-6803,D7-6815,BR-7704,BR-7715,BR-7716,HF-7131,HF-7133,IN-7806,FP-7916,HJ-7597,IP-7968,BR-7959,BR-8058,BR-8060,BR-8080,BR-8286,BR-8289,BR-8373,CD-8524,CD-8533,CD-8534,CD-8535,D7-8575,D7-8576,EQ-8122,FP-8099,HU-8245,HU-8249,IN-8462,BR-8381,BR-8483,BR-8484,BR-8485,BR-8589,BR-8678,BR-8686,BR-8690,BR-A4CS,CD-A489,CD-A48C…	D7-6527,D7-6528,D7-6817,D7-6820,BR-7704,BR-7715,BR-7723,BR-8060,BR-8289,BR-8369,BR-8373,CD-8525,CD-8527,CD-8533,D7-8573,FP-8099,FP-8211,HU-8243,BR-8678,FP-8631,BR-A4CS,CD-A486,CD-A489,HU-A4GH,BR-A4PD,BR-A4PF,BR-A4QI,CD-A4MH,HU-A4GP,HU-A4GU,HU-A4H2,HU-A4H4,HU-A4HD,B7-A5TJ,B7-A5TN,D7-A6EX,D7-A6F0,D7-A6F2,IN-A6RI,KB-A6F5,R5-A7O7,IN-A6RS,IN-A7NT,IN-A7NU,R5-A7ZE,RD-A8MW,VQ-A8DU,VQ-A8DZ,KB-A93H,VQ-A8E0…	BR-6456,D7-6519,BR-7704,IP-7968,BR-8362,D7-8576,FP-8211,HU-8604,IN-8663,BR-A4CR,CD-A486,CD-A48A,BR-A4PD,HU-A4GP,HU-A4H0,B7-A5TN,D7-A6F2,KB-A93H,CG-5724	BR-6565,D7-6519,D7-6526,D7-6528,BR-7704,BR-7715,BR-7716,IN-7806,BR-7959,BR-8060,BR-8077,BR-8289,CD-8533,FP-8099,HU-8249,BR-8485,BR-8486,BR-A4CR,FP-A4BF,BR-A4CQ,BR-A4IY,BR-A4J1,BR-A4PF,BR-A4QI,HU-A4GC,HU-A4GU,D7-A6EX,MX-A663,IN-A6RO,KB-A6F5,R5-A7ZF,SW-A7EB,VQ-A8DV,KB-A93H,VQ-A91N,VQ-A94R,VQ-A94U,BR-4255,BR-4369,CG-4301,CG-4438,CG-4440,CG-4466,CG-5724,D7-5578	BR-6454,D7-6518,D7-6519,D7-6520,D7-6525,D7-6526,D7-6527,D7-6528,D7-6817,D7-6822,BR-7704,BR-7723,HF-7131,HF-7136,BR-7901,FP-7998,HJ-7597,IP-7968,BR-8286,BR-8289,CD-8525,CD-8526,CD-8527,CD-8530,CD-8535,D7-8570,D7-8576,EQ-8122,HU-8245,HU-8249,IN-8462,BR-8483,BR-8686,BR-8690,HU-8604,BR-A4CR,CD-A48A,CD-A48C,FP-A4BF,BR-A4J1,BR-A4PD,BR-A4PE,BR-A4PF,BR-A4QI,CD-A4MH,EQ-A4SO,HU-A4GD,HU-A4GP,HU-A4H0,HU-A4H2…	D7-6528,FP-7829,HF-7131,HJ-7597,BR-8060,BR-8284,CD-8535,D7-8576,HU-8243,BR-A4CR,CD-A48A,BR-A4CQ,D7-A4YT,D7-A74A,IN-A6RL,IN-A6RR,RD-A7C1,IN-A7NU,VQ-A8DL,VQ-A8DU,VQ-A8E0,VQ-A8PJ,VQ-AA64,CG-4475,D7-5579	BR-6454,BR-6457,BR-6458,D7-6519,D7-6520,D7-6521,D7-6525,D7-6527,BR-6803,D7-6815,BR-7715,BR-7716,BR-7717,BR-7723,F1-6875,HF-7131,HF-7133,BR-7901,BR-8058,BR-8291,BR-8364,BR-8365,CD-8525,CD-8527,CD-8532,CD-8533,D7-8575,D7-8576,D7-8578,EQ-8122,FP-8099,FP-8211,HU-8243,HU-8249,IN-8462,BR-8483,BR-8484,BR-8485,BR-8679,BR-8682,BR-8686,BR-8687,FP-8631,BR-A4CS,CD-A486,CD-A489,CD-A48C,HU-A4GH,BR-A4CQ,BR-A4J1…	BR-6458,D7-6528,D7-6815,D7-6817,D7-6822,IN-7806,BR-8059,BR-8291,BR-8362,BR-8365,CD-8524,CD-8532,CD-8533,CD-8534,D7-8575,EQ-8122,FP-8211,BR-8683,IN-8663,BR-A44U,CD-A489,FP-A4BF,BR-A4CQ,CD-A4MH,HU-A4GD,HU-A4H2,HU-A4H4,HU-A4H5,B7-A5TI,B7-A5TN,D7-A6EX,D7-A6EZ,D7-A74A,IN-A6RI,IN-A6RL,IN-A6RP,R5-A7O7,FP-A8CX,RD-A8N6,KB-A93J,VQ-A8E0,VQ-A91N,VQ-A94U,VQ-AA68,VQ-AA6A,VQ-AA6D,BR-4191,BR-4294,CG-4443,CG-4444…	BR-6456,BR-6565,CG-4437,D7-6518,D7-6519,D7-6526,D7-6527,D7-6528,BR-6803,D7-6815,D7-6820,BR-7715,BR-7717,BR-7723,HF-7131,HF-7133,HF-7136,IN-7806,BR-7957,FP-7916,IP-7968,BR-7959,BR-8058,BR-8077,BR-8080,BR-8289,BR-8291,BR-8295,BR-8296,BR-8297,BR-8364,BR-8365,BR-8369,BR-8373,CD-8525,CD-8526,CD-8527,CD-8529,CD-8532,CD-8533,CD-8534,CD-8535,D7-8573,D7-8575,D7-8578,EQ-8122,FP-8099,HU-8238,HU-8243,HU-8245…	D7-6820,FP-7829,HF-7136,BR-8077,BR-8286,BR-8369,D7-8575,IN-8462,BR-8678,BR-A4CS,HU-A4GH,HU-A4GD,HU-A4GU,HU-A4H4,HU-A4H6,HU-A4HD,D7-A6EX,IN-A6RI,RD-A8N6,VQ-A8DU,KB-A93H,VQ-A928,VQ-A94U,VQ-AA68,CG-4301,CG-4438,CG-4443,CG-4475	BR-6454,CG-4437,D7-6521,D7-6527,BR-6564,BR-6709,D7-6815,HF-7133,BR-7722,FP-7916,HJ-7597,IP-7968,BR-8058,BR-8080,BR-8289,BR-8365,CD-8527,CD-8529,CD-8532,D7-8575,FP-8099,FP-8211,HU-8249,BR-8486,BR-8687,FP-8631,HU-8610,BR-A4CS,CD-A48A,HU-A4GH,BR-A4CQ,BR-A4J1,BR-A4PF,BR-A4QI,HU-A4GC,HU-A4GD,HU-A4H0,HU-A4H4,HU-A4H6,MX-A666,D7-A74A,IN-A6RO,IN-A6RP,R5-A7O7,IN-A7NT,R5-A7ZE,FP-A8CX,R5-A805,RD-A8N1,RD-A8N6…	D7-6518,BR-7716,IN-A6RJ	BR-6454,BR-6456,BR-6458,BR-6565,CG-4437,D7-6519,D7-6520,D7-6525,D7-6526,D7-6527,D7-6528,BR-6709,D7-6815,D7-6817,D7-6820,BR-7715,BR-7723,F1-6875,HF-7131,HF-7132,HF-7133,HF-7136,IN-7806,BR-7197,FP-7916,IP-7968,BR-7959,BR-8060,BR-8077,BR-8080,BR-8286,BR-8289,BR-8291,BR-8296,BR-8362,BR-8369,BR-8373,CD-8524,CD-8525,CD-8527,CD-8528,CD-8529,CD-8533,CD-8535,D7-8576,EQ-8122,FP-8099,FP-8211,HU-8238,HU-8245…	BR-6458,D7-6519,D7-6520,D7-6521,D7-6528,BR-7716,HJ-7597,BR-8059,CD-8530,CD-8532,CD-8535,FP-8099,HU-8243,BR-8486,CD-A48A,HU-A4GH,BR-A4CQ,BR-A4J1,BR-A4PF,EQ-A4SO,HU-A4GD,HU-A4GP,HU-A4GU,HU-A4H2,HU-A4HD,D7-A6EX,D7-A6F2,MX-A663,RD-A7C1,R5-A7O7,R5-A7ZR,RD-A8N5,VQ-A8PK,VQ-A91N,VQ-AA6F,VQ-AA6G,VQ-AA6I,BR-4294,BR-4357,BR-4363,CG-5719,CG-5724,CG-5727,D7-5578	BR-6456,BR-6458,BR-6565,D7-6519,D7-6520,D7-6521,D7-6525,D7-6526,D7-6528,BR-6705,BR-6803,D7-6817,BR-7704,BR-7715,BR-7716,CD-5804,FP-7829,HF-7131,IN-7806,BR-7901,BR-7957,FP-7916,HJ-7597,BR-7959,BR-8058,BR-8060,BR-8077,BR-8289,BR-8291,BR-8297,CD-8524,CD-8526,CD-8532,CD-8533,EQ-8122,FP-8099,HU-8245,HU-8249,BR-8483,BR-8484,BR-8485,BR-8486,BR-8679,BR-8686,BR-8687,FP-8631,BR-A4CS,FP-A4BF,HU-A4G6,BR-A452…	BR-6454,D7-6527,D7-6528,BR-6709,D7-6817,D7-6820,BR-7704,BR-7715,BR-8060,BR-8077,BR-8289,BR-8369,BR-8373,CD-8527,D7-8573,FP-8099,FP-8211,HU-8243,BR-8678,FP-8631,BR-A4CS,CD-A486,CD-A489,BR-A4IY,BR-A4PF,HU-A4GP,HU-A4GU,HU-A4H2,HU-A4H4,B7-A5TJ,B7-A5TN,D7-A6EX,D7-A6F0,IN-A6RI,IN-A6RO,R5-A7O7,IN-A6RS,IN-A7NT,IN-A7NU,R5-A7ZE,RD-A8MW,VQ-A8DU,VQ-A8DZ,VQ-A8E2,KB-A93H,VQ-A8E0,VQ-A8PK,VQ-A91N,VQ-A928,VQ-AA6D…	BR-6454,BR-6456,BR-6457,BR-6458,CG-4437,D7-6518,D7-6519,D7-6525,D7-6526,D7-6527,BR-6564,BR-6709,D7-6815,BR-7704,BR-7715,BR-7716,BR-7723,CD-5804,HF-7131,HF-7133,HF-7136,BR-7722,BR-7957,FP-7916,FP-7998,BR-8060,BR-8289,BR-8291,BR-8297,BR-8364,BR-8366,BR-8369,BR-8370,CD-8524,CD-8525,CD-8526,CD-8527,CD-8528,CD-8529,CD-8532,CD-8533,CD-8534,D7-8570,D7-8573,D7-8575,D7-8576,D7-8578,EQ-8122,FP-8099,FP-8211…	D7-6518,D7-6519,D7-6526,D7-6527,D7-6817,BR-7704,BR-7723,HF-7131,BR-7901,FP-7998,HJ-7597,IP-7968,BR-8286,BR-8289,BR-8373,CD-8526,CD-8530,CD-8535,D7-8576,EQ-8122,HU-8249,BR-8483,BR-8686,BR-8690,HU-8604,BR-A4CR,CD-A48A,CD-A48C,FP-A4BF,BR-A4J1,BR-A4PD,BR-A4PE,BR-A4QI,CD-A4MH,D7-A4YU,EQ-A4SO,HU-A4GD,HU-A4GP,HU-A4GU,HU-A4H0,HU-A4H4,HU-A4H5,HU-A4H6,HU-A4HD,B7-A5TJ,D7-A6EX,D7-A6EZ,D7-A6F0,D7-A6F2,MX-A663…	BR-8687,IN-A6RJ,IN-A6RO,VQ-AA68,CG-4476	BR-6454,CG-4437,D7-6521,D7-6527,BR-6564,BR-6709,D7-6815,HF-7133,FP-7916,HJ-7597,BR-8058,BR-8289,BR-8365,CD-8532,D7-8575,FP-8099,FP-8211,HU-8249,BR-8486,BR-8687,FP-8631,HU-8610,BR-A4CS,BR-A4CQ,BR-A4J1,BR-A4PF,BR-A4QI,HU-A4GC,HU-A4GD,HU-A4H0,HU-A4H4,HU-A4H6,MX-A666,D7-A74A,IN-A6RP,R5-A7O7,IN-A7NT,R5-A7ZE,FP-A8CX,R5-A805,RD-A8MW,RD-A8N1,RD-A8N6,VQ-A8DT,VQ-A8DV,VQ-A8PJ,VQ-A8PK,VQ-A94R,VQ-AA6F,VQ-AA6K…	BR-6458,BR-6565,D7-6526,D7-6528,D7-6820,BR-7704,BR-7717,HF-7133,BR-7959,BR-8077,BR-8291,BR-8373,CD-8524,CD-8528,CD-8533,CD-8535,EQ-8122,HU-8238,HU-8243,HU-8245,HU-8249,IN-8462,BR-8384,BR-8485,BR-8683,IN-8663,BR-A44U,CD-A489,CD-A48C,HU-A4GH,BR-A452,BR-A4J1,BR-A4PD,BR-A4PF,CD-A4MH,D7-A4YU,EQ-A4SO,HU-A4GP,HU-A4H2,B7-A5TJ,D7-A6EX,MX-A663,D7-A74A,RD-A7C1,R5-A7O7,RD-A7BT,SW-A7EB,FP-A8CX,RD-A8N1,RD-A8N6…	BR-6454,BR-6458,D7-6519,D7-6526,BR-6564,D7-6815,D7-6817,D7-6820,BR-7704,BR-7723,FP-7829,HF-7136,BR-8060,BR-8369,BR-8373,CD-8524,CD-8528,CD-8529,CD-8534,D7-8575,IN-8462,BR-8678,IN-8663,BR-A4CS,CD-A486,CD-A489,CD-A48C,HU-A4GH,BR-A4PF,BR-A4QI,HU-A4GD,HU-A4GU,HU-A4H2,HU-A4H6,HU-A4HD,D7-A6EX,D7-A6F0,IN-A6RI,IN-A6RN,IN-A6RP,R5-A7O7,IN-A7NT,IN-A7NU,RD-A8MW,RD-A8N6,VQ-A8DU,VQ-A8DZ,KB-A93H,VQ-A8E0,VQ-A8PJ…	BR-6456,BR-6458,D7-6519,D7-6528,D7-6820,BR-7704,BR-7715,HF-7136,BR-8077,BR-8291,CD-8524,CD-8528,CD-8533,CD-8535,HU-8243,HU-8249,BR-8485,BR-8683,FP-8631,IN-8663,CD-A489,CD-A48C,BR-A452,BR-A4PD,BR-A4PF,HU-A4GP,B7-A5TJ,D7-A6EX,MX-A663,RD-A7C1,R5-A7O7,RD-A7BT,SW-A7EB,FP-A8CX,RD-A8N1,VQ-A8DL,VQ-A8DV,IN-AB1X,KB-A93H,VQ-A91N,VQ-AA6A,BR-4183,BR-4257,BR-4294,BR-4367,CG-4300,CG-4444,CG-4449,CD-5799,CG-5718…	BR-6454,BR-6456,D7-6525,D7-6527,BR-6564,BR-6709,BR-7715,BR-7716,HF-7131,FP-7916,BR-8297,CD-8526,CD-8528,CD-8529,D7-8575,HU-8243,IN-8462,BR-8683,BR-A4CS,HU-A4GH,BR-A4IY,BR-A4J6,D7-A4YU,HU-A4GC,HU-A4H2,IN-A6RL,IN-A6RR,RD-A7BS,IN-A6RJ,BR-4183,BR-4184,BR-4255,BR-4294,BR-4367,CG-4466,CG-5727,D7-5579	BR-6454,BR-6458,D7-6520,D7-6525,D7-6527,D7-6817,D7-6820,BR-7704,BR-7716,BR-7723,F1-6875,HF-7133,BR-7901,FP-7916,BR-8060,BR-8077,BR-8286,BR-8289,BR-8291,BR-8295,BR-8369,BR-8373,CD-8524,CD-8525,CD-8526,CD-8527,CD-8529,CD-8535,D7-8573,D7-8578,EQ-8122,FP-8099,HU-8245,BR-8485,BR-8678,BR-8690,FP-8631,IN-8663,BR-A4CS,CD-A486,CD-A487,CD-A489,CD-A48A,CD-A48C,BR-A4CQ,BR-A4J1,BR-A4PD,BR-A4PF,CD-A4MH,HU-A4GP…	BR-6458,BR-6565,D7-6518,D7-6525,D7-6526,D7-6527,D7-6528,BR-6705,BR-6709,BR-6803,D7-6815,D7-6817,D7-6820,D7-6822,BR-7704,BR-7715,BR-7723,FP-7829,HF-7131,HF-7133,HF-7136,BR-7197,BR-7957,FP-7916,IP-7968,BR-7959,BR-8058,BR-8077,BR-8080,BR-8289,BR-8291,BR-8295,BR-8296,BR-8297,BR-8364,BR-8365,BR-8373,CD-8524,CD-8525,CD-8526,CD-8527,CD-8528,CD-8529,CD-8530,CD-8532,CD-8533,CD-8534,CD-8535,D7-8573,D7-8575…	D7-6518,D7-6521,D7-6527,D7-6815,D7-6817,BR-7723,BR-7901,BR-8060,BR-8291,BR-8369,CD-8524,CD-8526,CD-8528,D7-8576,D7-8578,FP-8211,HU-8243,HU-8249,IN-8462,BR-8483,BR-8484,BR-8485,BR-8486,BR-8683,FP-8631,HU-8604,BR-A4CR,CD-A486,CD-A48A,FP-A4BF,HU-A4GH,BR-A4CQ,BR-A4PD,BR-A4QI,CD-A4MH,EQ-A4SO,HU-A4GU,HU-A4H5,HU-A4HD,IN-A6RI,IN-A6RR,IN-A6RO,R5-A7O7,RD-A7BT,IN-A7NR,IN-A7NU,R5-A7ZF,SW-A7EB,FP-A8CX,RD-A8N6…	BR-6458,BR-6565,D7-6526,D7-6528,HF-7131,HF-7133,BR-7901,HJ-7597,BR-8058,BR-8077,BR-8080,BR-8286,BR-8369,CD-8525,CD-8534,CD-8535,D7-8576,HU-8243,BR-8687,CD-A486,HU-A4G8,HU-A4GD,HU-A4GU,HU-A4HD,IN-A6RI,IN-A6RO,VQ-A8DV,VQ-A8DZ,VQ-A8PK,VQ-A94U,VQ-AA68,VQ-AA6A,CG-4300,CG-4476,CG-5724,D7-5577,D7-5578,D7-5579	BR-6454,D7-6527,D7-6528,D7-6817,D7-6820,BR-7704,BR-7715,BR-7723,BR-8060,BR-8289,BR-8369,BR-8373,CD-8527,CD-8530,CD-8533,D7-8573,FP-8099,FP-8211,HU-8243,BR-8678,FP-8631,BR-A4CS,CD-A486,CD-A489,BR-A4PF,CD-A4MH,HU-A4GP,HU-A4GU,HU-A4H4,HU-A4HD,B7-A5TJ,B7-A5TN,D7-A6EX,D7-A6F0,D7-A6F2,IN-A6RI,IN-A6RO,KB-A6F5,R5-A7O7,IN-A6RS,IN-A7NT,IN-A7NU,R5-A7ZE,RD-A8MW,VQ-A8DZ,KB-A93H,VQ-A8E0,VQ-A8PK,VQ-A91N,VQ-AA6D…	D7-6521,D7-6527,D7-6528,D7-6815,BR-7723,FP-7916,HJ-7597,BR-8289,CD-8527,HU-8249,BR-8486,CD-A489,CD-A48A,BR-A4J1,BR-A4J6,D7-A4YT,HU-A4GD,HU-A4H0,MX-A666,D7-A74A,R5-A7O7,R5-A7ZE,FP-A8CX,VQ-A8DT,VQ-A8DV,VQ-A8PK,VQ-A94R,VQ-AA6F,BR-4184,BR-4279,BR-4294,CG-4301,CG-4443,CD-5800,CD-5802,D7-5578,D7-5579	BR-6565,D7-6817,D7-6820,BR-7704,BR-8369,CD-8527,CD-8533,D7-8573,FP-8099,BR-A4CS,CD-A489,BR-A4PF,HU-A4GP,HU-A4GU,HU-A4H4,HU-A4H6,B7-A5TJ,B7-A5TN,D7-A6EX,D7-A6F2,IN-A6RR,IN-A6RS,IN-A7NU,RD-A8MW,RD-A8N6,VQ-A8DZ,FP-A9TM,KB-A93H,VQ-A8E0,VQ-AA6I,VQ-AA6J,BR-4183,BR-4257,CG-4300,CG-4440,CG-4466,CG-4476,CD-5799,CG-5724,CG-5732	BR-6454,BR-6456,BR-6457,BR-6458,D7-6519,D7-6520,D7-6521,D7-6525,D7-6526,D7-6527,BR-6803,D7-6815,D7-6817,BR-7703,BR-7704,BR-7715,BR-7716,BR-7723,FP-7829,HF-7131,HF-7133,IN-7806,BR-7197,BR-7901,BR-7959,BR-8058,BR-8077,BR-8291,BR-8364,BR-8365,BR-8369,CD-8525,CD-8526,CD-8527,CD-8530,CD-8532,CD-8533,CD-8534,D7-8575,D7-8576,D7-8578,EQ-8122,FP-8099,HU-8238,HU-8243,HU-8245,IN-8462,BR-8483,BR-8484,BR-8485…	CG-4437,D7-6519,D7-6521,D7-6527,D7-6528,D7-6815,BR-7704,BR-7715,BR-7723,HJ-7597,BR-8289,CD-8527,D7-8578,HU-8245,BR-8486,IN-8663,BR-A4CS,CD-A486,CD-A48A,BR-A4J1,HU-A4GD,HU-A4H0,HU-A4H4,HU-A4H5,MX-A666,D7-A74A,IN-A6RL,IN-A6RR,F1-A72C,IN-A6RP,R5-A7O7,RD-A8MW,RD-A8N6,VQ-A8DT,VQ-A8DV,VQ-A8PK,VQ-A91N,VQ-A94R,VQ-AA68,BR-4183,BR-4184,BR-4279,BR-4294,CG-4443,CG-4444,CG-4460,CG-4477,CD-5799,CD-5800,CD-5802…	BR-6454,BR-6456,BR-6457,CG-4437,D7-6518,D7-6519,D7-6521,BR-6564,BR-6709,D7-6815,BR-7704,BR-7715,BR-7723,FP-7829,HF-7133,HF-7136,BR-7957,FP-7916,FP-7998,BR-8060,BR-8286,BR-8291,BR-8364,BR-8366,BR-8369,BR-8370,CD-8524,CD-8525,CD-8526,CD-8527,CD-8528,CD-8532,CD-8533,CD-8534,D7-8573,D7-8575,D7-8578,EQ-8122,FP-8099,HU-8238,HU-8243,HU-8249,BR-8486,BR-8589,BR-8677,BR-8683,BR-8686,BR-8687,BR-8690,HU-8604…	D7-6518,D7-6520,D7-6521,D7-6527,D7-6528,D7-6815,D7-6817,BR-7716,BR-7723,FP-7829,BR-7901,BR-8059,BR-8060,BR-8291,BR-8365,CD-8526,CD-8528,D7-8578,EQ-8122,HU-8243,HU-8249,IN-8462,BR-8483,BR-8486,FP-8631,HU-8604,BR-A4CR,CD-A486,CD-A48A,FP-A4BF,HU-A4GH,BR-A4CQ,CD-A4MH,IN-A6RI,IN-A6RR,IN-A6RO,R5-A7O7,IN-A7NR,R5-A7ZF,SW-A7EB,FP-A8CX,RD-A8N6,VQ-A8DT,VQ-A8DU,VQ-A8DZ,VQ-A8E2,KB-A93H,VQ-A8E0,VQ-A8PK,VQ-A91N…	BR-6456,D7-6528,BR-7704,BR-7715,IN-7806,BR-7901,BR-8060,BR-8286,EQ-8122,FP-8211,BR-8483,BR-8485,BR-8683,CD-A486,HU-A4GH,BR-A4J6,BR-A4QI,CD-A4MH,HU-A4H2,HU-A4H5,D7-A6F2,R5-A7O7,IN-A6RS,R5-A7ZE,VQ-A8DL,VQ-A8DU,VQ-A8PK,VQ-A94R,VQ-AA64,VQ-AA68,VQ-AA6I,VQ-AA6K,BR-4257,CG-4300,CG-4436,CG-4443,CG-4476,CD-5802	D7-6820,HF-7136,BR-8077,BR-8286,BR-8369,D7-8575,IN-8462,BR-8678,BR-A4CS,HU-A4GH,BR-A4CQ,HU-A4GC,HU-A4GD,HU-A4H4,HU-A4H6,HU-A4HD,IN-A6RI,R5-A7O7,VQ-A8DU,VQ-A8DZ,KB-A93H,VQ-A928,VQ-AA68,CG-4443	BR-6456,BR-6458,D7-6519,D7-6520,D7-6521,D7-6528,BR-7716,HJ-7597,CD-8530,CD-8532,CD-8535,FP-8099,HU-8243,BR-8486,CD-A48A,HU-A4GH,BR-A4CQ,BR-A4J1,BR-A4PF,EQ-A4SO,HU-A4GD,HU-A4GP,HU-A4GU,HU-A4H2,HU-A4HD,D7-A6EX,D7-A6F2,MX-A663,RD-A7C1,R5-A7O7,R5-A7ZR,RD-A8N5,VQ-A8PK,VQ-AA6F,VQ-AA6I,BR-4294,BR-4363,CG-5719,CG-5724,CG-5727,D7-5578	BR-6456,BR-6458,D7-6519,D7-6528,BR-6709,D7-6817,D7-6822,BR-7704,BR-7715,F1-6875,HF-7131,HF-7136,BR-7901,IP-7968,BR-8060,BR-8289,BR-8362,BR-8369,CD-8524,CD-8527,EQ-8122,HU-8245,BR-8483,BR-8678,BR-8683,IN-8663,CD-A486,CD-A489,CD-A48A,BR-A4CQ,CD-A4MH,D7-A4YT,HU-A4H4,HU-A4H5,MX-A666,D7-A74A,IN-A6RI,IN-A6RL,R5-A7O7,IN-A7NU,RD-A8MW,VQ-A8DU,VQ-A8DZ,KB-A93J,VQ-A8PJ,VQ-A91N,VQ-A91U,VQ-AA6D,VQ-AA6I,BR-4183…	BR-6454,BR-6456,BR-6457,BR-6458,D7-6521,D7-6525,D7-6526,D7-6527,BR-6803,D7-6817,D7-6820,BR-7704,BR-7715,BR-7716,BR-7723,F1-6875,HF-7131,HF-7133,IN-7806,BR-7197,BR-7901,BR-8058,BR-8060,BR-8077,BR-8291,BR-8364,BR-8365,BR-8369,CD-8525,CD-8526,CD-8527,CD-8530,CD-8533,D7-8575,D7-8578,EQ-8122,HU-8238,HU-8243,HU-8245,IN-8462,BR-8483,BR-8484,BR-8485,BR-8486,BR-8679,BR-8682,BR-8686,BR-8687,FP-8631,BR-A44U…	BR-6458,BR-6565,D7-6526,D7-6528,HF-7131,HF-7133,BR-7901,HJ-7597,BR-8058,BR-8077,BR-8080,BR-8286,BR-8369,CD-8525,CD-8534,CD-8535,D7-8576,HU-8243,BR-8687,CD-A486,HU-A4G8,HU-A4GD,HU-A4GU,HU-A4HD,IN-A6RI,IN-A6RO,VQ-A8DV,VQ-A8DZ,VQ-A8PK,VQ-A94U,VQ-AA68,VQ-AA6A,CG-4300,CG-4476,CG-5724,D7-5578,D7-5579	BR-6454,CG-4437,D7-6521,D7-6526,D7-6527,BR-6564,BR-6709,D7-6815,HF-7133,FP-7916,HJ-7597,IP-7968,BR-8058,BR-8060,BR-8080,BR-8289,BR-8297,BR-8365,CD-8527,CD-8532,D7-8575,FP-8099,FP-8211,HU-8249,BR-8486,BR-8687,FP-8631,HU-8610,BR-A4CS,CD-A48A,HU-A4GH,BR-A4CQ,BR-A4J1,BR-A4PF,BR-A4QI,HU-A4GC,HU-A4GD,HU-A4GU,HU-A4H0,HU-A4H6,D7-A6EZ,MX-A666,D7-A74A,IN-A6RO,IN-A6RP,R5-A7O7,IN-A7NT,R5-A7ZE,R5-A805,RD-A8MV…
RPPA 0	BR-6452,BR-6453,BR-6455,BR-6457,CG-4437,CG-5716,D7-6519,D7-6522,D7-6524,D7-6525,BR-6707,BR-6709,BR-6710,BR-6802,BR-6803,BR-6852,D7-6818,D7-6822,BR-6563,BR-7196,BR-7707,BR-7716,BR-7717,BR-7723,HF-7132,HF-7133,IN-7806,BR-7722,BR-7851,BR-7901,BR-7957,FP-7916,IP-7968,BR-8058,BR-8078,BR-8080,BR-8081,BR-8289,BR-8291,BR-8360,BR-8363,BR-8364,BR-8367,BR-8368,BR-8371,BR-8372,BR-8380,CD-8524,CD-8525,CD-8531…	BR-6452,BR-6453,BR-6455,BR-6566,CG-4437,CG-4441,CG-5716,D7-6522,D7-6524,F1-6177,BR-6564,BR-6705,BR-6706,BR-6707,BR-6709,BR-6710,BR-6801,BR-6802,BR-6803,BR-6852,D7-6817,F1-6874,BR-6563,BR-7196,BR-7703,BR-7707,CD-5804,F1-6875,HF-7132,HF-7133,IN-7806,BR-7722,BR-7851,BR-7957,FP-7916,FP-7998,IN-7808,IP-7968,BR-7958,BR-7959,BR-8058,BR-8059,BR-8077,BR-8078,BR-8080,BR-8081,BR-8284,BR-8285,BR-8286,BR-8291…	BR-6452,BR-6453,BR-6455,BR-6565,BR-6566,CG-4437,CG-4441,CG-5716,D7-6518,D7-6522,D7-6524,F1-6177,BR-6705,BR-6706,BR-6709,BR-6710,BR-6801,BR-6802,BR-6852,D7-6822,F1-6874,BR-6563,BR-7196,BR-7703,FP-7735,FP-7829,HF-7136,IN-7806,BR-7722,BR-7851,BR-7957,FP-7916,FP-7998,IP-7968,BR-7958,BR-8059,BR-8078,BR-8081,BR-8284,BR-8296,BR-8297,BR-8362,BR-8363,BR-8366,BR-8367,BR-8368,BR-8369,BR-8370,BR-8371,BR-8372…	BR-6452,BR-6453,BR-6455,BR-6457,BR-6566,CG-4437,CG-4441,CG-5716,D7-6518,D7-6520,D7-6522,D7-6524,F1-6177,BR-6564,BR-6705,BR-6706,BR-6707,BR-6709,BR-6710,BR-6801,BR-6802,BR-6803,BR-6852,D7-6818,D7-6822,F1-6874,BR-6563,BR-7196,BR-7703,BR-7707,BR-7716,BR-7717,BR-7723,CD-5804,FP-7829,HF-7132,HF-7133,HF-7134,IN-7806,BR-7197,BR-7722,BR-7851,BR-7901,BR-7957,FP-7998,IN-7808,BR-7958,BR-8058,BR-8078,BR-8080…	BR-6452,BR-6453,BR-6455,BR-6457,BR-6458,BR-6565,CG-4437,CG-4441,CG-5716,D7-6520,D7-6522,D7-6524,D7-6525,D7-6527,F1-6177,BR-6564,BR-6705,BR-6706,BR-6707,BR-6709,BR-6710,BR-6801,BR-6802,BR-6803,BR-6852,D7-6815,D7-6817,D7-6818,D7-6820,D7-6822,F1-6874,BR-7196,BR-7707,BR-7716,BR-7717,CD-5804,F1-6875,FP-7735,HF-7132,HF-7133,HF-7134,HF-7136,BR-7197,BR-7722,BR-7851,BR-7957,HJ-7597,IP-7968,BR-7958,BR-8058…	BR-6452,BR-6453,BR-6455,BR-6457,BR-6565,BR-6566,CG-4437,CG-4441,CG-5716,D7-6518,D7-6520,D7-6522,D7-6524,D7-6525,F1-6177,BR-6706,BR-6707,BR-6709,BR-6710,BR-6801,BR-6802,BR-6803,BR-6852,D7-6815,F1-6874,BR-6563,BR-7196,BR-7703,BR-7707,BR-7715,BR-7716,FP-7829,HF-7132,IN-7806,BR-7722,BR-7851,BR-7957,FP-7998,BR-7958,BR-7959,BR-8058,BR-8059,BR-8077,BR-8078,BR-8080,BR-8081,BR-8284,BR-8285,BR-8291,BR-8296…	BR-6452,BR-6453,BR-6455,BR-6457,CG-5716,D7-6522,D7-6524,D7-6525,D7-6527,BR-6564,BR-6707,BR-6709,BR-6710,BR-6802,BR-6803,BR-6852,D7-6817,BR-6563,BR-7196,BR-7707,BR-7723,HF-7132,HF-7133,IN-7806,BR-7722,BR-7851,BR-7957,IP-7968,BR-8058,BR-8078,BR-8080,BR-8081,BR-8291,BR-8360,BR-8363,BR-8364,BR-8365,BR-8367,BR-8368,BR-8369,BR-8371,BR-8372,BR-8380,CD-8524,CD-8525,CD-8526,CD-8529,CD-8531,CD-8532,D7-8572…	BR-6452,BR-6453,BR-6455,BR-6457,BR-6566,CG-4437,CG-4441,CG-5716,D7-6518,D7-6522,D7-6524,D7-6528,F1-6177,BR-6706,BR-6707,BR-6710,BR-6801,BR-6802,BR-6852,D7-6817,D7-6818,D7-6820,D7-6822,F1-6874,BR-6563,BR-7196,BR-7703,BR-7707,BR-7717,BR-7723,F1-6875,FP-7735,FP-7829,HF-7132,HF-7134,HF-7136,BR-7722,BR-7851,BR-7901,BR-7957,FP-7998,IN-7808,BR-7958,BR-8059,BR-8077,BR-8078,BR-8081,BR-8284,BR-8285,BR-8291…	BR-6452,BR-6453,BR-6455,BR-6456,BR-6457,BR-6566,CG-4437,CG-4441,CG-5716,D7-6519,D7-6520,D7-6522,D7-6524,D7-6525,F1-6177,BR-6564,BR-6705,BR-6706,BR-6707,BR-6709,BR-6710,BR-6801,BR-6802,BR-6803,BR-6852,D7-6815,F1-6874,BR-6563,BR-7196,BR-7703,BR-7707,BR-7717,CD-5804,FP-7829,HF-7132,HF-7134,IN-7806,BR-7197,BR-7722,BR-7851,BR-7957,FP-7998,HJ-7597,IP-7968,BR-7958,BR-8058,BR-8059,BR-8080,BR-8081,BR-8284…	BR-6452,BR-6453,BR-6455,BR-6457,BR-6566,CG-4437,CG-4441,CG-5716,D7-6518,D7-6522,D7-6524,D7-6525,D7-6528,F1-6177,BR-6564,BR-6706,BR-6707,BR-6709,BR-6710,BR-6801,BR-6802,BR-6803,BR-6852,D7-6815,F1-6874,BR-6563,BR-7196,BR-7703,BR-7707,BR-7715,FP-7829,HF-7131,HF-7132,HF-7133,HF-7136,IN-7806,BR-7722,BR-7851,BR-7957,FP-7998,BR-7958,BR-7959,BR-8058,BR-8078,BR-8081,BR-8284,BR-8285,BR-8291,BR-8296,BR-8363…	BR-6453,BR-6454,BR-6455,BR-6457,BR-6458,BR-6566,CG-4437,CG-4441,CG-5716,D7-6518,D7-6520,D7-6522,D7-6524,D7-6525,D7-6527,F1-6177,BR-6564,BR-6705,BR-6706,BR-6707,BR-6709,BR-6710,BR-6801,BR-6803,BR-6852,D7-6817,D7-6818,D7-6822,F1-6874,BR-6563,BR-7703,BR-7707,BR-7717,F1-6875,FP-7735,FP-7829,HF-7132,HF-7133,HF-7134,HF-7136,BR-7197,BR-7851,BR-7957,IN-7808,IP-7968,BR-8058,BR-8059,BR-8078,BR-8080,BR-8081…	BR-6452,BR-6453,BR-6455,BR-6456,BR-6457,BR-6458,BR-6565,BR-6566,CG-4437,CG-5716,D7-6521,D7-6522,D7-6524,F1-6177,BR-6564,BR-6705,BR-6706,BR-6707,BR-6710,BR-6801,BR-6802,BR-6803,BR-6852,D7-6818,D7-6820,F1-6874,BR-6563,BR-7196,BR-7703,BR-7707,BR-7715,BR-7716,BR-7717,CD-5804,FP-7735,FP-7829,HF-7132,HF-7133,HF-7134,IN-7806,BR-7722,BR-7851,BR-7957,FP-7916,BR-7958,BR-8058,BR-8059,BR-8060,BR-8077,BR-8078…	BR-6452,BR-6453,BR-6455,BR-6457,BR-6458,CG-4437,CG-4441,CG-5716,D7-6518,D7-6519,D7-6520,D7-6522,D7-6524,D7-6525,D7-6526,D7-6527,F1-6177,BR-6564,BR-6705,BR-6706,BR-6707,BR-6709,BR-6710,BR-6801,BR-6802,BR-6803,BR-6852,D7-6817,D7-6818,D7-6820,D7-6822,F1-6874,BR-6563,BR-7196,BR-7703,BR-7707,BR-7716,BR-7723,CD-5804,F1-6875,FP-7735,HF-7132,HF-7133,HF-7134,HF-7136,IN-7806,BR-7722,BR-7851,BR-7901,BR-7957…	BR-6452,BR-6453,BR-6455,BR-6565,BR-6566,CG-4437,CG-4441,CG-5716,D7-6518,D7-6522,D7-6524,F1-6177,BR-6564,BR-6705,BR-6706,BR-6709,BR-6710,BR-6801,BR-6802,BR-6852,D7-6818,D7-6820,D7-6822,F1-6874,BR-6563,BR-7196,BR-7703,FP-7829,HF-7136,IN-7806,BR-7722,BR-7851,BR-7957,FP-7916,FP-7998,HJ-7597,IP-7968,BR-7958,BR-8059,BR-8077,BR-8078,BR-8081,BR-8284,BR-8285,BR-8286,BR-8296,BR-8297,BR-8362,BR-8363,BR-8366…	BR-6452,BR-6453,BR-6454,BR-6455,BR-6456,BR-6457,BR-6565,BR-6566,CG-4441,CG-5716,D7-6518,D7-6520,D7-6521,D7-6522,D7-6524,D7-6525,D7-6526,D7-6527,F1-6177,BR-6564,BR-6705,BR-6706,BR-6707,BR-6709,BR-6710,BR-6802,BR-6803,BR-6852,D7-6818,D7-6820,F1-6874,BR-6563,BR-7196,BR-7703,BR-7704,BR-7707,BR-7715,BR-7716,BR-7723,CD-5804,FP-7829,HF-7131,HF-7132,HF-7136,BR-7722,BR-7851,BR-7901,BR-7957,FP-7916,FP-7998…	BR-6452,BR-6453,BR-6454,BR-6455,BR-6457,BR-6566,CG-4441,CG-5716,D7-6520,D7-6521,D7-6522,D7-6524,D7-6525,F1-6177,BR-6564,BR-6705,BR-6706,BR-6707,BR-6709,BR-6710,BR-6801,BR-6802,BR-6852,D7-6817,D7-6818,D7-6822,F1-6874,BR-6563,BR-7196,BR-7703,BR-7707,CD-5804,F1-6875,FP-7735,HF-7132,HF-7134,BR-7197,BR-7722,BR-7851,BR-7901,FP-7998,IN-7808,BR-7958,BR-8059,BR-8060,BR-8078,BR-8081,BR-8284,BR-8285,BR-8286…	BR-6452,BR-6453,BR-6455,BR-6457,CG-4437,CG-5716,D7-6519,D7-6522,D7-6524,BR-6707,BR-6709,BR-6710,BR-6802,BR-6803,BR-6852,D7-6818,D7-6822,BR-6563,BR-7196,BR-7707,BR-7716,BR-7717,BR-7723,HF-7132,HF-7133,IN-7806,BR-7722,BR-7851,BR-7901,BR-7957,FP-7916,IP-7968,BR-8058,BR-8078,BR-8080,BR-8081,BR-8289,BR-8291,BR-8360,BR-8363,BR-8364,BR-8367,BR-8368,BR-8371,BR-8372,BR-8380,CD-8524,CD-8525,CD-8526,CD-8531…	BR-6452,BR-6453,BR-6457,BR-6458,BR-6565,BR-6566,CG-5716,D7-6518,D7-6519,D7-6520,D7-6522,D7-6524,D7-6525,F1-6177,BR-6705,BR-6706,BR-6707,BR-6710,BR-6801,BR-6802,BR-6803,BR-6852,D7-6817,D7-6818,D7-6820,D7-6822,F1-6874,BR-6563,BR-7196,BR-7703,BR-7707,BR-7715,BR-7716,BR-7717,CD-5804,FP-7735,FP-7829,HF-7131,HF-7132,HF-7134,IN-7806,BR-7197,BR-7851,BR-7957,FP-7998,IN-7808,BR-7958,BR-7959,BR-8059,BR-8078…	BR-6452,BR-6566,CG-5716,D7-6522,D7-6524,F1-6177,BR-6705,BR-6709,BR-6710,BR-6802,BR-6803,D7-6818,BR-7703,BR-7707,HF-7132,BR-7851,BR-7957,BR-8058,BR-8078,BR-8081,BR-8284,BR-8286,BR-8360,BR-8362,BR-8363,BR-8364,BR-8365,BR-8366,BR-8367,BR-8368,BR-8370,BR-8371,BR-8372,BR-8380,CD-8527,CD-8531,CD-8534,CD-8536,D7-8574,D7-8575,FP-8209,FP-8210,FP-8211,IN-8462,BR-8382,BR-8384,BR-8487,BR-8588,BR-8591,BR-8592…	BR-6452,BR-6453,BR-6455,BR-6457,BR-6566,CG-4441,CG-5716,D7-6518,D7-6522,D7-6524,F1-6177,BR-6564,BR-6705,BR-6706,BR-6707,BR-6710,BR-6801,BR-6802,BR-6803,BR-6852,D7-6818,D7-6822,F1-6874,BR-6563,BR-7196,BR-7703,BR-7707,BR-7716,BR-7717,CD-5804,FP-7735,HF-7134,BR-7722,BR-7851,BR-7901,BR-7957,FP-7998,IN-7808,BR-7958,BR-8058,BR-8078,BR-8081,BR-8284,BR-8285,BR-8295,BR-8297,BR-8360,BR-8363,BR-8364,BR-8365…	BR-6452,BR-6453,BR-6455,BR-6456,BR-6457,BR-6566,CG-4437,CG-4441,CG-5716,D7-6522,D7-6524,D7-6525,F1-6177,BR-6564,BR-6705,BR-6706,BR-6707,BR-6709,BR-6710,BR-6801,BR-6802,BR-6803,BR-6852,D7-6817,BR-6563,BR-7196,BR-7703,BR-7707,CD-5804,F1-6875,FP-7829,HF-7132,HF-7133,HF-7134,IN-7806,BR-7722,BR-7851,BR-7957,FP-7916,FP-7998,IN-7808,IP-7968,BR-7958,BR-7959,BR-8058,BR-8077,BR-8078,BR-8080,BR-8081,BR-8284…	BR-6453,BR-6454,BR-6455,BR-6457,BR-6566,CG-4441,CG-5716,D7-6518,D7-6522,D7-6524,D7-6527,F1-6177,BR-6564,BR-6706,BR-6707,BR-6709,BR-6710,BR-6801,BR-6852,D7-6818,D7-6820,D7-6822,F1-6874,BR-6563,BR-7196,BR-7703,BR-7707,BR-7717,BR-7723,F1-6875,FP-7735,HF-7132,HF-7133,HF-7134,HF-7136,BR-7197,BR-7851,FP-7998,IN-7808,IP-7968,BR-7958,BR-8059,BR-8078,BR-8080,BR-8081,BR-8284,BR-8285,BR-8286,BR-8295,BR-8296…	BR-6452,BR-6453,BR-6455,BR-6456,BR-6457,BR-6566,CG-4437,CG-4441,CG-5716,D7-6519,D7-6520,D7-6522,D7-6524,D7-6525,F1-6177,BR-6564,BR-6705,BR-6706,BR-6707,BR-6710,BR-6801,BR-6802,BR-6803,BR-6852,D7-6815,F1-6874,BR-6563,BR-7196,BR-7703,BR-7707,BR-7717,CD-5804,FP-7829,HF-7132,HF-7134,IN-7806,BR-7197,BR-7722,BR-7851,BR-7957,FP-7998,HJ-7597,IP-7968,BR-8058,BR-8059,BR-8080,BR-8081,BR-8284,BR-8285,BR-8296…	BR-6452,BR-6453,BR-6455,BR-6566,CG-4441,CG-5716,D7-6520,D7-6522,D7-6524,F1-6177,BR-6705,BR-6706,BR-6707,BR-6710,BR-6801,BR-6802,BR-6803,BR-6852,D7-6818,D7-6820,D7-6822,F1-6874,BR-6563,BR-7196,BR-7703,BR-7707,BR-7717,FP-7735,HF-7132,HF-7134,IN-7806,BR-7197,BR-7851,IP-7968,BR-7958,BR-7959,BR-8058,BR-8059,BR-8077,BR-8078,BR-8081,BR-8285,BR-8360,BR-8363,BR-8365,BR-8367,BR-8368,BR-8371,BR-8372,BR-8373…	BR-6452,BR-6453,BR-6455,BR-6456,BR-6457,BR-6458,BR-6565,BR-6566,CG-4437,CG-4441,CG-5716,D7-6521,D7-6522,D7-6524,F1-6177,BR-6564,BR-6705,BR-6706,BR-6707,BR-6710,BR-6801,BR-6802,BR-6803,BR-6852,D7-6820,D7-6822,F1-6874,BR-6563,BR-7196,BR-7703,BR-7707,BR-7716,CD-5804,FP-7735,HF-7132,HF-7134,HF-7136,IN-7806,BR-7722,BR-7851,BR-7957,FP-7916,BR-7958,BR-8058,BR-8059,BR-8078,BR-8080,BR-8081,BR-8284,BR-8285…	BR-6452,BR-6566,CG-5716,D7-6522,D7-6524,F1-6177,BR-6705,BR-6709,BR-6710,BR-6802,BR-6803,BR-6852,D7-6817,BR-7703,BR-7707,HF-7132,HF-7133,BR-7851,BR-7957,BR-8058,BR-8078,BR-8081,BR-8284,BR-8286,BR-8360,BR-8362,BR-8363,BR-8364,BR-8365,BR-8366,BR-8367,BR-8368,BR-8370,BR-8371,BR-8372,BR-8380,CD-8531,CD-8534,CD-8536,D7-8572,D7-8574,D7-8575,FP-8209,FP-8210,FP-8211,IN-8462,BR-8382,BR-8384,BR-8487,BR-8588…	BR-6452,BR-6453,BR-6457,BR-6458,BR-6565,BR-6566,CG-4441,CG-5716,D7-6518,D7-6519,D7-6520,D7-6522,D7-6524,D7-6525,F1-6177,BR-6705,BR-6706,BR-6707,BR-6710,BR-6801,BR-6802,BR-6803,BR-6852,D7-6817,D7-6818,D7-6820,D7-6822,F1-6874,BR-6563,BR-7196,BR-7703,BR-7707,BR-7715,BR-7716,BR-7717,CD-5804,FP-7735,FP-7829,HF-7131,HF-7132,HF-7134,IN-7806,BR-7197,BR-7722,BR-7851,BR-7957,FP-7998,IN-7808,BR-7958,BR-7959…	BR-6452,BR-6453,BR-6455,BR-6456,BR-6457,BR-6566,CG-5716,D7-6518,D7-6520,D7-6522,D7-6524,F1-6177,BR-6564,BR-6705,BR-6706,BR-6707,BR-6709,BR-6710,BR-6801,BR-6802,BR-6803,BR-6852,D7-6815,D7-6818,F1-6874,BR-6563,BR-7703,BR-7707,BR-7715,BR-7716,CD-5804,FP-7735,FP-7829,HF-7131,HF-7132,HF-7134,HF-7136,IN-7806,BR-7197,BR-7722,BR-7851,BR-7957,FP-7998,IN-7808,IP-7968,BR-7958,BR-8058,BR-8078,BR-8080,BR-8081…	BR-6452,BR-6453,BR-6455,BR-6457,CG-4437,CG-5716,D7-6522,D7-6524,BR-6707,BR-6709,BR-6710,BR-6802,BR-6803,BR-6852,D7-6822,BR-6563,BR-7196,BR-7707,BR-7717,FP-7735,HF-7132,HF-7133,IN-7806,BR-7722,BR-7851,BR-7901,BR-7957,FP-7916,IN-7808,IP-7968,BR-7959,BR-8058,BR-8077,BR-8078,BR-8080,BR-8081,BR-8289,BR-8291,BR-8360,BR-8363,BR-8364,BR-8365,BR-8367,BR-8368,BR-8371,BR-8372,BR-8380,CD-8525,CD-8526,CD-8527…	BR-6452,BR-6453,BR-6455,BR-6457,BR-6566,CG-4437,CG-5716,D7-6518,D7-6520,D7-6522,D7-6524,F1-6177,BR-6564,BR-6705,BR-6706,BR-6707,BR-6709,BR-6710,BR-6801,BR-6802,BR-6803,BR-6852,D7-6815,D7-6818,D7-6822,F1-6874,BR-6563,BR-7196,BR-7703,BR-7707,BR-7716,BR-7723,CD-5804,FP-7829,HF-7132,HF-7133,HF-7134,IN-7806,BR-7197,BR-7722,BR-7851,BR-7901,BR-7957,FP-7998,IN-7808,IP-7968,BR-7958,BR-8058,BR-8078,BR-8080…	BR-6452,BR-6455,BR-6457,BR-6458,CG-5716,D7-6519,D7-6520,D7-6522,D7-6528,F1-6177,BR-6706,BR-6707,BR-6710,BR-6802,BR-6803,BR-6852,D7-6822,F1-6874,BR-7196,BR-7703,BR-7707,HF-7132,HF-7136,IN-7806,BR-7722,BR-7851,BR-7957,FP-7998,HJ-7597,IP-7968,BR-7958,BR-7959,BR-8058,BR-8059,BR-8081,BR-8284,BR-8285,BR-8289,BR-8291,BR-8295,BR-8296,BR-8360,BR-8363,BR-8364,BR-8365,BR-8366,BR-8367,BR-8368,BR-8369,BR-8370…	BR-6452,BR-6453,BR-6455,BR-6457,BR-6566,CG-4437,CG-4441,CG-5716,D7-6522,D7-6524,D7-6526,F1-6177,BR-6564,BR-6705,BR-6706,BR-6707,BR-6709,BR-6710,BR-6801,BR-6802,BR-6803,BR-6852,D7-6815,D7-6818,D7-6822,F1-6874,BR-6563,BR-7196,BR-7703,BR-7707,BR-7715,BR-7717,CD-5804,FP-7735,FP-7829,HF-7132,HF-7134,IN-7806,BR-7197,BR-7722,BR-7851,BR-7957,FP-7998,HJ-7597,IP-7968,BR-7958,BR-8058,BR-8059,BR-8078,BR-8080…	BR-6452,BR-6453,BR-6454,BR-6455,BR-6457,BR-6566,CG-4441,CG-5716,D7-6520,D7-6521,D7-6522,D7-6524,F1-6177,BR-6564,BR-6706,BR-6707,BR-6710,BR-6801,BR-6802,BR-6852,D7-6818,F1-6874,BR-6563,BR-7196,BR-7703,BR-7707,CD-5804,F1-6875,FP-7735,HF-7132,HF-7134,IN-7806,BR-7722,BR-7901,FP-7998,IN-7808,BR-7958,BR-8060,BR-8078,BR-8081,BR-8284,BR-8285,BR-8286,BR-8360,BR-8362,BR-8363,BR-8366,BR-8367,BR-8368,BR-8370…	BR-6452,BR-6453,BR-6454,BR-6455,BR-6457,BR-6565,BR-6566,CG-4437,CG-4441,CG-5716,D7-6522,D7-6524,D7-6525,F1-6177,BR-6705,BR-6706,BR-6707,BR-6709,BR-6710,BR-6801,BR-6802,BR-6803,BR-6852,D7-6820,D7-6822,F1-6874,BR-6563,BR-7196,BR-7703,BR-7707,BR-7717,CD-5804,FP-7829,HF-7132,HF-7133,HF-7134,HF-7136,IN-7806,BR-7722,BR-7851,BR-7957,FP-7916,FP-7998,HJ-7597,IN-7808,IP-7968,BR-7958,BR-7959,BR-8058,BR-8059…	BR-6452,BR-6453,BR-6455,BR-6457,CG-4437,CG-5716,D7-6518,D7-6519,D7-6520,D7-6521,D7-6522,D7-6524,D7-6525,D7-6527,F1-6177,BR-6564,BR-6705,BR-6706,BR-6707,BR-6709,BR-6710,BR-6801,BR-6802,BR-6803,BR-6852,D7-6815,D7-6817,D7-6818,D7-6820,D7-6822,F1-6874,BR-6563,BR-7703,BR-7707,BR-7716,BR-7723,CD-5804,FP-7735,HF-7132,HF-7134,IN-7806,BR-7722,BR-7851,BR-7957,FP-7916,FP-7998,IP-7968,BR-7958,BR-7959,BR-8059…	BR-6452,BR-6453,BR-6455,BR-6456,BR-6457,BR-6566,CG-4437,CG-4441,CG-5716,D7-6519,D7-6520,D7-6522,D7-6524,D7-6525,F1-6177,BR-6564,BR-6705,BR-6706,BR-6707,BR-6709,BR-6710,BR-6801,BR-6802,BR-6803,BR-6852,D7-6815,F1-6874,BR-6563,BR-7196,BR-7703,BR-7707,BR-7717,FP-7829,HF-7132,HF-7134,IN-7806,BR-7722,BR-7851,BR-7957,FP-7998,HJ-7597,IP-7968,BR-8058,BR-8059,BR-8080,BR-8081,BR-8284,BR-8285,BR-8296,BR-8297…	BR-6452,BR-6453,BR-6456,BR-6458,BR-6565,BR-6566,CG-4437,CG-4441,CG-5716,D7-6518,D7-6519,D7-6520,D7-6522,D7-6524,D7-6525,D7-6526,F1-6177,BR-6564,BR-6705,BR-6706,BR-6707,BR-6709,BR-6710,BR-6801,BR-6802,BR-6803,BR-6852,D7-6817,D7-6818,D7-6820,D7-6822,F1-6874,BR-6563,BR-7196,BR-7703,BR-7707,BR-7715,BR-7716,CD-5804,FP-7735,FP-7829,HF-7131,HF-7132,IN-7806,BR-7197,BR-7722,BR-7851,BR-7957,FP-7998,IP-7968…	BR-6452,BR-6453,BR-6455,BR-6457,BR-6566,CG-4437,CG-4441,CG-5716,D7-6519,D7-6522,D7-6524,D7-6525,F1-6177,BR-6564,BR-6705,BR-6706,BR-6707,BR-6709,BR-6710,BR-6801,BR-6802,BR-6803,BR-6852,D7-6815,F1-6874,BR-6563,BR-7196,BR-7703,BR-7707,BR-7717,CD-5804,FP-7829,HF-7132,HF-7134,IN-7806,BR-7722,BR-7851,BR-7957,FP-7998,HJ-7597,IP-7968,BR-7958,BR-8058,BR-8059,BR-8078,BR-8080,BR-8081,BR-8284,BR-8285,BR-8296…	BR-6452,BR-6453,BR-6455,BR-6565,BR-6566,CG-5716,D7-6518,D7-6522,D7-6524,F1-6177,BR-6564,BR-6705,BR-6710,BR-6801,BR-6802,BR-6852,F1-6874,BR-6563,BR-7196,CD-5804,FP-7735,BR-7722,BR-7851,BR-7957,FP-7916,HJ-7597,IN-7808,IP-7968,BR-7958,BR-8078,BR-8081,BR-8284,BR-8286,BR-8296,BR-8297,BR-8360,BR-8362,BR-8363,BR-8366,BR-8367,BR-8368,BR-8370,BR-8371,BR-8372,BR-8373,BR-8380,CD-8528,CD-8529,CD-8531,CD-8536…	BR-6452,BR-6453,BR-6454,BR-6457,BR-6565,BR-6566,CG-4441,CG-5716,D7-6518,D7-6520,D7-6522,D7-6524,D7-6525,D7-6526,F1-6177,BR-6705,BR-6706,BR-6707,BR-6709,BR-6710,BR-6801,BR-6802,BR-6803,BR-6852,D7-6817,D7-6818,D7-6820,F1-6874,BR-6563,BR-7196,BR-7703,BR-7707,BR-7716,CD-5804,F1-6875,FP-7735,FP-7829,HF-7131,HF-7132,HF-7134,IN-7806,BR-7197,BR-7722,BR-7851,BR-7957,FP-7998,IP-7968,BR-7958,BR-7959,BR-8058…	BR-6452,BR-6453,BR-6455,BR-6458,BR-6566,CG-4441,CG-5716,D7-6520,D7-6522,D7-6524,F1-6177,BR-6705,BR-6706,BR-6707,BR-6710,BR-6801,BR-6802,BR-6803,BR-6852,D7-6818,D7-6820,D7-6822,F1-6874,BR-6563,BR-7196,BR-7703,BR-7707,BR-7716,BR-7717,CD-5804,FP-7735,HF-7132,HF-7134,IN-7806,BR-7197,BR-7722,BR-7851,IN-7808,IP-7968,BR-7958,BR-7959,BR-8058,BR-8059,BR-8078,BR-8081,BR-8285,BR-8289,BR-8360,BR-8363,BR-8365…	BR-6452,BR-6453,BR-6454,BR-6455,BR-6457,BR-6565,BR-6566,CG-4437,CG-4441,CG-5716,D7-6522,D7-6524,D7-6525,F1-6177,BR-6705,BR-6706,BR-6707,BR-6709,BR-6710,BR-6801,BR-6802,BR-6803,BR-6852,D7-6820,D7-6822,F1-6874,BR-6563,BR-7196,BR-7703,BR-7707,CD-5804,HF-7132,HF-7133,HF-7134,HF-7136,IN-7806,BR-7722,BR-7851,BR-7957,FP-7916,FP-7998,HJ-7597,IP-7968,BR-7958,BR-7959,BR-8058,BR-8078,BR-8080,BR-8081,BR-8284…	BR-6452,BR-6453,BR-6455,BR-6457,BR-6458,BR-6565,CG-4437,CG-4441,CG-5716,D7-6520,D7-6522,D7-6524,D7-6525,D7-6527,F1-6177,BR-6564,BR-6705,BR-6706,BR-6707,BR-6709,BR-6710,BR-6801,BR-6802,BR-6803,BR-6852,D7-6815,D7-6817,D7-6818,D7-6820,D7-6822,F1-6874,BR-7196,BR-7703,BR-7707,BR-7716,BR-7717,CD-5804,F1-6875,FP-7735,HF-7132,HF-7133,HF-7134,HF-7136,BR-7197,BR-7722,BR-7851,BR-7957,HJ-7597,IP-7968,BR-7958…	BR-6452,BR-6453,BR-6455,BR-6457,CG-4437,CG-5716,D7-6519,D7-6522,D7-6524,BR-6707,BR-6709,BR-6710,BR-6802,BR-6803,BR-6852,D7-6818,D7-6822,BR-6563,BR-7196,BR-7707,BR-7716,BR-7717,BR-7723,HF-7132,HF-7133,IN-7806,BR-7722,BR-7851,BR-7901,BR-7957,FP-7916,IP-7968,BR-8058,BR-8078,BR-8080,BR-8081,BR-8289,BR-8291,BR-8360,BR-8363,BR-8364,BR-8367,BR-8368,BR-8371,BR-8372,BR-8380,CD-8524,CD-8525,CD-8526,CD-8531…	BR-6452,BR-6453,BR-6455,BR-6457,BR-6566,CG-4437,CG-4441,CG-5716,D7-6522,D7-6524,F1-6177,BR-6564,BR-6705,BR-6706,BR-6707,BR-6709,BR-6710,BR-6801,BR-6802,BR-6803,BR-6852,D7-6817,F1-6874,BR-6563,BR-7196,BR-7703,BR-7707,CD-5804,F1-6875,FP-7829,HF-7132,HF-7133,IN-7806,BR-7722,BR-7851,BR-7957,FP-7916,FP-7998,IN-7808,IP-7968,BR-7958,BR-7959,BR-8058,BR-8059,BR-8077,BR-8078,BR-8080,BR-8081,BR-8284,BR-8285…	BR-6452,BR-6453,BR-6455,BR-6457,BR-6565,CG-4437,CG-4441,CG-5716,D7-6520,D7-6522,D7-6524,D7-6525,D7-6527,F1-6177,BR-6564,BR-6705,BR-6706,BR-6707,BR-6710,BR-6802,BR-6803,BR-6852,D7-6815,D7-6818,F1-6874,BR-7196,BR-7703,BR-7707,BR-7716,BR-7717,CD-5804,HF-7132,HF-7133,HF-7134,IN-7806,BR-7197,BR-7722,BR-7851,BR-7957,FP-7916,HJ-7597,BR-7958,BR-8058,BR-8059,BR-8077,BR-8080,BR-8081,BR-8284,BR-8285,BR-8286…	BR-6452,BR-6453,BR-6455,BR-6565,BR-6566,CG-5716,D7-6518,D7-6522,D7-6524,F1-6177,BR-6564,BR-6705,BR-6706,BR-6710,BR-6801,BR-6802,BR-6852,F1-6874,BR-6563,BR-7196,BR-7703,CD-5804,FP-7735,BR-7851,BR-7957,FP-7916,FP-7998,HJ-7597,IN-7808,BR-7958,BR-8078,BR-8081,BR-8284,BR-8285,BR-8286,BR-8289,BR-8296,BR-8297,BR-8360,BR-8362,BR-8363,BR-8366,BR-8367,BR-8368,BR-8370,BR-8371,BR-8372,BR-8373,BR-8380,CD-8528…	BR-6452,BR-6453,BR-6455,BR-6457,CG-4437,CG-5716,D7-6518,D7-6519,D7-6520,D7-6521,D7-6522,D7-6524,D7-6525,D7-6527,F1-6177,BR-6564,BR-6705,BR-6706,BR-6707,BR-6709,BR-6710,BR-6801,BR-6802,BR-6803,BR-6852,D7-6815,D7-6817,D7-6818,D7-6820,D7-6822,F1-6874,BR-6563,BR-7703,BR-7707,BR-7716,BR-7723,CD-5804,FP-7735,HF-7132,HF-7134,IN-7806,BR-7722,BR-7851,BR-7957,FP-7916,FP-7998,IP-7968,BR-7958,BR-7959,BR-8059…	BR-6452,BR-6453,BR-6457,BR-6458,BR-6565,BR-6566,CG-4441,CG-5716,D7-6518,D7-6519,D7-6520,D7-6522,D7-6524,D7-6525,F1-6177,BR-6705,BR-6706,BR-6707,BR-6710,BR-6801,BR-6802,BR-6803,BR-6852,D7-6817,D7-6818,D7-6820,D7-6822,F1-6874,BR-6563,BR-7196,BR-7703,BR-7707,BR-7715,BR-7716,BR-7717,CD-5804,FP-7735,HF-7131,HF-7132,HF-7134,IN-7806,BR-7197,BR-7722,BR-7851,BR-7957,FP-7998,IN-7808,BR-7958,BR-7959,BR-8059…
[truncated: 443 more rows]
[truncated: 143 more columns]

## Sheet: Tab5
ID ()	type	frame status	chrA	positionA	geneA	exon/intronA	chrB	positionB	geneB	exon/intronB	event type
CG-4440	gene-gene	out-of-frame	4	77889769	SEPT11		14	35761630	PSMA6		CTX
CD-5799	gene-gene	out-of-frame	17	35332304	AATF	I4	17	35500947	ACACA	I45	invers_r
CG-5730	gene-gene	out-of-frame	17	66989244	ABCA9	I26	17	73731997	ITGB4	I13	invers_f
BR-4357	gene-gene		16	16155691	ABCC1		16	15974885	FOPNL		ITX
BR-6456	gene-gene		9	133600636	ABL1		14	74092420	RP3-414A15.10		CTX
CG-5718	gene-gene	out-of-frame	17	1040905	ABR		17	129939	RPH3AL		DEL
CG-4441	gene-gene	no impact	11	34324779	ABTB2	I1	11	34339032	ABTB2	I1	del
D7-6815	gene-gene	UTR swap	17	39079102	AC004231.2		10	127964215	ADAM12		CTX
D7-6527	gene-gene		20	52239579	AC005808.3		3	52646115	PBRM1		CTX
EQ-5647	gene-gene	UTR swap	2	16923890	AC008069.1		2	12472630	AC096559.1		ITX
D7-6527	gene-gene	UTR swap	2	179297487	AC009948.5		2	175738508	CHN1		INV
CG-5724	gene-gene		2	105127857	AC013402.2		2	101971174	CREG2		DEL
BR-4183	gene-gene		11	43588578	AC023085.1		12	34186784	RP11-847H18.2		CTX
BR-4367	gene-gene		2	177937739	AC079305.11		1	87144804	RP4-651E10.4		CTX
CG-5718	gene-gene	UTR swap	2	130000146	AC079586.1		2	54762314	AC092839.3		DEL
EQ-5647	gene-gene	UTR swap	2	80962234	AC084193.1		2	71203602	AC007040.11		DEL
EQ-5647	gene-gene		2	80962413	AC084193.1		12	69069925	RP11-637A17.2		CTX
BR-4366	gene-gene		2	217250890	AC098820.2		2	217053920	XRCC5		ITX
CG-4443	gene-gene		17	73072477	AC111186.1		17	72877734	FADS6		ITX
D7-6818	gene-gene		5	54165338	AC112198.1		5	17474723	RP11-321E2.4		ITX
CD-5799	gene-gene		17	35467719	ACACA		17	31496048	ASIC2		INV
CD-5799	gene-gene		17	35463636	ACACA		17	34931795	GGNBP2		ITX
BR-4183	gene-gene	out-of-frame	12	109602326	ACACB	I1	12	116435820	MED13L	I14	invers_r
CG-5727	gene-gene	out-of-frame	12	112190169	ACAD10		12	112229948	ALDH2		DEL
BR-4357	gene-gene		3	132357777	ACAD11	I5	3	132426021	NPHP3	I7	invers_r
BR-4357	gene-gene	UTR swap	3	132359463	ACAD11		3	133791697	RP11-202A13.2		ITX
BR-4366	gene-gene		1	1242068	ACAP3		1	1597500	SLC35E2B		ITX
CD-5799	gene-gene		17	31604774	ACCN1	I1	17	37796412	STARD3	I1	tandem_dup
D7-6527	gene-gene	out-of-frame	11	76660753	ACER3	I2	1	154763020	KCNN3	I2	del_inso
D7-6527	gene-gene	in-frame	2	135615632	ACMSD	I2	2	135621932	ACMSD	I5	tandem_dup
D7-6526	gene-gene		9	32390414	ACO1	I1	9	32399798	ACO1	I1	del_insou
D7-6526	gene-gene		9	32392279	ACO1	I1	9	32397329	ACO1	I1	del_insou
CG-4444	gene-gene	UTR swap	9	32395851	ACO1	I1	9	32499499	DDX58	I2	invers_r
BR-4366	gene-gene		19	6170025	ACSBG2		19	6698916	C3		ITX
BR-4366	gene-gene	in-frame	12	81628690	ACSS3	I13	12	82078912	PPFIA2	I3	invers_f
D7-6822	gene-gene		1	18114466	ACTL8	I1	6	76317622	SENP6	I1	transl_inter
D7-6527	gene-gene		19	39201729	ACTN4		19	51452145	KLK5		DEL
D7-6527	gene-gene		19	39201729	ACTN4		19	51452350	KLK5		DEL
D7-6518	gene-gene		7	152551249	ACTR3B		19	16593405	CALR3		CTX
CG-4474	gene-gene	UTR swap	12	52374156	ACVR1B		12	53141844	RP11-641A6.8		INV
CG-4441	gene-gene	in-frame	10	127743464	ADAM12	I14	10	127764433	ADAM12	I11	del
D7-6520	gene-gene		10	128006832	ADAM12	I2	10	128013857	ADAM12	I2	invers_f
CG-5718	gene-gene	in-frame	10	127721506	ADAM12	I21	10	128893206	DOCK1	I23	invers_r
CG-5718	gene-gene		10	128056202	ADAM12		10	128882644	DOCK1		DEL
BR-4191	gene-gene	no impact	2	207371258	ADAM23	I3	2	207372214	ADAM23	I3	tandem_dup
CD-5799	gene-gene	in-frame	8	39107537	ADAM32	I17	8	40501996	ZMAT4	I4	del_insou
BR-4267	gene-gene		16	77457674	ADAMTS18	I3	16	78136315	WWOX	I2	tandem_dup
CD-5798	gene-gene		15	84683335	ADAMTSL3		22	29065772	TTC28		CTX
BR-4280	gene-gene	in-frame	17	29271719	ADAP2	I5	17	29442547	NF1	I1	del
CG-4437	gene-gene	UTR swap	8	145612071	ADCK5	I3	8	145619397	MIR939	E1	invers_r
BR-4357	gene-gene		7	31110590	ADCYAP1R1		7	133912297	LRGUK		INV
CG-4475	gene-gene	no impact	4	2890910	ADD1	I4	4	2895236	ADD1	I4	del_ins
CG-4449	gene-gene		20	60878461	ADRM1	I1	9	140545376	EHMT1	I1	transl_inter
BR-4357	gene-gene		2	64779519	AFTPH		2	64227509	VPS54		ITX
D7-6519	gene-gene	out-of-frame	2	236408406	AGAP1	I1	2	236771077	AGAP1	I9	del
CG-4441	gene-gene	out-of-frame	2	236632729	AGAP1	I3	2	236983965	AGAP1	I16	del
CG-4441	gene-gene	out-of-frame	2	236637987	AGAP1	I3	2	237008976	AGAP1	I16	del_ins
CG-4437	gene-gene		2	236428353	AGAP1		1	47497098	CYP4X1		CTX
CD-5813	gene-gene		2	237013569	AGAP1		2	153331618	FMNL2		INV
BR-4267	gene-gene	no impact	15	87396302	AGBL1	I22	15	87413251	AGBL1	I22	del
CG-5734	gene-gene		15	86915792	AGBL1	I16	18	46378460	CTIF	I11	transl_inter
CG-4437	gene-gene	out-of-frame	15	87522288	AGBL1	I22	7	8096933	GLCCI1	I4	transl_inter
BR-4369	gene-gene	no impact	1	49804084	AGBL4	I3	1	49922062	AGBL4	I3	del
D7-6519	gene-gene	no impact	1	50194518	AGBL4	I2	1	50227958	AGBL4	I2	tandem_dup
CG-4466	gene-gene		2	228348179	AGFG1		4	183195559	ODZ3		CTX
BR-4255	gene-gene	UTR swap	8	6567107	AGPAT5		8	9270668	RP11-115J16.2		INV
D7-5578	gene-gene	UTR swap	20	32894472	AHCY		20	57465009	GNAS		INV
D7-5579	gene-gene		5	360957	AHRR		5	228945	SDHA		INV
CG-4441	gene-gene	in-frame	6	143445925	AIG1	I1	6	143553291	AIG1	I3	del
BR-4267	gene-gene	no impact	9	4727580	AK3	I1	9	4736670	AK3	I1	tandem_dup
D7-6519	gene-gene	no impact	15	86201911	AKAP13	I11	15	86202946	AKAP13	I11	tandem_dup
BR-4366	gene-gene		14	33174870	AKAP6		14	33662076	NPAS3		INV
BR-6710	gene-gene	no impact	6	131537023	AKAP7	I5	6	131537234	AKAP7	I5	tandem_dup
CG-4449	gene-gene	out-of-frame	19	15486507	AKAP8	I2	19	16539434	EPS15L1	I8	del_inssu
CG-4466	gene-gene	UTR swap	7	91587813	AKAP9		17	39100249	AC004231.2		DEL
CG-4443	gene-gene	in-frame	7	91591994	AKAP9	I1	7	91623038	AKAP9	I5	tandem_dup
CD-5799	gene-gene		7	91636647	AKAP9	I8	7	91638744	AKAP9	I8	invers_r
CG-4475	gene-gene	UTR swap	7	91602114	AKAP9		12	74562923	RP11-81H3.2		CTX
CG-4475	gene-gene		7	91578997	AKAP9		12	71739761	TSPAN8		CTX
BR-6456	gene-gene		6	109908487	AKD1		6	111833251	TRAF3IP2-AS1		ITX
CG-4301	gene-gene	UTR swap	X	106080542	AL158821.1		10	28020420	MKX		CTX
BR-4267	gene-gene	no impact	3	105223220	ALCAM	I1	3	105230765	ALCAM	I1	tandem_dup
BR-4357	gene-gene		9	75532541	ALDH1A1		9	75321317	TMC1		ITX
BR-4191	gene-gene		11	67782257	ALDH3B1		15	72971397	HIGD2B		CTX
CG-4441	gene-gene		11	46434662	AMBRA1	I16	11	46671273	ATG13	I6	del
D7-6521	gene-gene		1	104109046	AMY2B		1	119844084	RP11-418J17.3		DEL
CG-5718	gene-gene		7	2736852	AMZ1	I1	7	3079010	CARD11	I1	tandem_dup
CG-5724	gene-gene	out-of-frame	8	108330716	ANGPT1		8	105409784	DPYS		DEL
CG-4466	gene-gene	in-frame	8	41710678	ANK1	I1	8	42129371	IKBKB	I1	invers_f
CG-4466	gene-gene	UTR swap	8	41710546	ANK1		8	42128467	RP11-231D20.2		ITX
BR-4367	gene-gene	out-of-frame	10	62182847	ANK3		6	146356222	GRM1		CTX
CG-5730	gene-gene		17	54330814	ANKFN1		17	72355150	BTBD17		DEL
CG-5730	gene-gene	out-of-frame	17	54325717	ANKFN1		17	41619712	ETV4		INV
CG-4436	gene-gene	no impact	5	14792676	ANKH	I1	5	14805044	ANKH	I1	del
D7-6525	gene-gene	UTR swap	7	91898115	ANKIB1	I1	7	91952059	ANKIB1	I4	del
BR-4357	gene-gene	UTR swap	16	89536506	ANKRD11		16	89776434	C16orf7		ITX
BR-4366	gene-gene		18	9233987	ANKRD12		18	4304086	DLGAP1		DEL
D7-6526	gene-gene	out-of-frame	19	33127397	ANKRD27	I12	19	41759197	AXL	I15	invers_f
D7-6822	gene-gene	in-frame	3	15833587	ANKRD28	I2	3	15838051	ANKRD28	I1	del_ins
D7-6525	gene-gene	unknown	18	14791706	ANKRD30B	I16	18	14799257	ANKRD30B	E22	del
CG-4441	gene-gene	in-frame	2	197972594	ANKRD44	I9	2	198030814	ANKRD44	I2	del_ins
D7-6527	gene-gene	UTR swap	4	125608106	ANKRD50	I2	4	156267532	MAP9	E14	del
D7-6518	gene-gene		5	55507846	ANKRD55	I2	5	55511707	ANKRD55	I2	invers_f
D7-5579	gene-gene		5	55445538	ANKRD55	I6	5	55447876	ANKRD55	I6	invers_f
EQ-5647	gene-gene		12	100143326	ANKS1B		12	88479507	CEP290		INV
EQ-5647	gene-gene		12	100318625	ANKS1B		20	50869160	RP4-723E3.1		CTX
D7-6527	gene-gene		11	69992736	ANO1	I11	11	74484587	RNF169	I1	del_insou
CG-4455	gene-gene		11	69999370	ANO1		11	70461110	SHANK2		ITX
CG-4455	gene-gene		11	69977079	ANO1		11	68840833	TPCN2		INV
BR-4183	gene-gene		12	6036622	ANO2		12	24230431	SOX5		INV
D7-6525	gene-gene	in-frame	8	124702124	ANXA13	I9	8	124705927	ANXA13	I8	del
CG-4437	gene-gene	in-frame	15	60650211	ANXA2	I6	3	195958253	OSTalpha	I7	transl_inter
CG-4475	gene-gene	UTR swap	22	29754368	AP1B1	I5	22	38093040	TRIOBP	E1	invers_r
CG-4436	gene-gene		19	50272655	AP2A1		19	52935825	ZNF534		INV
BR-4267	gene-gene		17	33974475	AP2B1		17	50008069	CA10		INV
BR-4357	gene-gene		10	75888655	AP3M1	I7	10	114156352	ACSL5	I2	del
BR-4357	gene-gene	in-frame	10	75888664	AP3M1	I6	15	70382300	TLE3	I4	transl_inter
BR-4357	gene-gene		15	90375583	AP3S2		15	90616695	ZNF710		DEL
BR-4357	gene-gene	out-of-frame	7	99707531	AP4M1		7	99219895	ZNF498		ITX
D7-6822	gene-gene	out-of-frame	18	10464755	APCDD1	I1	18	10484820	APCDD1	I3	del
D7-6518	gene-gene	out-of-frame	18	10463447	APCDD1		18	623306	CLUL1		ITX
CG-4443	gene-gene		17	58588421	APPBP2		1	25130087	CLIC4		CTX
BR-4357	gene-gene	UTR swap	17	58539030	APPBP2	I8	17	73316438	GRB2	E6	del_inssd
BR-4357	gene-gene	UTR swap	17	58538739	APPBP2	I8	17	73316186	GRB2	E6	del_inssd
D7-6527	gene-gene		3	57284392	APPL1		3	56605435	CCDC66		INV
CG-4444	gene-gene		9	32974341	APTX	I7	9	32976345	APTX	I6	invers_f
CG-4475	gene-gene		4	36161077	ARAP2	E14	4	36162552	ARAP2	I12	invers_r
BR-4183	gene-gene	out-of-frame	11	47189585	ARFGAP2		11	19173247	ZDHHC13		INV
D7-5578	gene-gene	out-of-frame	4	148857186	ARHGAP10	I13	4	148928631	ARHGAP10	I18	del
CG-4441	gene-gene		4	148670752	ARHGAP10	I1	4	149234689	NR3C2	I2	del_ins
CG-4441	gene-gene		4	148871310	ARHGAP10		4	149053837	NR3C2		DEL
BR-4357	gene-gene	UTR swap	10	32160629	ARHGAP12		10	32302211	KIF5B		ITX
CG-4441	gene-gene	out-of-frame	4	86556688	ARHGAP24	I2	4	86798445	ARHGAP24	I3	del_ins
CG-4441	gene-gene	out-of-frame	5	142235238	ARHGAP26	I1	5	142372220	ARHGAP26	I11	del
B7-5816	gene-gene	UTR swap	5	142292613	ARHGAP26		3	137750740	CLDN18		CTX
CG-4449	gene-gene		11	128941419	ARHGAP32	I5	11	129265000	BARX2	I1	tandem_dup
CG-4449	gene-gene	in-frame	22	45218928	ARHGAP8	I7	22	46113670	ATXN10	I4	tandem_dup
BR-4366	gene-gene		11	73067906	ARHGEF17		11	72788082	FCHSD2		ITX
CG-4441	gene-gene	out-of-frame	3	56891430	ARHGEF3	I4	3	56961621	ARHGEF3	I3	del
CG-5718	gene-gene	out-of-frame	2	131781030	ARHGEF4	I4	2	133737686	NCKAP5	I7	invers_f
BR-6801	gene-gene	unknown	12	46242645	ARID2	E13	12	46250494	ARID2	I15	tandem_dup
D7-6519	gene-gene	UTR swap	5	53323647	ARL15		10	93040593	PCGF5		CTX
D7-6519	gene-gene		5	53323429	ARL15		10	93040593	PCGF5		CTX
CD-5799	gene-gene		17	44365043	ARL17B		17	37790675	PPP1R1B		ITX
CG-4477	gene-gene		16	18812729	ARL6IP1		16	57317039	PLLP		INV
BR-4357	gene-gene		6	109241587	ARMC2		6	108979999	FOXO3		ITX
D7-6527	gene-gene		19	19150485	ARMC6	I2	3	60581756	FHIT	I4	transl_inter
CG-5718	gene-gene	UTR swap	2	232067329	ARMC9	I1	2	232183997	ARMC9	I19	tandem_dup
BR-4357	gene-gene		1	150833065	ARNT		1	150324566	PRPF3		ITX
CG-4443	gene-gene	no impact	11	13332708	ARNTL	I2	11	13358429	ARNTL	I2	tandem_dup
D7-6820	gene-gene	UTR swap	17	66303081	ARSG	I1	17	70466470	LOC100499467	I1	invers_f
BR-4369	gene-gene		4	76990616	ART3		4	77246715	CCDC158		ITX
D7-6527	gene-gene		3	57322634	ASB14	I4	3	60580373	FHIT	I4	invers_r
D7-6527	gene-gene		3	57320549	ASB14	I4	7	103218606	RELN	I28	transl_inter
BR-4366	gene-gene		4	177187557	ASB5		4	176580829	GPM6A		INV
CG-4475	gene-gene	unknown	1	155446724	ASH1L	I3	1	155452014	ASH1L	E3	del
CG-4475	gene-gene		1	155447339	ASH1L	I3	1	155450227	ASH1L	E3	invers_f
BR-6456	gene-gene	out-of-frame	1	155371905	ASH1L	I6	1	155805496	GON4L	I2	tandem_dup
BR-4357	gene-gene	UTR swap	1	155491824	ASH1L	I1	9	86910137	SLC28A3	I8	transl_inter
CD-5799	gene-gene		17	31576136	ASIC2		17	35362605	AATF		INV
CD-5799	gene-gene	out-of-frame	17	31601134	ASIC2		17	35296388	LHX1		INV
CD-5799	gene-gene	UTR swap	17	31569058	ASIC2		17	37798666	STARD3		INV
CG-4441	gene-gene	out-of-frame	8	62462252	ASPH	I20	8	62563691	ASPH	I4	del
BR-4357	gene-gene		8	62496028	ASPH		8	62841480	RP11-705O24.1		ITX
CG-5723	gene-gene		8	62617154	ASPH		8	62740318	RP11-705O24.1		ITX
D7-6527	gene-gene	unknown	1	197057817	ASPM	I25	1	197060084	ASPM	E23	del
D7-6527	gene-gene	out-of-frame	9	119470822	ASTN2	I15	9	119552727	ASTN2	I12	tandem_dup
CG-4443	gene-gene	out-of-frame	20	30991463	ASXL1		20	35714236	RBL1		INV
CG-4441	gene-gene	out-of-frame	2	25994223	ASXL2	I5	2	26175704	KIF3C	I4	del_ins
BR-4183	gene-gene		10	123660912	ATE1		10	123769263	TACC2		ITX
D7-6527	gene-gene		2	176013177	ATF2	I2	2	176025828	ATF2	I1	del_insou
D7-6817	gene-gene	out-of-frame	3	11356164	ATG7		3	13097240	IQSEC1		INV
CG-4304	gene-gene	out-of-frame	3	11422324	ATG7		3	17226574	TBC1D5		INV
CG-4304	gene-gene	out-of-frame	3	11422469	ATG7		3	17226574	TBC1D5		INV
CG-4444	gene-gene	unknown	2	216211663	ATIC	E14	2	216213816	ATIC	E15	del
BR-4357	gene-gene		2	38550649	ATL2		2	38915997	GALM		ITX
BR-4267	gene-gene	out-of-frame	3	182525366	ATP11B	I1	3	182559984	ATP11B	I8	del_ins
CG-4472	gene-gene	UTR swap	3	193237704	ATP13A4		11	32266056	RP1-65P5.1		CTX
CG-4441	gene-gene	UTR swap	3	113530794	ATP6V1A		3	113565222	GRAMD1C		DEL
CG-4443	gene-gene	out-of-frame	3	113500241	ATP6V1A		3	113346090	SIDT1		ITX
BR-6566	gene-gene	UTR swap	8	104081966	ATP6V1C1	E13	8	120868168	DSCC1	E1	invers_f
BR-6566	gene-gene	UTR swap	8	104081967	ATP6V1C1	E13	8	120868167	DSCC1	E1	invers_r
CG-4443	gene-gene	UTR swap	14	67796365	ATP6V1D		14	67865038	PLEK2		ITX
EQ-5647	gene-gene		20	50360433	ATP9A		20	51655436	TSHZ2		ITX
D7-6822	gene-gene	out-of-frame	18	76914333	ATP9B	I6	18	76926187	ATP9B	I7	tandem_dup
CD-5813	gene-gene	in-frame	3	142237376	ATR	I24	3	142458846	TRPC1	I2	invers_r
BR-4366	gene-gene	no impact	X	76997420	ATRX	I1	X	77029401	ATRX	I1	del_ins
EQ-5647	gene-gene		6	16522344	ATXN1		12	70049493	BEST3		CTX
BR-4366	gene-gene	out-of-frame	22	46126058	ATXN10		22	45237502	ARHGAP8		ITX
D7-6527	gene-gene		12	111892105	ATXN2	I23	12	112219858	ALDH2	I2	del
D7-6822	gene-gene	no impact	7	105389315	ATXN7L1	I3	7	105392737	ATXN7L1	I3	del
CG-4443	gene-gene	out-of-frame	7	105385472	ATXN7L1	I3	7	138355906	SVOPL	I3	tandem_dup
CG-4443	gene-gene	out-of-frame	7	69270678	AUTS2		7	105419058	ATXN7L1		INV
CG-5727	gene-gene		7	69767229	AUTS2	I4	7	69768636	AUTS2	I4	invers_f
CG-4472	gene-gene		7	99565843	AZGP1		7	99499193	TRIM4		INV
BR-4357	gene-gene		8	103869278	AZIN1		8	104842481	RIMS2		ITX
BR-4357	gene-gene		1	235616484	B3GALNT2		1	234046892	SLC35F3		ITX
CG-5727	gene-gene		13	31854710	B3GALTL		13	31065139	HMGB1		DEL
CG-5727	gene-gene	out-of-frame	13	31874240	B3GALTL	I12	6	43651763	MRPS18A	I1	transl_inter
CG-5719	gene-gene	out-of-frame	15	40757144	BAHD1	I5	15	60936979	RORA	I2	invers_f
BR-4366	gene-gene	no impact	1	32216088	BAI2	I4	1	32217458	BAI2	I4	del
BR-4357	gene-gene	in-frame	17	79088625	BAIAP2	I13	17	79659819	HGS	I8	tandem_dup
D7-6521	gene-gene	in-frame	7	97987542	BAIAP2L1	I2	7	98002952	BAIAP2L1	I1	del
CG-4441	gene-gene		2	160191159	BAZ2B	I33	2	160605584	MARCH7	I5	del
CG-4441	gene-gene	no impact	7	33450294	BBS9	I18	7	33544429	BBS9	I18	del
CG-4443	gene-gene	UTR swap	7	33626284	BBS9		10	119293291	EMX2OS		CTX
BR-4357	gene-gene	no impact	3	107274370	BBX	I2	3	107331897	BBX	I2	del
D7-6527	gene-gene	UTR swap	1	156613831	BCAN		1	156825030	NTRK1		ITX
BR-4367	gene-gene	no impact	7	107226765	BCAP29	I3	7	107229714	BCAP29	I3	del
CG-4443	gene-gene		1	94143227	BCAR3		1	93953788	FNBP1L		ITX
D7-6820	gene-gene		20	52642715	BCAS1	I4	20	52648971	BCAS1	I3	del_insou
D7-6527	gene-gene		20	52609952	BCAS1		5	150850599	SLC36A1		CTX
D7-6527	gene-gene		20	52628436	BCAS1	I4	3	41379850	ULK4	I35	transl_inter
BR-6454	gene-gene	no impact	17	59366653	BCAS3	I23	17	59398117	BCAS3	I23	del
D7-6822	gene-gene	unknown	17	59461532	BCAS3	I24	17	59482061	TBX2	E5	tandem_dup
CG-4449	gene-gene		20	49474296	BCAS4	I3	20	49508160	ADNP	E4	tandem_dup
EQ-5647	gene-gene		12	25009839	BCAT1	I5	12	25016622	BCAT1	I5	invers_f
CG-4472	gene-gene		12	25051312	BCAT1	I2	12	25071134	BCAT1	I1	invers_r
D7-6519	gene-gene		12	25047713	BCAT1		12	25789579	IFLTD1		INV
BR-6456	gene-gene		3	197284902	BDH1	I1	3	197724578	LMLN	I10	tandem_dup
CG-5730	gene-gene		14	96687273	BDKRB2		14	96177347	TCL1A		DEL
CG-4441	gene-gene	out-of-frame	5	70792463	BDP1	I12	5	70943570	MCCC2	I13	del
BR-6801	gene-gene	out-of-frame	20	17507165	BFSP1	I1	20	17606076	RRBP1	I13	tandem_dup
BR-4255	gene-gene	in-frame	10	60565839	BICC1	I15	12	25337274	CASC1	I2	transl_inter
BR-4255	gene-gene	in-frame	10	60566049	BICC1	I15	17	27217063	FLOT2	I1	transl_inter
CG-4441	gene-gene	UTR swap	12	32364725	BICD1	I1	12	32793868	FGD4	E17	del
BR-4255	gene-gene	UTR swap	8	11414417	BLK		8	11287948	C8orf12		ITX
BR-4357	gene-gene		8	22025971	BMP1		8	22670470	PEBP4		ITX
CG-4441	gene-gene	UTR swap	20	6749983	BMP2	I1	20	6753064	BMP2	I2	del
BR-6458	gene-gene	UTR swap	4	79835422	BMP2K		15	101266127	RP11-66B24.5		CTX
CG-4441	gene-gene	no impact	9	16622032	BNC2	I3	9	16637279	BNC2	I3	del
CG-4437	gene-gene		17	59792014	BRIP1	I17	17	59807906	BRIP1	I16	invers_r
CG-4437	gene-gene		17	59792003	BRIP1	I17	6	32628451	HLA-DQB1	I12	transl_inter
CG-4441	gene-gene		14	36372274	BRMS1L		14	36161786	RALGAPA1		DEL
D7-6527	gene-gene	UTR swap	3	49634023	BSN		20	52178910	RP4-724E16.2		CTX
B7-5818	gene-gene	in-frame	10	93733367	BTAF1	I14	11	35425486	SLC1A2	I1	transl_inter
BR-4366	gene-gene		6	32371312	BTNL2		6	31716014	MSH5		ITX
CG-5718	gene-gene	UTR swap	10	103311000	BTRC	I13	10	104086863	GBF1	I3	del
CG-5718	gene-gene	UTR swap	10	103310996	BTRC		10	104086904	GBF1		DEL
CG-4443	gene-gene	unknown	6	41892861	BYSL	I1	6	41899174	BYSL	E5	tandem_dup
D7-6526	gene-gene	out-of-frame	10	77995195	C10orf11	I4	10	78307871	C10orf11	I5	del
BR-4183	gene-gene		10	77598462	C10orf11	I1	10	77599921	C10orf11	I1	invers_r
CG-4449	gene-gene		10	5744615	C10orf18	I1	10	5764672	C10orf18	I6	invers_f
CG-4437	gene-gene	out-of-frame	10	50246434	C10orf72	I7	8	39808393	IDO2	I2	transl_inter
BR-4366	gene-gene		12	82832432	C12orf26	I7	12	87086066	MGAT4C	I1	del
EQ-5647	gene-gene		12	82838082	C12orf26		12	72149041	RAB21		INV
[truncated: 5,450 more rows]

## Sheet: Tab6
Gene	Mutation variant	Hit	Patients
[truncated: 1,048 more rows]

## Sheet: Tab7
Gene A	Gene B	Hit	Patients
[truncated: 415 more rows]

[truncated: 8 more sheets: Tab8, Tab9, Tab10, Tab11, Tab12, Tab13, Tab14, Tab15]
